# Supplementary material for: Osteoclast-independent osteocyte dendrite defects in mice bearing the osteogenesis imperfecta-causing Sp7 R342C mutation
Source: Bone Res. 2025 Jul 19;13:70. doi: 10.1038/s41413-025-00440-1 (PMC12276330; doi:10.1038/s41413-025-00440-1)
Supplement: Supplementary file 4 — Table S1 [file 41413_2025_440_MOESM4_ESM.xlsx]

## Sheet: Primer
Name	Sequence (5'-3')
crRNA targets the 342 position	ATCTGAAAGCCCACTTGCGC
Genotype_WT_F	CATCTGAAAGCCCACTTGCG
Genotype_WT_R	TTGGCTTCTTCTTCCCCGAC
Genotype_R342C_F	AAAGCTCATTTGTGTTGGCAC
Genotype_R342C_R	CAGGCGAAGTGGAAGATCGG
