# Supplementary material for: Osteoclast-independent osteocyte dendrite defects in mice bearing the osteogenesis imperfecta-causing Sp7 R342C mutation
Source: Bone Res. 2025 Jul 19;13:70. doi: 10.1038/s41413-025-00440-1 (PMC12276330; doi:10.1038/s41413-025-00440-1)
Supplement: Supplementary file 5 — Table S2 [file 41413_2025_440_MOESM5_ESM.xlsx]

## Sheet: microCT
		Femoral Metaphysis (Trabecular Bone Architecture)							Femoral Midshaft (Cortical Bone Properties)
	Bone Length (mm)	BV/TV (%)	BMD (mgHA/cm3)	ConnD. (1/mm3)	SMI	Tb.N (1/mm)	Tb.Th (mm)	Tb.Sp (mm)	Ct.Ar (mm2)	Ma.Ar (mm2)	Tt.Ar (mm2)	Ct.Ar/Tt.Ar (%)	Ct.Th (mm)	Ct.TMD (mgHA/cm3)	Ct.Porosity (%)	pMOI (mm4)	Imax (mm4)	Imin (mm4)
F, +/+ (n=5)	14.62 ± 0.47	28.01 ± 8.5	303.53 ± 76.6	225.95 ± 48.0	1.00 ± 0.69	5.65 ± 0.70	0.06 ± 0.009	0.17 ± 0.03	0.85 ± 0.13	0.93 ± 0.10	1.79 ± 0.22	47.60 ± 2.0	0.19 ± 0.012	1239.17 ± 13.9	0.26 ± 0.1	0.38 ± 0.10	0.24 ± 0.06	0.14 ± 0.04
F, R342C/R342C (n=6)	13.74 ± 1.04	15.32 ± 3.6	174.38 ± 32.1	221.48 ± 65.4	1.95 ± 0.23	4.75 ± 0.94	0.05 ± 0.002	0.22 ± 0.05	0.77 ± 0.09	0.87 ± 0.15	1.64 ± 0.18	47.26 ± 5.3	0.16 ± 0.020	1074.48 ± 24.1	2.53 ± 1.4	0.31 ± 0.06	0.19 ± 0.04	0.12 ± 0.03
M, +/+ (n=5)	14.06 ± 0.86	30.95 ± 10.2	318.41 ± 88.9	303.90 ± 95.4	0.89 ± 0.79	6.42 ± 1.05	0.06 ± 0.009	0.14 ± 0.03	1.01 ± 0.10	1.12 ± 0.29	2.13 ± 0.36	47.48 ± 5.0	0.20 ± 0.017	1195.24 ± 36.2	0.32 ± 0.1	0.54 ± 0.16	0.35 ± 0.10	0.14 ± 0.05
M, R342C/R342C (n=5)	14.62 ± 0.30	14.11 ± 2.1	170.21 ± 18.2	234.05 ± 36.5	2.20 ± 0.26	5.53 ± 0.33	0.04 ± 0.002	0.18 ± 0.01	0.91 ± 0.09	0.78 ± 0.11	1.68 ± 0.14	53.93 ± 4.2	0.21 ± 0.015	1110.74 ± 7.45	0.63 ± 0.3	0.37 ± 0.06	0.24 ± 0.05	0.13 ± 0.02
Table S2: Micro-CT of the femur from 8-week-old control and Sp7 R342C mice
For each parameter, the mean ± SD are listed.
Parameters that show statistically-significant differences between control and mutant mice are indicated in bold
