# Supplementary material for: Osteoclast-independent osteocyte dendrite defects in mice bearing the osteogenesis imperfecta-causing Sp7 R342C mutation
Source: Bone Res. 2025 Jul 19;13:70. doi: 10.1038/s41413-025-00440-1 (PMC12276330; doi:10.1038/s41413-025-00440-1)
Supplement: Supplementary file 6 — Table S3 [file 41413_2025_440_MOESM6_ESM.xlsx]

## Sheet: Fracture
		Femoral Midshaft (Cortical Bone Properties)									Three-point Bending Properties
	Femur length (mm)	Ct.Ar[mm2]	Ma.Ar[mm2]	Tt.Ar[mm2]	Ct.Ar/Tt.Ar (%)	Ct.Th (mm)	Ct.TMD (mgHA/cm3)	pMOI[mm4]	Imax[mm4]	Imin[mm4]	Bending Rigidity (N*mm2)	App. Bending Modulus (GPa)	Ultimate Moment (Nmm)	App.Ultimate Stress (MPa)	Yield Load (N)	Post-Yield Displacement (mm)	Work to Yield (mJ)	Work to Ult. Moment (mJ)	Work to Fracture (mJ)	Post-Yield Work to Fracture (mJ)	App. Toughness to Ult. Moment (mJ/mm3)	App. Toughness to Fracture (mJ/mm3)
F, +/+ (n=6)	14.4 ± 0.38	0.88 ± 0.17	1.01 ± 0.09	1.88 ± 0.20	45.4 ± 4.9	0.19 ± 0.025	1177 ± 23	0.41 ± 0.10	0.25 ± 0.07	0.16 ± 0.04	1428 ± 274	9.22 ± 1.15	44.69 ± 7.67	199.9 ± 20.1	18.24 ± 3.62	0.233 ± 0.061	1.56 ± 0.45	4.28 ± 1.02	6.30 ± 1.45	4.75 ± 1.12	5.02 ± 1.25	7.46 ± 2.02
F, R342C/R342C (n=7)	14.7 ± 0.50	0.97 ± 0.26	0.71 ± 0.11	1.68 ± 0.30	57.4 ± 6.8	0.20 ± 0.028	1075 ± 43	0.38 ± 0.16	0.24 ± 0.10	0.14 ± 0.06	1053 ± 478	7.41 ± 2.37	45.20 ± 15.3	212.5 ± 8.40	19.24 ± 6.26	0.486 ± 0.271	2.40 ± 0.75	6.82 ± 3.12	11.5 ± 4.16	9.10 ± 3.86	7.93 ± 1.68	13.77 ± 4.66
Table S3: Micro-CT and 3-point bending analysis of the femur from 10-week-old female control and Sp7 R342C mice
For each parameter, the mean ± SD are listed.
Parameters that show statistically-significant differences between control and mutant mice are indicated in bold
