# Supplementary material for: Osteoclast-independent osteocyte dendrite defects in mice bearing the osteogenesis imperfecta-causing Sp7 R342C mutation
Source: Bone Res. 2025 Jul 19;13:70. doi: 10.1038/s41413-025-00440-1 (PMC12276330; doi:10.1038/s41413-025-00440-1)
Supplement: Supplementary file 7 — Table S4 [file 41413_2025_440_MOESM7_ESM.xlsx]

## Sheet: FDR
This table includes FDR (false discovery rate), pvalue, padj and log2FoldChange of all the genes that were sequenced and annotated in the RNA-seq analysis. Mouse mm10 was used as the reference genome.
	Gene	baseMean	log2FoldChange	StdErr	stat	pvalue	padj	ENTREZID	SYMBOL
1	ENSMUSG00000030111	338.165	4.07886	0.307384	13.2696	3.48e-40	7.13e-36	232345	A2m
2	ENSMUSG00000028364	36852.5	1.81617	0.138605	13.1033	3.15e-39	3.23e-35	21923	Tnc
3	ENSMUSG00000005054	743.803	1.15855	0.0900123	12.871	6.56e-38	4.48e-34	13014	Cstb
4	ENSMUSG00000050890	491.629	-0.897987	0.0721469	-12.4466	1.46e-35	7.48e-32	230809	Pdik1l
5	ENSMUSG00000052310	2033.88	1.11519	0.0903099	12.3485	4.97e-35	2.04e-31	30791	Slc39a1
6	ENSMUSG00000028175	358.745	-1.44031	0.118048	-12.2011	3.07e-34	1.05e-30	76131	Depdc1a
7	ENSMUSG00000020290	2269.33	-0.609845	0.050352	-12.1117	9.16e-34	2.68e-30	103573	Xpo1
8	ENSMUSG00000000223	182.524	1.89296	0.164701	11.4933	1.42e-30	3.25e-27	13497	Drp2
9	ENSMUSG00000027115	330.45	-1.50201	0.130636	-11.4977	1.36e-30	3.25e-27	228421	Kif18a
10	ENSMUSG00000003226	3171.51	-0.623212	0.0549995	-11.3312	9.19e-30	1.89e-26	19386	Ranbp2
11	ENSMUSG00000042029	1516.74	-1.41586	0.125154	-11.3129	1.13e-29	2.11e-26	76044	Ncapg2
12	ENSMUSG00000027670	363.853	2.70634	0.241446	11.2089	3.69e-29	6.3e-26	74614	Ocstamp
13	ENSMUSG00000034707	3387.58	1.08103	0.0974385	11.0945	1.33e-28	2.1e-25	75612	Gns
14	ENSMUSG00000001270	6724.99	1.83947	0.168428	10.9214	9.11e-28	1.32e-24	12709	Ckb
15	ENSMUSG00000031760	299.646	2.39782	0.219662	10.916	9.67e-28	1.32e-24	17751	Mt3
16	ENSMUSG00000026249	13465.1	1.52589	0.139975	10.9012	1.14e-27	1.46e-24	20720	Serpine2
17	ENSMUSG00000054594	298.154	2.68549	0.247358	10.8567	1.85e-27	2.24e-24	232790	Oscar
18	ENSMUSG00000032334	2398.42	1.79028	0.16594	10.7887	3.89e-27	4.44e-24	16949	Loxl1
19	ENSMUSG00000001348	24114.9	2.25835	0.209906	10.7589	5.38e-27	5.81e-24	11433	Acp5
20	ENSMUSG00000020654	1567.73	1.626	0.151989	10.6982	1.04e-26	1.06e-23	104111	Adcy3
21	ENSMUSG00000024187	1063.01	0.893433	0.0839235	10.6458	1.82e-26	1.78e-23	106581	Fam234a
22	ENSMUSG00000041773	375.864	1.85027	0.174078	10.6289	2.19e-26	2.04e-23	13803	Enc1
23	ENSMUSG00000103788	117.84	-2.49352	0.237139	-10.515	7.36e-26	6.57e-23	NA	NA
24	ENSMUSG00000022303	381.864	2.48684	0.237683	10.4629	1.28e-25	1.09e-22	75766	Dcstamp
25	ENSMUSG00000010307	1082.9	1.60255	0.154569	10.3679	3.47e-25	2.85e-22	67893	Tmem86a
26	ENSMUSG00000027198	1509.18	0.782024	0.075703	10.3302	5.15e-25	4.06e-22	14043	Ext2
27	ENSMUSG00000061815	245.995	1.4189	0.137458	10.3224	5.58e-25	4.24e-22	435626	Rufy4
28	ENSMUSG00000079442	1404.2	1.36746	0.132623	10.3109	6.29e-25	4.61e-22	20448	St6galnac4
29	ENSMUSG00000027379	682.53	-1.28477	0.125498	-10.2374	1.35e-24	9.54e-22	12235	Bub1
30	ENSMUSG00000078532	95.611	1.96639	0.194244	10.1233	4.36e-24	2.98e-21	67149	Nkain1
31	ENSMUSG00000051220	447.401	-1.1505	0.113778	-10.1118	4.9e-24	3.24e-21	236930	Ercc6l
32	ENSMUSG00000040390	510.248	0.846355	0.0838413	10.0947	5.83e-24	3.74e-21	269881	Map3k10
33	ENSMUSG00000027460	811.326	2.46305	0.244274	10.0832	6.56e-24	3.96e-21	11602	Angpt4
34	ENSMUSG00000001751	860.618	1.05266	0.104585	10.0651	7.88e-24	4.62e-21	27419	Naglu
35	ENSMUSG00000025758	680.23	-1.25271	0.124983	-10.0231	1.21e-23	6.87e-21	20873	Plk4
36	ENSMUSG00000035455	651.964	-1.37482	0.137562	-9.99415	1.62e-23	8.96e-21	60530	Fignl1
37	ENSMUSG00000000308	97.5835	2.62771	0.268069	9.80236	1.1e-22	5.94e-20	12716	Ckmt1
38	ENSMUSG00000004285	1249.21	0.684014	0.0699199	9.78283	1.33e-22	7.02e-20	66144	Atp6v1f
39	ENSMUSG00000039452	519.984	-2.16919	0.222192	-9.76267	1.63e-22	8.35e-20	382083	Snx22
40	ENSMUSG00000024052	2031.74	-0.952027	0.0976244	-9.75194	1.81e-22	9.05e-20	64898	Lpin2
41	ENSMUSG00000031952	150.353	2.05898	0.211502	9.73505	2.14e-22	1.04e-19	56773	Chst5
42	ENSMUSG00000021665	2955.57	1.3008	0.133851	9.71829	2.52e-22	1.2e-19	15212	Hexb
43	ENSMUSG00000023216	2485.27	-1.88916	0.194756	-9.70015	3.01e-22	1.4e-19	13828	Epb42
44	ENSMUSG00000040813	657.009	0.701983	0.0724119	9.69431	3.19e-22	1.45e-19	21767	Tex264
45	ENSMUSG00000019773	789.908	-1.49499	0.154433	-9.68046	3.65e-22	1.63e-19	67141	Fbxo5
46	ENSMUSG00000028238	1505.79	1.85587	0.191858	9.67319	3.92e-22	1.69e-19	242341	Atp6v0d2
47	ENSMUSG00000030528	829.505	-1.4738	0.152377	-9.67209	3.96e-22	1.69e-19	12144	Blm
48	ENSMUSG00000042333	664.849	-1.56481	0.16206	-9.65576	4.65e-22	1.94e-19	230979	Tnfrsf14
49	ENSMUSG00000050295	882.543	1.47227	0.152506	9.65383	4.74e-22	1.94e-19	17300	Foxc1
50	ENSMUSG00000019874	52.0606	3.08412	0.319813	9.6435	5.24e-22	2.11e-19	12140	Fabp7
51	ENSMUSG00000020863	2307.86	-0.718006	0.0746022	-9.62446	6.3e-22	2.49e-19	67684	Luc7l3
52	ENSMUSG00000022360	1781.06	-1.11401	0.115869	-9.6144	6.95e-22	2.69e-19	70472	Atad2
53	ENSMUSG00000045658	615.956	0.985451	0.102546	9.60983	7.27e-22	2.76e-19	98496	Pid1
54	ENSMUSG00000025743	11962.5	1.70877	0.178072	9.59595	8.31e-22	3.1e-19	20970	Sdc3
55	ENSMUSG00000002393	586.121	1.01472	0.105955	9.57692	1e-21	3.66e-19	13864	Nr2f6
56	ENSMUSG00000040158	630.064	0.846573	0.0887196	9.54212	1.4e-21	5.04e-19	76281	Tax1bp3
57	ENSMUSG00000032172	275.166	2.6353	0.276503	9.53083	1.56e-21	5.52e-19	244723	Olfm2
58	ENSMUSG00000021108	552.932	0.921822	0.096758	9.52709	1.62e-21	5.53e-19	18755	Prkch
59	ENSMUSG00000073542	747.857	-1.18166	0.124019	-9.52806	1.6e-21	5.53e-19	225659	Cep76
60	ENSMUSG00000027109	2269.7	-0.646896	0.0681181	-9.49669	2.17e-21	7.29e-19	20687	Sp3
61	ENSMUSG00000018909	6208.91	-1.21869	0.128578	-9.47819	2.59e-21	8.56e-19	109689	Arrb1
62	ENSMUSG00000016256	4600.94	1.12253	0.118563	9.46778	2.86e-21	9.31e-19	64138	Ctsz
63	ENSMUSG00000062127	466.925	1.03322	0.109249	9.45756	3.15e-21	1.01e-18	80281	Cttnbp2nl
64	ENSMUSG00000032122	2864.37	1.99594	0.211503	9.43693	3.84e-21	1.19e-18	56857	Slc37a2
65	ENSMUSG00000040703	59.5596	3.08204	0.32657	9.43762	3.81e-21	1.19e-18	74134	Cyp2s1
66	ENSMUSG00000051278	316.501	-1.08383	0.115515	-9.38263	6.43e-21	1.97e-18	71643	Zgrf1
67	ENSMUSG00000038463	4591.48	1.90759	0.203642	9.36736	7.44e-21	2.24e-18	320078	Olfml2b
68	ENSMUSG00000001473	893.912	1.94272	0.20754	9.36071	7.92e-21	2.35e-18	67951	Tubb6
69	ENSMUSG00000104713	103.087	3.2609	0.348717	9.35114	8.67e-21	2.54e-18	100702	Gbp6
70	ENSMUSG00000014599	2746.03	1.10757	0.118591	9.33943	9.69e-21	2.77e-18	12977	Csf1
71	ENSMUSG00000027326	960.171	-1.60676	0.172045	-9.33917	9.71e-21	2.77e-18	76464	Knl1
72	ENSMUSG00000028484	1937.75	-0.710384	0.0762018	-9.32241	1.14e-20	3.15e-18	101739	Psip1
73	ENSMUSG00000048379	882.017	-0.58224	0.0624557	-9.32245	1.14e-20	3.15e-18	67296	Socs4
74	ENSMUSG00000028312	2184.96	-1.33173	0.142926	-9.31757	1.19e-20	3.26e-18	14211	Smc2
75	ENSMUSG00000026960	552.227	-0.689742	0.074461	-9.26313	1.99e-20	5.36e-18	65103	Arl6ip6
76	ENSMUSG00000024357	439.54	0.70599	0.0763958	9.24122	2.44e-20	6.49e-18	81500	Sil1
77	ENSMUSG00000028552	2169.88	-0.55559	0.0601314	-9.2396	2.47e-20	6.51e-18	13858	Eps15
78	ENSMUSG00000039883	617.807	2.91779	0.31591	9.23613	2.56e-20	6.64e-18	74511	Lrrc17
79	ENSMUSG00000031715	2609.53	-0.655035	0.0709581	-9.23128	2.67e-20	6.86e-18	93762	Smarca5
80	ENSMUSG00000117916	56.5502	1.74469	0.190195	9.17316	4.59e-20	1.16e-17	319720	9630028I04Rik
81	ENSMUSG00000062510	432.126	-1.32212	0.14469	-9.1376	6.39e-20	1.6e-17	381318	Nsl1
82	ENSMUSG00000041779	1064.03	1.04652	0.114684	9.12528	7.16e-20	1.77e-17	170829	Tram2
83	ENSMUSG00000023940	436.164	-1.53576	0.168599	-9.10896	8.32e-20	2.03e-17	72415	Sgo1
84	ENSMUSG00000031253	1294.62	1.63715	0.179812	9.1048	8.64e-20	2.09e-17	68792	Srpx2
85	ENSMUSG00000024593	901.227	2.26972	0.249359	9.1022	8.85e-20	2.11e-17	70417	Megf10
86	ENSMUSG00000028048	1015.07	0.568262	0.0625224	9.08893	1e-19	2.36e-17	14466	Gba
87	ENSMUSG00000052512	567.293	1.2327	0.135772	9.07918	1.09e-19	2.55e-17	78286	Nav2
88	ENSMUSG00000032727	771.903	-0.64968	0.0716775	-9.06394	1.26e-19	2.9e-17	218613	Mier3
89	ENSMUSG00000031004	16074.6	-1.7924	0.198302	-9.03876	1.58e-19	3.61e-17	17345	Mki67
90	ENSMUSG00000038264	5429.03	1.89219	0.209568	9.02899	1.73e-19	3.91e-17	20361	Sema7a
91	ENSMUSG00000027242	537.51	-1.09094	0.120859	-9.02655	1.77e-19	3.95e-17	241627	Wdr76
92	ENSMUSG00000009575	4048.8	-0.837979	0.0929892	-9.01158	2.03e-19	4.45e-17	12419	Cbx5
93	ENSMUSG00000024974	2161.29	-0.72285	0.080228	-9.00995	2.06e-19	4.45e-17	13006	Smc3
94	ENSMUSG00000037624	1147.89	2.48263	0.275528	9.01045	2.05e-19	4.45e-17	16526	Kcnk2
95	ENSMUSG00000041845	255.952	1.73248	0.192579	8.9962	2.34e-19	4.99e-17	11854	Rhod
96	ENSMUSG00000024910	283.721	1.37899	0.153438	8.98732	2.53e-19	5.36e-17	13041	Ctsw
97	ENSMUSG00000015880	801.229	-1.40376	0.156573	-8.96558	3.09e-19	6.46e-17	54392	Ncapg
98	ENSMUSG00000028111	22514.5	2.21536	0.247155	8.96344	3.15e-19	6.52e-17	13038	Ctsk
99	ENSMUSG00000008136	539.097	1.11675	0.124763	8.951	3.52e-19	7.22e-17	14200	Fhl2
100	ENSMUSG00000022661	2299.51	1.47063	0.164317	8.94997	3.56e-19	7.22e-17	17470	Cd200
101	ENSMUSG00000027323	523.709	-1.40816	0.157448	-8.94362	3.77e-19	7.57e-17	19361	Rad51
102	ENSMUSG00000000278	1269.65	0.758773	0.0849006	8.9372	3.99e-19	7.95e-17	74617	Scpep1
103	ENSMUSG00000001517	1115.92	-1.25304	0.140561	-8.91457	4.9e-19	9.57e-17	14235	Foxm1
104	ENSMUSG00000027210	115.716	1.5584	0.174814	8.91463	4.89e-19	9.57e-17	17536	Meis2
105	ENSMUSG00000027715	3234.57	-1.3983	0.157287	-8.89016	6.1e-19	1.18e-16	12428	Ccna2
106	ENSMUSG00000028212	733.644	-1.47484	0.166099	-8.87932	6.73e-19	1.29e-16	12448	Ccne2
107	ENSMUSG00000019891	341.156	2.6903	0.303281	8.87063	7.27e-19	1.38e-16	66686	Dcbld1
108	ENSMUSG00000028693	1405.88	-0.891845	0.100672	-8.85894	8.08e-19	1.52e-16	50927	Nasp
109	ENSMUSG00000017499	1434.36	-1.65382	0.186908	-8.84827	8.89e-19	1.66e-16	23834	Cdc6
110	ENSMUSG00000030031	108.995	-1.06702	0.120615	-8.84644	9.04e-19	1.67e-16	243574	Kbtbd8
111	ENSMUSG00000036768	940.266	-1.37512	0.155687	-8.83257	1.02e-18	1.87e-16	209737	Kif15
112	ENSMUSG00000026223	4223.16	1.03949	0.117755	8.82752	1.07e-18	1.94e-16	64294	Itm2c
113	ENSMUSG00000032555	2241.57	-0.95285	0.108055	-8.81817	1.16e-18	2.09e-16	235559	Topbp1
114	ENSMUSG00000028458	705.63	0.778052	0.0882924	8.81222	1.23e-18	2.19e-16	21754	Tesk1
115	ENSMUSG00000027342	4788.84	-1.23218	0.13986	-8.81005	1.25e-18	2.21e-16	18538	Pcna
116	ENSMUSG00000029581	1374.54	1.50913	0.171422	8.8036	1.33e-18	2.32e-16	14086	Fscn1
117	ENSMUSG00000038943	1819.31	-1.40347	0.159671	-8.78975	1.5e-18	2.61e-16	233406	Prc1
118	ENSMUSG00000022844	399.456	1.08007	0.123032	8.77876	1.65e-18	2.85e-16	72599	Pdia5
119	ENSMUSG00000021707	429.063	-0.94043	0.107166	-8.77548	1.7e-18	2.91e-16	13361	Dhfr
120	ENSMUSG00000020829	128.578	1.38621	0.158055	8.77041	1.78e-18	3.02e-16	52466	Slc46a1
121	ENSMUSG00000028167	57.7761	2.24079	0.256021	8.75237	2.09e-18	3.51e-16	69772	Bdh2
122	ENSMUSG00000047139	19797.5	-1.46943	0.167938	-8.74985	2.14e-18	3.56e-16	12484	Cd24a
123	ENSMUSG00000025232	6001.84	1.06954	0.122306	8.74477	2.23e-18	3.7e-16	15211	Hexa
124	ENSMUSG00000033952	998.053	-1.42973	0.16354	-8.74238	2.28e-18	3.75e-16	12316	Aspm
125	ENSMUSG00000024924	3496.49	1.82711	0.209396	8.72562	2.65e-18	4.31e-16	22359	Vldlr
126	ENSMUSG00000028184	485.134	1.09818	0.125904	8.72236	2.72e-18	4.4e-16	99633	Adgrl2
127	ENSMUSG00000012443	1827.03	-1.33393	0.153042	-8.71612	2.88e-18	4.58e-16	16551	Kif11
128	ENSMUSG00000058569	2957.84	0.578587	0.066433	8.70932	3.06e-18	4.82e-16	67511	Tmed9
129	ENSMUSG00000022742	4201.96	-1.60045	0.184031	-8.69659	3.42e-18	5.35e-16	12892	Cpox
130	ENSMUSG00000070866	23.0233	3.81283	0.438681	8.69158	3.57e-18	5.55e-16	241514	Zfp804a
131	ENSMUSG00000006736	1311.22	0.815112	0.0940496	8.66683	4.44e-18	6.85e-16	67125	Tspan31
132	ENSMUSG00000037474	1140.35	-1.22479	0.142305	-8.6068	7.51e-18	1.15e-15	76843	Dtl
133	ENSMUSG00000030522	536.825	1.23824	0.144017	8.59787	8.12e-18	1.23e-15	233315	Mtmr10
134	ENSMUSG00000041362	397.806	1.75445	0.204323	8.58663	8.96e-18	1.35e-15	71653	Shtn1
135	ENSMUSG00000041431	1298.94	-1.2686	0.147802	-8.58309	9.24e-18	1.38e-15	268697	Ccnb1
136	ENSMUSG00000028132	468.004	-1.25541	0.146576	-8.56491	1.08e-17	1.61e-15	99887	Tlcd4
137	ENSMUSG00000025351	9213.02	1.08604	0.126818	8.56377	1.09e-17	1.61e-15	12512	Cd63
138	ENSMUSG00000020422	5058.68	0.917435	0.107239	8.55509	1.18e-17	1.73e-15	319939	Tns3
139	ENSMUSG00000021190	3074.11	0.861804	0.10079	8.55052	1.23e-17	1.78e-15	19141	Lgmn
140	ENSMUSG00000051839	3822.63	-1.60527	0.187854	-8.54528	1.28e-17	1.85e-15	14934	Gypa
141	ENSMUSG00000044934	709.725	-1.20924	0.141538	-8.54357	1.3e-17	1.87e-15	238673	Zfp367
142	ENSMUSG00000020592	1233.18	1.30227	0.152603	8.53373	1.42e-17	1.99e-15	20969	Sdc1
143	ENSMUSG00000029163	4183.67	0.939265	0.110064	8.53384	1.42e-17	1.99e-15	100952	Emilin1
144	ENSMUSG00000085887	133.75	-1.70848	0.200202	-8.53378	1.42e-17	1.99e-15	653030	Arhgap27os3
145	ENSMUSG00000030281	222.007	1.79143	0.21008	8.52737	1.5e-17	2.09e-15	171095	Il17rc
146	ENSMUSG00000037994	1084.89	2.21762	0.260361	8.51748	1.63e-17	2.26e-15	97086	Slc9b2
147	ENSMUSG00000030759	1965.52	-0.714692	0.0839843	-8.50982	1.74e-17	2.4e-15	67420	Far1
148	ENSMUSG00000028702	614.809	-1.2142	0.142726	-8.50721	1.78e-17	2.44e-15	19366	Rad54l
149	ENSMUSG00000002279	337.925	0.716074	0.084188	8.50565	1.81e-17	2.45e-15	76483	Lmf1
150	ENSMUSG00000033016	2233.77	0.947951	0.111514	8.5007	1.88e-17	2.54e-15	18018	Nfatc1
151	ENSMUSG00000003418	364.056	1.63858	0.192848	8.49671	1.95e-17	2.61e-15	241230	St8sia6
152	ENSMUSG00000026037	835.783	-1.06773	0.125758	-8.49034	2.06e-17	2.74e-15	18393	Orc2
153	ENSMUSG00000032553	1064.44	0.699817	0.0824558	8.48718	2.12e-17	2.8e-15	20818	Srprb
154	ENSMUSG00000017861	1199.11	-1.42133	0.167552	-8.48291	2.2e-17	2.87e-15	17865	Mybl2
155	ENSMUSG00000024909	1396.7	1.30796	0.154184	8.48314	2.19e-17	2.87e-15	58859	Efemp2
156	ENSMUSG00000022951	1056.34	1.43235	0.168975	8.47673	2.32e-17	2.99e-15	54720	Rcan1
157	ENSMUSG00000031555	1010.55	0.58311	0.0687915	8.47649	2.32e-17	2.99e-15	11502	Adam9
158	ENSMUSG00000079104	471.046	-0.572811	0.0675887	-8.47495	2.35e-17	3.01e-15	328099	Prps1l3
159	ENSMUSG00000026039	414.137	-1.23535	0.145998	-8.46141	2.64e-17	3.37e-15	68549	Sgo2a
160	ENSMUSG00000032783	276.706	-1.07239	0.126786	-8.45831	2.71e-17	3.43e-15	78733	Troap
161	ENSMUSG00000037594	206.119	1.33911	0.158341	8.45715	2.74e-17	3.45e-15	217887	Clba1
162	ENSMUSG00000038822	788.284	-1.07945	0.127667	-8.45522	2.79e-17	3.48e-15	209462	Hace1
163	ENSMUSG00000044783	2101.57	-0.981403	0.116296	-8.43886	3.2e-17	3.98e-15	212427	A730008H23Rik
164	ENSMUSG00000044783	2101.57	-0.981403	0.116296	-8.43886	3.2e-17	3.98e-15	381280	Hjurp
165	ENSMUSG00000026708	410.508	-1.20628	0.143138	-8.42738	3.53e-17	4.37e-15	70454	Cenpl
166	ENSMUSG00000030101	807.533	0.630523	0.0748257	8.42656	3.56e-17	4.37e-15	58911	Sumf1
167	ENSMUSG00000034714	382.701	1.57828	0.187349	8.42428	3.63e-17	4.41e-15	117160	Ttyh2
168	ENSMUSG00000036667	617.133	1.09956	0.130522	8.42428	3.63e-17	4.41e-15	77574	Tcaf1
169	ENSMUSG00000017146	803.01	-1.52734	0.181378	-8.42073	3.74e-17	4.51e-15	12189	Brca1
170	ENSMUSG00000054263	9945.82	1.68777	0.200599	8.41361	3.98e-17	4.77e-15	16880	Lifr
171	ENSMUSG00000031583	1055.28	-1.08154	0.128566	-8.41236	4.02e-17	4.79e-15	22427	Wrn
172	ENSMUSG00000021377	5296.62	-0.905996	0.107742	-8.40892	4.14e-17	4.91e-15	110052	Dek
173	ENSMUSG00000007867	142.684	1.34085	0.159949	8.38296	5.16e-17	6.02e-15	76411	Ift43
174	ENSMUSG00000025395	550.515	-1.20167	0.143355	-8.38243	5.18e-17	6.02e-15	19075	Prim1
175	ENSMUSG00000040133	107.395	1.91425	0.228371	8.3822	5.19e-17	6.02e-15	381413	Gpr176
176	ENSMUSG00000079363	740.811	2.35149	0.280514	8.38277	5.17e-17	6.02e-15	17472	Gbp4
177	ENSMUSG00000050390	472.827	1.83006	0.218418	8.37873	5.35e-17	6.17e-15	97130	C77080
178	ENSMUSG00000025243	36.4707	-2.61431	0.31205	-8.37784	5.39e-17	6.18e-15	22599	Slc6a20b
179	ENSMUSG00000002068	844.05	-1.50831	0.180121	-8.37389	5.57e-17	6.35e-15	12447	Ccne1
180	ENSMUSG00000032131	757.68	-1.76371	0.210884	-8.36339	6.09e-17	6.87e-15	192663	Abcg4
181	ENSMUSG00000032383	3420.26	0.770882	0.0921685	8.36384	6.07e-17	6.87e-15	19035	Ppib
182	ENSMUSG00000037628	228.947	-1.14964	0.137498	-8.36112	6.21e-17	6.96e-15	72391	Cdkn3
183	ENSMUSG00000032289	597.275	1.48054	0.177418	8.3449	7.13e-17	7.95e-15	207596	Thsd4
184	ENSMUSG00000004319	1676.49	-1.06746	0.12795	-8.34278	7.26e-17	8e-15	12725	Clcn3
185	ENSMUSG00000033684	2397.01	0.896995	0.107512	8.34323	7.23e-17	8e-15	104009	Qsox1
186	ENSMUSG00000033453	250.123	1.42714	0.171266	8.33288	7.89e-17	8.65e-15	235130	Adamts15
187	ENSMUSG00000056267	302.082	-1.08546	0.130428	-8.32229	8.63e-17	9.41e-15	68121	Cep70
188	ENSMUSG00000068196	5415.13	2.30192	0.276688	8.31956	8.83e-17	9.58e-15	12837	Col8a1
189	ENSMUSG00000030796	339.885	1.07429	0.12915	8.31817	8.93e-17	9.64e-15	21677	Tead2
190	ENSMUSG00000058897	739.654	2.14505	0.258086	8.31138	9.46e-17	1.02e-14	77018	Col25a1
191	ENSMUSG00000022322	365.249	-1.12256	0.135216	-8.30199	1.02e-16	1.09e-14	20419	Shcbp1
192	ENSMUSG00000035206	1794.51	-1.54791	0.186493	-8.30011	1.04e-16	1.11e-14	73218	Sppl2b
193	ENSMUSG00000049881	330.885	1.0003	0.120526	8.29947	1.05e-16	1.11e-14	69953	2810025M15Rik
194	ENSMUSG00000030641	216.853	-1.4086	0.169879	-8.29175	1.12e-16	1.17e-14	74041	Ddias
195	ENSMUSG00000024754	2176.32	1.21142	0.14636	8.27697	1.26e-16	1.32e-14	83921	Cemip2
196	ENSMUSG00000030979	1159.82	-1.36616	0.165157	-8.27189	1.32e-16	1.37e-14	22276	Uros
197	ENSMUSG00000032717	692.036	1.6726	0.202385	8.26441	1.4e-16	1.45e-14	17240	Mdfi
198	ENSMUSG00000045377	129.265	1.00341	0.121626	8.24996	1.58e-16	1.62e-14	67020	Tmem88
199	ENSMUSG00000061731	1202.69	1.06023	0.128508	8.25032	1.58e-16	1.62e-14	14042	Ext1
200	ENSMUSG00000031673	7815.57	1.58951	0.192949	8.23798	1.75e-16	1.79e-14	12552	Cdh11
201	ENSMUSG00000002778	2913.24	0.822853	0.0999487	8.23276	1.83e-16	1.86e-14	68137	Kdelr1
202	ENSMUSG00000025862	2908.26	-0.666894	0.0810209	-8.23114	1.85e-16	1.87e-14	20843	Stag2
203	ENSMUSG00000022305	279.427	0.78194	0.0952024	8.21346	2.15e-16	2.16e-14	239393	Lrp12
204	ENSMUSG00000025792	1088.71	1.03645	0.126253	8.20935	2.22e-16	2.23e-14	27376	Slc25a10
205	ENSMUSG00000034438	1010.32	2.7957	0.340925	8.20032	2.4e-16	2.39e-14	76074	Gbp8
206	ENSMUSG00000055531	1983.62	-0.393677	0.0480496	-8.19314	2.55e-16	2.52e-14	432508	Cpsf6
207	ENSMUSG00000074916	325.145	0.996079	0.121608	8.19093	2.59e-16	2.56e-14	72136	Chst14
208	ENSMUSG00000034675	565.755	1.60652	0.196234	8.18676	2.68e-16	2.63e-14	56320	Dbn1
209	ENSMUSG00000062609	214.362	2.5752	0.31458	8.18617	2.7e-16	2.63e-14	16516	Kcnj15
210	ENSMUSG00000041408	2439.48	-0.743704	0.0909303	-8.17883	2.87e-16	2.79e-14	218914	Wapl
211	ENSMUSG00000029096	1427.01	1.671	0.204585	8.16776	3.14e-16	3.04e-14	78558	Htra3
212	ENSMUSG00000026193	20579.5	1.3685	0.167727	8.15912	3.37e-16	3.25e-14	14268	Fn1
213	ENSMUSG00000050271	224.163	1.20306	0.147687	8.14602	3.76e-16	3.6e-14	244418	Prag1
214	ENSMUSG00000020649	3837.7	-1.49098	0.183256	-8.13604	4.08e-16	3.9e-14	20135	Rrm2
215	ENSMUSG00000035293	647.78	-0.89913	0.110622	-8.12795	4.37e-16	4.15e-14	217558	G2e3
216	ENSMUSG00000063019	491.21	0.734824	0.0905965	8.11096	5.02e-16	4.75e-14	69161	Manbal
217	ENSMUSG00000024440	285.409	1.21447	0.149908	8.10144	5.43e-16	5.11e-14	53601	Pcdh12
218	ENSMUSG00000074093	402.575	-1.12391	0.139027	-8.08412	6.26e-16	5.86e-14	75744	Svip
219	ENSMUSG00000026730	189.122	1.17928	0.145919	8.08174	6.39e-16	5.95e-14	19212	Pter
220	ENSMUSG00000044134	550.992	1.34923	0.166989	8.07976	6.49e-16	6.02e-14	231717	Pheta1
221	ENSMUSG00000038047	487.155	-0.823771	0.101984	-8.07745	6.61e-16	6.11e-14	230376	Haus6
222	ENSMUSG00000028587	364.764	-1.46485	0.181606	-8.06611	7.26e-16	6.68e-14	18392	Orc1
223	ENSMUSG00000003355	295.993	1.52619	0.189347	8.06029	7.61e-16	6.95e-14	66120	Fkbp11
224	ENSMUSG00000028717	2914.53	-1.46341	0.181561	-8.06013	7.62e-16	6.95e-14	21349	Tal1
225	ENSMUSG00000039105	1910.58	0.742622	0.0921464	8.05915	7.68e-16	6.97e-14	66290	Atp6v1g1
226	ENSMUSG00000021065	1137.02	0.695358	0.0863157	8.05598	7.88e-16	7.1e-14	53618	Fut8
227	ENSMUSG00000050157	197.789	-1.82845	0.226972	-8.05585	7.89e-16	7.1e-14	333670	Gm867
228	ENSMUSG00000014867	6321.31	0.740703	0.0919698	8.05376	8.03e-16	7.19e-14	20932	Surf4
229	ENSMUSG00000026321	352.732	1.70292	0.211703	8.04393	8.7e-16	7.76e-14	21934	Tnfrsf11a
230	ENSMUSG00000010608	2540.35	-0.439479	0.0546815	-8.03706	9.2e-16	8.17e-14	67039	Rbm25
231	ENSMUSG00000004642	2323.64	-1.18909	0.147992	-8.03481	9.37e-16	8.29e-14	20492	Slbp
232	ENSMUSG00000063810	395.173	-1.04146	0.129634	-8.03386	9.45e-16	8.31e-14	236266	Alms1
233	ENSMUSG00000026532	8219.53	-1.80621	0.224864	-8.03243	9.56e-16	8.38e-14	20739	Spta1
234	ENSMUSG00000039630	10149.3	-0.589959	0.0734855	-8.02824	9.89e-16	8.63e-14	51810	Hnrnpu
235	ENSMUSG00000023926	1764.96	-1.57025	0.195665	-8.02521	1.01e-15	8.81e-14	19743	Rhag
236	ENSMUSG00000033295	1412.36	1.25493	0.156443	8.02165	1.04e-15	9.03e-14	19268	Ptprf
237	ENSMUSG00000040606	383.506	1.63848	0.204296	8.02011	1.06e-15	9.1e-14	71529	Kazn
238	ENSMUSG00000029288	240.525	8.20183	1.02295	8.01782	1.08e-15	9.24e-14	11698	Ambn
239	ENSMUSG00000006219	599.673	1.4907	0.186217	8.00518	1.19e-15	1.02e-13	74202	Fblim1
240	ENSMUSG00000001418	1619.87	0.633389	0.0791488	8.00251	1.22e-15	1.04e-13	56700	Glmp
241	ENSMUSG00000002297	544.874	-1.04829	0.131021	-8.00091	1.23e-15	1.05e-13	27214	Dbf4
242	ENSMUSG00000021318	331.481	1.65519	0.206977	7.99697	1.28e-15	1.08e-13	14634	Gli3
243	ENSMUSG00000031808	968.65	0.76571	0.0958037	7.99248	1.32e-15	1.11e-13	26457	Slc27a1
244	ENSMUSG00000039168	3226.06	1.16825	0.146248	7.9882	1.37e-15	1.15e-13	223453	Dap
245	ENSMUSG00000027306	1543.65	-1.36009	0.170435	-7.98008	1.46e-15	1.22e-13	108907	Nusap1
246	ENSMUSG00000052727	677.62	1.61627	0.202598	7.97775	1.49e-15	1.24e-13	17755	Map1b
247	ENSMUSG00000019558	1609.73	1.37549	0.172487	7.97445	1.53e-15	1.27e-13	102857	Slc6a8
248	ENSMUSG00000029338	1703.31	0.849373	0.106588	7.96874	1.6e-15	1.32e-13	71914	Antxr2
249	ENSMUSG00000029202	3176.22	-0.440394	0.0552875	-7.96553	1.65e-15	1.35e-13	71521	Pds5a
250	ENSMUSG00000079084	1101.61	-0.645709	0.0810872	-7.96314	1.68e-15	1.37e-13	66396	Ccdc82
251	ENSMUSG00000031556	627.396	0.623074	0.0783235	7.95513	1.79e-15	1.46e-13	69742	Tm2d2
252	ENSMUSG00000006678	1008.24	-1.12397	0.141465	-7.94524	1.94e-15	1.57e-13	18968	Pola1
253	ENSMUSG00000031502	6202.86	1.3074	0.164838	7.93144	2.17e-15	1.75e-13	12826	Col4a1
254	ENSMUSG00000032064	226.736	1.63457	0.206186	7.92766	2.23e-15	1.8e-13	330938	Dixdc1
255	ENSMUSG00000029436	242.704	1.41971	0.179507	7.90892	2.6e-15	2.08e-13	23948	Mmp17
256	ENSMUSG00000039126	193.818	2.15485	0.272496	7.90781	2.62e-15	2.08e-13	353211	Prune2
257	ENSMUSG00000044201	233.584	-1.34246	0.169764	-7.90783	2.62e-15	2.08e-13	12532	Cdc25c
258	ENSMUSG00000019055	1823.91	0.697698	0.0882757	7.90363	2.71e-15	2.15e-13	18822	Plod1
259	ENSMUSG00000060568	1932.4	1.69081	0.214	7.90096	2.77e-15	2.18e-13	226610	Fam78b
260	ENSMUSG00000029641	154.358	2.13134	0.269799	7.89974	2.79e-15	2.2e-13	68895	Rasl11a
261	ENSMUSG00000025130	11234.6	0.776919	0.0983807	7.89707	2.86e-15	2.24e-13	18453	P4hb
262	ENSMUSG00000037907	394.911	0.873657	0.110744	7.88899	3.05e-15	2.38e-13	268445	Ankrd13b
263	ENSMUSG00000031697	510.708	-0.819137	0.103897	-7.88414	3.17e-15	2.46e-13	56452	Orc6
264	ENSMUSG00000041498	675.945	-1.47058	0.186759	-7.87421	3.43e-15	2.65e-13	381293	Kif14
265	ENSMUSG00000022665	4735.81	1.50159	0.190762	7.87154	3.5e-15	2.7e-13	67896	Ccdc80
266	ENSMUSG00000032966	1811.45	0.738018	0.0938741	7.86178	3.79e-15	2.91e-13	14225	Fkbp1a
267	ENSMUSG00000039187	365.518	-1.32463	0.168536	-7.85966	3.85e-15	2.95e-13	208836	Fanci
268	ENSMUSG00000025958	1294.56	-0.510251	0.0649957	-7.85053	4.14e-15	3.16e-13	12912	Creb1
269	ENSMUSG00000005686	1255.85	-1.24819	0.159004	-7.85005	4.16e-15	3.16e-13	11717	Ampd3
270	ENSMUSG00000043556	181.929	1.20947	0.15417	7.84507	4.33e-15	3.28e-13	448987	Fbxl7
271	ENSMUSG00000017550	795.078	-1.23807	0.157842	-7.84371	4.37e-15	3.3e-13	237877	Atad5
272	ENSMUSG00000016200	100.431	-1.87956	0.239765	-7.83917	4.54e-15	3.41e-13	329324	Syt14
273	ENSMUSG00000021411	533.637	1.20175	0.153358	7.83623	4.64e-15	3.46e-13	66895	Pxdc1
274	ENSMUSG00000027955	1289.17	1.18575	0.151348	7.83459	4.7e-15	3.5e-13	68659	Gask1b
275	ENSMUSG00000067924	504.717	1.00154	0.127858	7.8332	4.76e-15	3.52e-13	553127	Rtl8b
276	ENSMUSG00000021338	365.771	1.57603	0.201528	7.82041	5.27e-15	3.88e-13	68732	Carmil1
277	ENSMUSG00000030000	1967.42	-1.72246	0.22044	-7.81372	5.55e-15	4.08e-13	11519	Add2
278	ENSMUSG00000029304	48563.5	2.4273	0.310667	7.81318	5.58e-15	4.08e-13	20750	Spp1
279	ENSMUSG00000038151	245.59	1.39469	0.178611	7.8085	5.79e-15	4.22e-13	12142	Prdm1
280	ENSMUSG00000038766	2655.65	-0.613285	0.0785804	-7.80455	5.97e-15	4.34e-13	213054	Gabpb2
281	ENSMUSG00000051343	735.368	0.850913	0.109244	7.78908	6.75e-15	4.89e-13	52055	Rab11fip5
282	ENSMUSG00000026196	424.101	-1.22373	0.157158	-7.78663	6.88e-15	4.97e-13	12021	Bard1
283	ENSMUSG00000042659	2279.33	1.21939	0.156679	7.78273	7.1e-15	5.11e-13	66412	Arrdc4
284	ENSMUSG00000064225	1098.68	-1.65485	0.21265	-7.78204	7.14e-15	5.12e-13	75552	Paqr9
285	ENSMUSG00000032411	3305.87	-1.49731	0.192541	-7.77659	7.45e-15	5.32e-13	211586	Tfdp2
286	ENSMUSG00000033904	838.321	-1.09272	0.140534	-7.77549	7.52e-15	5.35e-13	101565	Ccp110
287	ENSMUSG00000028676	2320.11	-0.583938	0.0751048	-7.77498	7.55e-15	5.36e-13	14105	Srsf10
288	ENSMUSG00000035472	235.669	-1.73352	0.223043	-7.77212	7.72e-15	5.46e-13	217593	Slc25a21
289	ENSMUSG00000027656	610.34	1.6099	0.207246	7.76806	7.97e-15	5.62e-13	22403	Ccn5
290	ENSMUSG00000022710	4599.17	-0.912593	0.117598	-7.76028	8.47e-15	5.95e-13	252870	Usp7
291	ENSMUSG00000025723	153.142	1.6163	0.20829	7.75984	8.5e-15	5.95e-13	68039	Nmb
292	ENSMUSG00000025875	549.599	1.09895	0.141715	7.75466	8.86e-15	6.16e-13	74257	Tspan17
293	ENSMUSG00000033208	402.371	1.50599	0.194199	7.75488	8.84e-15	6.16e-13	20203	S100b
294	ENSMUSG00000028382	5621.06	-0.833024	0.107459	-7.75199	9.05e-15	6.27e-13	230257	Ptbp3
295	ENSMUSG00000030681	1126.44	0.500532	0.0646564	7.74142	9.83e-15	6.79e-13	78388	Mvp
296	ENSMUSG00000020124	2503.35	-0.856822	0.110699	-7.74013	9.93e-15	6.84e-13	14479	Usp15
297	ENSMUSG00000028438	249.232	-1.26615	0.163613	-7.73868	1e-14	6.89e-13	109242	Kif24
298	ENSMUSG00000049577	2818.3	-1.37321	0.17758	-7.73288	1.05e-14	7.19e-13	22761	Zfpm1
299	ENSMUSG00000028644	4960.05	-1.93275	0.250023	-7.73028	1.07e-14	7.31e-13	27028	Ermap
300	ENSMUSG00000026437	213.954	1.33925	0.173287	7.72849	1.09e-14	7.39e-13	18557	Cdk18
301	ENSMUSG00000029119	1628.55	0.596086	0.0771594	7.72538	1.12e-14	7.54e-13	17160	Man2b2
302	ENSMUSG00000031527	1085.01	-0.853194	0.110456	-7.72431	1.12e-14	7.54e-13	67276	Eri1
303	ENSMUSG00000046748	102.739	-1.3408	0.173583	-7.72427	1.12e-14	7.54e-13	69457	Tmem45a2
304	ENSMUSG00000001761	1485.21	0.875655	0.113502	7.71491	1.21e-14	8.09e-13	319757	Smo
305	ENSMUSG00000002565	123.915	1.58873	0.205956	7.71394	1.22e-14	8.1e-13	20259	Scin
306	ENSMUSG00000025579	1765.93	0.753994	0.0977408	7.71422	1.22e-14	8.1e-13	14387	Gaa
307	ENSMUSG00000046618	982.046	1.10506	0.143274	7.71291	1.23e-14	8.14e-13	241327	Olfml2a
308	ENSMUSG00000046295	453.709	-1.42268	0.184664	-7.7042	1.32e-14	8.68e-13	234396	Ankle1
309	ENSMUSG00000046179	1726.35	-1.46107	0.189726	-7.70092	1.35e-14	8.88e-13	108961	E2f8
310	ENSMUSG00000037736	4464.73	1.5119	0.19638	7.69885	1.37e-14	9e-13	77569	Limch1
311	ENSMUSG00000009628	175.44	-1.42354	0.184943	-7.69718	1.39e-14	9.09e-13	104271	Tex15
312	ENSMUSG00000063011	82.896	2.87779	0.374002	7.6946	1.42e-14	9.24e-13	56047	Msln
313	ENSMUSG00000026836	585.44	1.02983	0.134087	7.68034	1.59e-14	1.03e-12	11477	Acvr1
314	ENSMUSG00000021280	597.618	0.985497	0.128337	7.67901	1.6e-14	1.04e-12	74190	Exoc3l4
315	ENSMUSG00000048965	141.921	1.37543	0.179174	7.67651	1.63e-14	1.05e-12	244238	Mrgpre
316	ENSMUSG00000022673	2322.45	-1.25261	0.163284	-7.67138	1.7e-14	1.09e-12	17217	Mcm4
317	ENSMUSG00000036885	159.532	1.70654	0.222461	7.67119	1.7e-14	1.09e-12	622434	Arhgef26
318	ENSMUSG00000022799	1948.83	1.16428	0.151867	7.66647	1.77e-14	1.13e-12	12549	Arhgap31
319	ENSMUSG00000022021	499.573	-1.30118	0.169733	-7.66603	1.77e-14	1.13e-12	56419	Diaph3
320	ENSMUSG00000032126	5670.33	-1.58464	0.206831	-7.6615	1.84e-14	1.17e-12	15288	Hmbs
321	ENSMUSG00000029687	1559.48	-0.999405	0.130532	-7.65641	1.91e-14	1.21e-12	14056	Ezh2
322	ENSMUSG00000031503	3868.64	1.18794	0.155185	7.65498	1.93e-14	1.22e-12	12827	Col4a2
323	ENSMUSG00000028332	4906.18	-1.80925	0.236421	-7.65264	1.97e-14	1.24e-12	93966	Hemgn
324	ENSMUSG00000040084	1417.29	-1.18956	0.155443	-7.65274	1.97e-14	1.24e-12	12236	Bub1b
325	ENSMUSG00000010047	529.099	0.718247	0.0938773	7.65092	2e-14	1.25e-12	15587	Hyal2
326	ENSMUSG00000030217	197.214	-1.61658	0.211416	-7.64643	2.07e-14	1.29e-12	109978	Art4
327	ENSMUSG00000073400	3386.28	-1.63774	0.214225	-7.64497	2.09e-14	1.3e-12	19824	Trim10
328	ENSMUSG00000030084	1275.25	0.712074	0.0932161	7.63897	2.19e-14	1.35e-12	18844	Plxna1
329	ENSMUSG00000048109	457.827	-0.627718	0.0821738	-7.63891	2.19e-14	1.35e-12	229700	Rbm15
330	ENSMUSG00000054191	1549.12	-1.82901	0.239442	-7.63866	2.19e-14	1.35e-12	16596	Klf1
331	ENSMUSG00000029366	1508.39	-1.21035	0.158465	-7.638	2.21e-14	1.35e-12	13178	Dck
332	ENSMUSG00000036775	253.908	0.827623	0.108429	7.63287	2.3e-14	1.41e-12	26378	Decr2
333	ENSMUSG00000037458	4447.61	-0.601597	0.0788515	-7.6295	2.36e-14	1.44e-12	54375	Azin1
334	ENSMUSG00000025626	507.066	-0.47728	0.0625744	-7.6274	2.4e-14	1.46e-12	70998	Phf6
335	ENSMUSG00000036112	6384.4	-1.03313	0.135587	-7.61968	2.54e-14	1.54e-12	56307	Metap2
336	ENSMUSG00000049287	403.739	-1.14555	0.150413	-7.61608	2.62e-14	1.58e-12	216792	Iba57
337	ENSMUSG00000020490	1767.58	-1.80828	0.237459	-7.61513	2.63e-14	1.58e-12	192194	Btnl10
338	ENSMUSG00000056429	2526.53	0.446094	0.0585775	7.61544	2.63e-14	1.58e-12	22134	Tgoln1
339	ENSMUSG00000029851	102.06	1.32821	0.174434	7.61442	2.65e-14	1.59e-12	232748	Tcaf2
340	ENSMUSG00000004535	3597.27	-0.319579	0.041985	-7.61176	2.7e-14	1.62e-12	52440	Tax1bp1
341	ENSMUSG00000093989	1693.53	0.570452	0.0749745	7.60861	2.77e-14	1.65e-12	52898	Rnasek
342	ENSMUSG00000020330	944.482	-1.35764	0.178567	-7.60299	2.89e-14	1.72e-12	15366	Hmmr
343	ENSMUSG00000075502	98.6853	-1.48273	0.195283	-7.59275	3.13e-14	1.86e-12	432879	Kbtbd6
344	ENSMUSG00000045594	1247.53	1.492	0.196715	7.58457	3.34e-14	1.97e-12	12091	Glb1
345	ENSMUSG00000023919	219.851	-1.019	0.134393	-7.58223	3.4e-14	2e-12	83815	Cenpq
346	ENSMUSG00000034653	331.055	-0.650468	0.0858525	-7.57657	3.55e-14	2.09e-12	240255	Ythdc2
347	ENSMUSG00000034744	391.879	0.69306	0.0915242	7.57242	3.66e-14	2.15e-12	56174	Nagk
348	ENSMUSG00000096351	796.481	-1.69133	0.223365	-7.57204	3.67e-14	2.15e-12	231004	Samd11
349	ENSMUSG00000045273	249.681	-1.27719	0.168712	-7.57028	3.72e-14	2.17e-12	26886	Cenph
350	ENSMUSG00000034349	3272.88	-1.15309	0.15251	-7.56078	4.01e-14	2.33e-12	70099	Smc4
351	ENSMUSG00000027883	1093.7	-1.40885	0.186356	-7.56002	4.03e-14	2.34e-12	76123	Gpsm2
352	ENSMUSG00000019961	4371.08	-0.977449	0.129374	-7.5552	4.18e-14	2.42e-12	21917	Tmpo
353	ENSMUSG00000019889	1187.54	1.49162	0.197456	7.55422	4.21e-14	2.43e-12	19272	Ptprk
354	ENSMUSG00000017548	1777.37	-0.736695	0.0975757	-7.54998	4.35e-14	2.5e-12	52615	Suz12
355	ENSMUSG00000034845	1833.22	0.962808	0.127533	7.54949	4.37e-14	2.5e-12	84094	Plvap
356	ENSMUSG00000026683	719.195	-1.11774	0.148136	-7.54538	4.51e-14	2.58e-12	66977	Nuf2
357	ENSMUSG00000019989	205.373	1.28703	0.170615	7.54349	4.58e-14	2.61e-12	209558	Enpp3
358	ENSMUSG00000074738	182.965	1.05435	0.139798	7.54195	4.63e-14	2.63e-12	230991	Fndc10
359	ENSMUSG00000032440	3288.93	0.900871	0.119501	7.53862	4.75e-14	2.69e-12	21813	Tgfbr2
360	ENSMUSG00000020063	585.532	-0.621982	0.0826758	-7.52314	5.35e-14	3.02e-12	93759	Sirt1
361	ENSMUSG00000027573	1291.22	-0.634929	0.0844231	-7.5208	5.44e-14	3.07e-12	76425	Gid8
362	ENSMUSG00000020241	7546.97	1.688	0.224863	7.50682	6.06e-14	3.4e-12	12834	Col6a2
363	ENSMUSG00000036606	2924.36	0.761666	0.101549	7.50047	6.36e-14	3.56e-12	140570	Plxnb2
364	ENSMUSG00000026605	1577.55	-1.65919	0.221316	-7.4969	6.53e-14	3.65e-12	108000	Cenpf
365	ENSMUSG00000021782	974.783	0.972798	0.129772	7.49622	6.57e-14	3.66e-12	71228	Dlg5
366	ENSMUSG00000000751	2178.18	-0.872848	0.116514	-7.49137	6.82e-14	3.79e-12	68275	Rpa1
367	ENSMUSG00000087107	1790.01	-1.00199	0.133768	-7.49049	6.86e-14	3.8e-12	100043636	AI662270
368	ENSMUSG00000025574	1375.64	-1.26974	0.169522	-7.49012	6.88e-14	3.8e-12	21877	Tk1
369	ENSMUSG00000072980	180.745	-1.35282	0.180958	-7.47589	7.67e-14	4.23e-12	70645	Oip5
370	ENSMUSG00000033676	80.5935	2.34562	0.313849	7.47373	7.8e-14	4.29e-12	14402	Gabrb3
371	ENSMUSG00000041238	471.59	-0.877827	0.117515	-7.4699	8.03e-14	4.4e-12	225182	Rbbp8
372	ENSMUSG00000096145	1253.82	1.12772	0.151027	7.467	8.2e-14	4.49e-12	27973	Vkorc1
373	ENSMUSG00000003031	1776.67	-0.668752	0.0896136	-7.46261	8.48e-14	4.63e-12	12576	Cdkn1b
374	ENSMUSG00000020914	6320.69	-1.20178	0.161105	-7.45962	8.68e-14	4.72e-12	21973	Top2a
375	ENSMUSG00000079355	1625.84	1.29197	0.173254	7.45708	8.85e-14	4.8e-12	252837	Ackr4
376	ENSMUSG00000020248	624.733	-0.583277	0.0782864	-7.45056	9.29e-14	5.03e-12	18045	Nfyb
377	ENSMUSG00000023972	896.618	1.16526	0.156638	7.43918	1.01e-13	5.47e-12	71461	Ptk7
378	ENSMUSG00000035413	279.561	1.20546	0.162068	7.43803	1.02e-13	5.5e-12	103743	Tmem98
379	ENSMUSG00000105096	99.3224	2.35781	0.317023	7.43734	1.03e-13	5.52e-12	626578	Gbp10
380	ENSMUSG00000006574	30258.8	-1.80024	0.242149	-7.43441	1.05e-13	5.61e-12	20533	Slc4a1
381	ENSMUSG00000054256	369.495	1.4971	0.201417	7.43282	1.06e-13	5.66e-12	17690	Msi1
382	ENSMUSG00000048076	6489.39	0.356992	0.0480421	7.43081	1.08e-13	5.74e-12	11840	Arf1
383	ENSMUSG00000030208	2404.66	0.894735	0.120422	7.43	1.09e-13	5.76e-12	13730	Emp1
384	ENSMUSG00000029994	1050.29	0.749388	0.100915	7.42593	1.12e-13	5.92e-12	11746	Anxa4
385	ENSMUSG00000031734	818.868	1.5287	0.20602	7.42015	1.17e-13	6.17e-12	16373	Irx3
386	ENSMUSG00000051235	331.141	-1.54313	0.208245	-7.41018	1.26e-13	6.63e-12	209334	Gen1
387	ENSMUSG00000002055	1139.55	-1.47303	0.198913	-7.4054	1.31e-13	6.86e-12	54141	Spag5
388	ENSMUSG00000036959	571.751	-0.904625	0.122321	-7.39551	1.41e-13	7.37e-12	320376	Bcorl1
389	ENSMUSG00000047648	1020.96	-0.86633	0.117182	-7.39306	1.43e-13	7.49e-12	71865	Fbxo30
390	ENSMUSG00000048442	329.403	-1.18844	0.160866	-7.3878	1.49e-13	7.77e-12	66528	Smim5
391	ENSMUSG00000025495	1447.84	-1.29143	0.174819	-7.38722	1.5e-13	7.79e-12	27388	Ptdss2
392	ENSMUSG00000042489	1041.28	-1.36097	0.184297	-7.38467	1.53e-13	7.92e-12	269582	Clspn
393	ENSMUSG00000002835	1431.16	-1.31124	0.177583	-7.3838	1.54e-13	7.95e-12	27221	Chaf1a
394	ENSMUSG00000030339	965.977	0.65895	0.0892497	7.38321	1.55e-13	7.96e-12	17000	Ltbr
395	ENSMUSG00000017718	288.691	-1.23209	0.167003	-7.37765	1.61e-13	8.28e-12	71562	Afmid
396	ENSMUSG00000041390	631.553	0.974943	0.132182	7.37573	1.63e-13	8.38e-12	16543	Mdfic
397	ENSMUSG00000020309	516.757	-1.38508	0.187878	-7.37224	1.68e-13	8.58e-12	68044	Chac2
398	ENSMUSG00000067889	124.918	2.69052	0.365011	7.37107	1.69e-13	8.64e-12	20743	Sptbn2
399	ENSMUSG00000034271	1028.45	1.03577	0.140584	7.36764	1.74e-13	8.84e-12	81703	Jdp2
400	ENSMUSG00000091055	143.764	2.19826	0.298432	7.36601	1.76e-13	8.93e-12	620235	Siglec15
401	ENSMUSG00000021242	5374.1	0.880411	0.119551	7.36428	1.78e-13	9.02e-12	67963	Npc2
402	ENSMUSG00000017760	4767.79	0.73748	0.100164	7.3627	1.8e-13	9.11e-12	19025	Ctsa
403	ENSMUSG00000059005	7169.75	-0.463625	0.0629943	-7.35979	1.84e-13	9.28e-12	229279	Hnrnpa3
404	ENSMUSG00000025702	2986	-0.983557	0.133705	-7.35619	1.89e-13	9.51e-12	71779	Marchf8
405	ENSMUSG00000032028	1303.3	-1.89734	0.25798	-7.3546	1.91e-13	9.6e-12	78252	Nxpe2
406	ENSMUSG00000030605	1562.76	1.29766	0.176511	7.35173	1.96e-13	9.79e-12	17304	Mfge8
407	ENSMUSG00000079625	285.431	1.71695	0.233612	7.34956	1.99e-13	9.92e-12	277203	Tm4sf19
408	ENSMUSG00000034059	1240.15	-1.89289	0.257571	-7.34901	2e-13	9.94e-12	241525	Ypel4
409	ENSMUSG00000058706	1141.59	-0.597377	0.0813145	-7.3465	2.03e-13	1.01e-11	68364	0610030E20Rik
410	ENSMUSG00000019768	554.454	1.12354	0.153028	7.34203	2.1e-13	1.04e-11	13982	Esr1
411	ENSMUSG00000021374	1828.6	-0.667344	0.0909416	-7.33816	2.17e-13	1.07e-11	218210	Nup153
412	ENSMUSG00000027284	719.54	-0.82956	0.11307	-7.33667	2.19e-13	1.08e-11	68968	Cdan1
413	ENSMUSG00000051934	198.487	1.38107	0.188374	7.33154	2.28e-13	1.12e-11	72572	Spats2
414	ENSMUSG00000029866	2218.58	-1.81453	0.247656	-7.32684	2.36e-13	1.16e-11	23925	Kel
415	ENSMUSG00000038545	1219.09	0.999772	0.136558	7.32125	2.46e-13	1.2e-11	66515	Cul7
416	ENSMUSG00000053907	3642.97	-0.461391	0.0630332	-7.3198	2.48e-13	1.21e-11	232087	Mat2a
417	ENSMUSG00000034686	137.85	1.47618	0.201696	7.31884	2.5e-13	1.22e-11	432763	Prr7
418	ENSMUSG00000070000	1382.35	-1.47033	0.200908	-7.31843	2.51e-13	1.22e-11	74015	Fcho1
419	ENSMUSG00000024168	397.946	1.06164	0.145126	7.31533	2.57e-13	1.24e-11	407831	Tmem204
420	ENSMUSG00000025728	4321.67	-1.3825	0.189068	-7.31219	2.63e-13	1.27e-11	14755	Pigq
421	ENSMUSG00000039115	785.469	0.931554	0.127509	7.3058	2.76e-13	1.33e-11	104099	Itga9
422	ENSMUSG00000015112	323.508	0.89671	0.122773	7.30382	2.8e-13	1.35e-11	50799	Slc25a13
423	ENSMUSG00000026640	1980.97	1.58529	0.217089	7.3025	2.82e-13	1.36e-11	18845	Plxna2
424	ENSMUSG00000037541	230.143	2.69483	0.369204	7.29902	2.9e-13	1.39e-11	210274	Shank2
425	ENSMUSG00000047844	80.7979	-1.82781	0.250412	-7.2992	2.89e-13	1.39e-11	406217	Bex4
426	ENSMUSG00000060371	109.839	4.23273	0.580489	7.29166	3.06e-13	1.46e-11	140904	Caln1
427	ENSMUSG00000022051	4870.7	-0.913071	0.125242	-7.29044	3.09e-13	1.46e-11	12177	Bnip3l
428	ENSMUSG00000032221	422.296	-1.82222	0.24994	-7.29063	3.09e-13	1.46e-11	17427	Mns1
429	ENSMUSG00000022246	1881.73	1.36036	0.186705	7.28616	3.19e-13	1.51e-11	75646	Rai14
430	ENSMUSG00000028796	2150.2	0.641523	0.0880716	7.2841	3.24e-13	1.53e-11	54383	Phc2
431	ENSMUSG00000030629	1456.41	-0.47687	0.0654943	-7.28109	3.31e-13	1.56e-11	65098	Zfand6
432	ENSMUSG00000040455	610.296	-0.699734	0.0961217	-7.27967	3.35e-13	1.57e-11	77593	Usp45
433	ENSMUSG00000001521	333.303	0.833057	0.114456	7.27841	3.38e-13	1.58e-11	22158	Tulp3
434	ENSMUSG00000027330	2263.47	-1.31684	0.180924	-7.27843	3.38e-13	1.58e-11	12531	Cdc25b
435	ENSMUSG00000062232	756.484	0.599674	0.0823969	7.27787	3.39e-13	1.58e-11	76089	Rapgef2
436	ENSMUSG00000022881	437.446	-0.990106	0.136162	-7.27153	3.55e-13	1.65e-11	106344	Rfc4
437	ENSMUSG00000025203	3061.53	0.710267	0.0977065	7.26939	3.61e-13	1.68e-11	20250	Scd2
438	ENSMUSG00000037572	1101.25	-1.3757	0.189266	-7.26862	3.63e-13	1.68e-11	218973	Wdhd1
439	ENSMUSG00000028572	117.054	-1.1474	0.157873	-7.26788	3.65e-13	1.69e-11	77963	Hook1
440	ENSMUSG00000028199	278.536	0.939288	0.129277	7.2657	3.71e-13	1.71e-11	12972	Cryz
441	ENSMUSG00000052353	2042.36	2.10218	0.289562	7.25987	3.87e-13	1.78e-11	80982	Cemip
442	ENSMUSG00000021811	1225.76	-0.672573	0.0926692	-7.25778	3.93e-13	1.81e-11	108671	Dnajc9
443	ENSMUSG00000047534	422.436	-1.32373	0.182446	-7.25548	4e-13	1.83e-11	217653	Mis18bp1
444	ENSMUSG00000036275	2961.26	0.487193	0.0671571	7.25452	4.03e-13	1.84e-11	213673	9530068E07Rik
445	ENSMUSG00000039396	613.899	-1.35245	0.186473	-7.2528	4.08e-13	1.86e-11	234258	Neil3
446	ENSMUSG00000022099	3161.41	-1.8205	0.251056	-7.25136	4.13e-13	1.88e-11	13829	Dmtn
447	ENSMUSG00000062248	568.389	-1.20581	0.166319	-7.24994	4.17e-13	1.89e-11	66197	Cks2
448	ENSMUSG00000026469	2424.14	0.76356	0.105346	7.2481	4.23e-13	1.91e-11	19775	Xpr1
449	ENSMUSG00000090115	694.527	-0.98868	0.136451	-7.24565	4.3e-13	1.94e-11	224836	Usp49
450	ENSMUSG00000000056	2216.45	-0.995455	0.137451	-7.24223	4.41e-13	1.99e-11	67608	Narf
451	ENSMUSG00000006715	534.827	-1.13393	0.156576	-7.24202	4.42e-13	1.99e-11	57441	Gmnn
452	ENSMUSG00000021932	367.2	-0.97575	0.134823	-7.23727	4.58e-13	2.05e-11	67153	Rnaseh2b
453	ENSMUSG00000018983	4732.04	-1.37519	0.190058	-7.23562	4.63e-13	2.08e-11	242705	E2f2
454	ENSMUSG00000050549	378.747	-1.23683	0.17102	-7.23208	4.76e-13	2.13e-11	70617	Fam241a
455	ENSMUSG00000009739	1132.84	1.26311	0.174693	7.23047	4.81e-13	2.15e-11	19009	Pou6f1
456	ENSMUSG00000038301	1309.02	1.20366	0.166608	7.22449	5.03e-13	2.24e-11	71982	Snx10
457	ENSMUSG00000034248	13406.2	-1.7293	0.239416	-7.22298	5.09e-13	2.26e-11	67712	Slc25a37
458	ENSMUSG00000001228	3209.13	-1.24449	0.172332	-7.22148	5.14e-13	2.28e-11	18140	Uhrf1
459	ENSMUSG00000031530	134.233	1.63701	0.226699	7.22107	5.16e-13	2.28e-11	319520	Dusp4
460	ENSMUSG00000041777	639.667	-0.583287	0.0807734	-7.22128	5.15e-13	2.28e-11	66935	Cir1
461	ENSMUSG00000043881	618.854	-0.667069	0.0923896	-7.22017	5.19e-13	2.29e-11	211255	Kbtbd7
462	ENSMUSG00000030082	4594.8	0.621426	0.0860853	7.21872	5.25e-13	2.3e-11	53421	Sec61a1
463	ENSMUSG00000022817	3106.68	1.13546	0.157473	7.21053	5.57e-13	2.44e-11	16419	Itgb5
464	ENSMUSG00000001576	1288.87	0.783365	0.10865	7.20999	5.6e-13	2.45e-11	67458	Ergic1
465	ENSMUSG00000020857	2924.73	0.995813	0.138138	7.20881	5.64e-13	2.46e-11	18103	Nme2
466	ENSMUSG00000019806	194.526	0.783454	0.108689	7.20823	5.67e-13	2.46e-11	66253	Aig1
467	ENSMUSG00000026028	5312.32	-1.17949	0.163631	-7.20821	5.67e-13	2.46e-11	70827	Trak2
468	ENSMUSG00000042599	2377.63	-0.837396	0.116179	-7.20783	5.68e-13	2.47e-11	338523	Kdm7a
469	ENSMUSG00000022965	1447.82	0.567613	0.0787613	7.20675	5.73e-13	2.48e-11	15980	Ifngr2
470	ENSMUSG00000005233	394.361	-1.22145	0.169582	-7.20274	5.9e-13	2.55e-11	66442	Spc25
471	ENSMUSG00000046598	288.368	1.29896	0.18039	7.20084	5.98e-13	2.58e-11	71911	Bdh1
472	ENSMUSG00000027496	898.592	-1.26941	0.176452	-7.1941	6.29e-13	2.7e-11	20878	Aurka
473	ENSMUSG00000012889	679.837	1.25304	0.174193	7.1934	6.32e-13	2.71e-11	244550	Podnl1
474	ENSMUSG00000038725	1120.99	-2.23011	0.310061	-7.19247	6.36e-13	2.72e-11	192190	Pkhd1l1
475	ENSMUSG00000032407	1489.13	-0.626854	0.0871954	-7.18907	6.52e-13	2.79e-11	67958	U2surp
476	ENSMUSG00000041528	3001.54	-1.16881	0.162836	-7.17781	7.08e-13	3.02e-11	84585	Rnf123
477	ENSMUSG00000033436	693.882	0.988746	0.137823	7.17403	7.28e-13	3.1e-11	67416	Armcx2
478	ENSMUSG00000046404	638.272	-0.960756	0.133951	-7.17243	7.37e-13	3.13e-11	226418	Yod1
479	ENSMUSG00000031974	3581.28	-1.45876	0.20344	-7.17047	7.47e-13	3.17e-11	56199	Abcb10
480	ENSMUSG00000025889	2287.94	-1.41116	0.196838	-7.16914	7.55e-13	3.19e-11	20617	Snca
481	ENSMUSG00000058013	3339.29	0.575468	0.0803057	7.16597	7.72e-13	3.26e-11	52398	Septin11
482	ENSMUSG00000019087	4592.44	0.494041	0.0689494	7.16527	7.76e-13	3.27e-11	54411	Atp6ap1
483	ENSMUSG00000027204	3188.41	1.41409	0.197426	7.16265	7.91e-13	3.33e-11	14118	Fbn1
484	ENSMUSG00000029246	619.598	-0.786015	0.109828	-7.15681	8.26e-13	3.46e-11	231327	Ppat
485	ENSMUSG00000074170	456.5	1.35524	0.189421	7.15465	8.39e-13	3.51e-11	72287	Plekhf1
486	ENSMUSG00000029910	806.92	-0.845746	0.118239	-7.15286	8.5e-13	3.55e-11	56150	Mad2l1
487	ENSMUSG00000026510	664.942	0.736108	0.102971	7.1487	8.76e-13	3.65e-11	209456	Trp53bp2
488	ENSMUSG00000042082	3336.37	1.00021	0.139968	7.14598	8.94e-13	3.72e-11	11881	Arsb
489	ENSMUSG00000040297	1206.98	-0.552826	0.0774377	-7.13898	9.4e-13	3.9e-11	226551	Suco
490	ENSMUSG00000022105	1783.25	-0.99995	0.140098	-7.13748	9.51e-13	3.94e-11	19645	Rb1
491	ENSMUSG00000022034	500.161	-1.42128	0.199229	-7.13391	9.76e-13	4.03e-11	71988	Esco2
492	ENSMUSG00000020492	409.443	-0.768832	0.107788	-7.13284	9.83e-13	4.05e-11	66140	Ska2
493	ENSMUSG00000035024	1417.75	-1.03176	0.144645	-7.13308	9.81e-13	4.05e-11	78658	Ncapd3
494	ENSMUSG00000056656	655.159	-1.81966	0.255148	-7.1318	9.91e-13	4.07e-11	239552	Apol8
495	ENSMUSG00000029780	1440.1	-0.94067	0.13195	-7.12896	1.01e-12	4.15e-11	107569	Nt5c3
496	ENSMUSG00000030729	677.991	-0.895314	0.125738	-7.12049	1.08e-12	4.4e-11	70974	Pgm2l1
497	ENSMUSG00000025060	3445.8	-0.438531	0.0615991	-7.11911	1.09e-12	4.44e-11	20874	Slk
498	ENSMUSG00000053644	503.686	0.895547	0.1259	7.11318	1.13e-12	4.62e-11	110695	Aldh7a1
499	ENSMUSG00000008843	1284.62	-1.47073	0.206775	-7.1127	1.14e-12	4.63e-11	57255	Cldn13
500	ENSMUSG00000024672	186.3	1.08493	0.152624	7.10852	1.17e-12	4.76e-11	109225	Ms4a7
501	ENSMUSG00000038828	1652.06	0.573679	0.0807245	7.10663	1.19e-12	4.82e-11	68796	Tmem214
502	ENSMUSG00000067377	409.387	1.44666	0.20357	7.10644	1.19e-12	4.82e-11	56496	Tspan6
503	ENSMUSG00000028718	438.769	-1.2092	0.170355	-7.09813	1.26e-12	5.11e-11	20460	Stil
504	ENSMUSG00000002059	471.442	1.16357	0.163948	7.09719	1.27e-12	5.13e-11	19376	Rab34
505	ENSMUSG00000061436	1071.78	-0.840491	0.118493	-7.09317	1.31e-12	5.27e-11	15258	Hipk2
506	ENSMUSG00000050989	1208.94	0.769815	0.108583	7.08963	1.34e-12	5.4e-11	74777	Selenon
507	ENSMUSG00000029718	4376.67	1.71882	0.242512	7.08757	1.36e-12	5.47e-11	18542	Pcolce
508	ENSMUSG00000021124	834.924	0.616096	0.0869733	7.08374	1.4e-12	5.61e-11	53612	Vti1b
509	ENSMUSG00000066150	1313.52	0.795146	0.11226	7.08307	1.41e-12	5.63e-11	20529	Slc31a1
510	ENSMUSG00000117534	97.1432	-1.65735	0.234035	-7.08163	1.42e-12	5.67e-11	100504304	Gm20161
511	ENSMUSG00000070044	408.167	1.51918	0.214543	7.081	1.43e-12	5.69e-11	212326	Fam149a
512	ENSMUSG00000018774	2587.16	1.30944	0.184988	7.07848	1.46e-12	5.78e-11	12514	Cd68
513	ENSMUSG00000001300	467.153	1.05397	0.148993	7.07391	1.51e-12	5.96e-11	13642	Efnb2
514	ENSMUSG00000034520	161.239	1.35829	0.192119	7.07007	1.55e-12	6.12e-11	14615	Gjc1
515	ENSMUSG00000066800	1053.44	-1.12383	0.159023	-7.0671	1.58e-12	6.24e-11	24014	Rnasel
516	ENSMUSG00000040562	510.433	1.11692	0.158051	7.0668	1.59e-12	6.24e-11	14863	Gstm2
517	ENSMUSG00000024970	415.395	0.725149	0.102627	7.06584	1.6e-12	6.26e-11	68229	Spindoc
518	ENSMUSG00000039055	186.803	-1.15102	0.162896	-7.066	1.59e-12	6.26e-11	268465	Eme1
519	ENSMUSG00000090626	187.456	-1.00393	0.142086	-7.06563	1.6e-12	6.26e-11	21778	Tex9
520	ENSMUSG00000005370	1151.87	-0.854727	0.121135	-7.05601	1.71e-12	6.69e-11	17688	Msh6
521	ENSMUSG00000069662	3228.17	0.76056	0.107805	7.05493	1.73e-12	6.73e-11	17118	Marcks
522	ENSMUSG00000021118	144.604	-1.52228	0.215817	-7.05357	1.74e-12	6.79e-11	27260	Plek2
523	ENSMUSG00000032046	985.554	0.558894	0.079247	7.05255	1.76e-12	6.82e-11	76192	Abhd12
524	ENSMUSG00000052459	3042.53	0.853927	0.121095	7.05174	1.77e-12	6.85e-11	11964	Atp6v1a
525	ENSMUSG00000074480	216.689	0.995338	0.141219	7.04819	1.81e-12	7.02e-11	72640	Mex3a
526	ENSMUSG00000035314	208.942	1.92717	0.273449	7.04765	1.82e-12	7.02e-11	233552	Gdpd5
527	ENSMUSG00000041842	1387.42	-1.69009	0.239873	-7.04577	1.84e-12	7.1e-11	229474	Fhdc1
528	ENSMUSG00000016018	1031.94	-0.394112	0.0560209	-7.03508	1.99e-12	7.65e-11	72198	Mtrex
529	ENSMUSG00000004880	4674.22	-1.08222	0.153899	-7.03202	2.04e-12	7.8e-11	98386	Lbr
530	ENSMUSG00000024747	122.085	-1.58367	0.225229	-7.03137	2.05e-12	7.83e-11	26358	Aldh1a7
531	ENSMUSG00000027331	827.806	-1.04894	0.149194	-7.03067	2.06e-12	7.84e-11	51944	Knstrn
532	ENSMUSG00000024620	2840.16	1.11517	0.158683	7.02765	2.1e-12	7.96e-11	18596	Pdgfrb
533	ENSMUSG00000034463	2848.63	1.98724	0.282757	7.02808	2.09e-12	7.96e-11	219151	Scara3
534	ENSMUSG00000070565	591.734	1.02784	0.146255	7.02771	2.1e-12	7.96e-11	226525	Rasal2
535	ENSMUSG00000019838	1910.17	-1.40387	0.199922	-7.02211	2.19e-12	8.27e-11	72472	Slc16a10
536	ENSMUSG00000036814	262.697	-2.08713	0.29723	-7.02191	2.19e-12	8.27e-11	102680	Slc6a20a
537	ENSMUSG00000021789	192.964	3.01059	0.429081	7.01637	2.28e-12	8.57e-11	20387	Sftpa1
538	ENSMUSG00000027635	283.293	-0.931245	0.132728	-7.01618	2.28e-12	8.57e-11	66934	Dsn1
539	ENSMUSG00000058624	3215.36	-1.26195	0.179863	-7.01616	2.28e-12	8.57e-11	14544	Gda
540	ENSMUSG00000022174	1537.77	0.70578	0.100608	7.01512	2.3e-12	8.61e-11	13135	Dad1
541	ENSMUSG00000000804	2204.47	-1.16634	0.166286	-7.01405	2.32e-12	8.67e-11	237898	Usp32
542	ENSMUSG00000078651	174.941	-1.31214	0.187254	-7.00728	2.43e-12	9.08e-11	237940	Aoc2
543	ENSMUSG00000031669	268.068	-0.764302	0.109162	-7.00154	2.53e-12	9.42e-11	78833	Gins3
544	ENSMUSG00000032038	795.276	-0.527126	0.0752872	-7.00153	2.53e-12	9.42e-11	20443	St3gal4
545	ENSMUSG00000062949	609.243	-0.689257	0.0984866	-6.99848	2.59e-12	9.61e-11	320940	Atp11c
546	ENSMUSG00000019942	1259.31	-1.1279	0.161254	-6.99459	2.66e-12	9.83e-11	12534	Cdk1
547	ENSMUSG00000022033	507.658	-1.09091	0.155965	-6.99459	2.66e-12	9.83e-11	52033	Pbk
548	ENSMUSG00000037124	345.487	-1.61555	0.230961	-6.99489	2.65e-12	9.83e-11	216781	Trim58
549	ENSMUSG00000015202	389.635	0.832122	0.119016	6.99169	2.72e-12	1e-10	215748	Cnksr3
550	ENSMUSG00000002718	1523.95	-0.387065	0.0553952	-6.98734	2.8e-12	1.03e-10	110750	Cse1l
551	ENSMUSG00000015342	679.109	-1.34996	0.193357	-6.98171	2.92e-12	1.07e-10	22439	Xk
552	ENSMUSG00000026355	3691.72	-1.20324	0.172497	-6.97542	3.05e-12	1.11e-10	17219	Mcm6
553	ENSMUSG00000042747	988.401	0.730496	0.104723	6.9755	3.05e-12	1.11e-10	66059	Krtcap2
554	ENSMUSG00000062729	2263.84	-1.12446	0.161238	-6.97393	3.08e-12	1.12e-10	19044	Ppox
555	ENSMUSG00000022043	1666.73	0.630363	0.0904247	6.97114	3.14e-12	1.15e-10	66854	Trim35
556	ENSMUSG00000027959	284.092	-1.25912	0.180653	-6.9698	3.17e-12	1.15e-10	72776	Sass6
557	ENSMUSG00000034311	856.406	-1.20479	0.173036	-6.96267	3.34e-12	1.21e-10	16571	Kif4
558	ENSMUSG00000040151	737.248	0.768864	0.110473	6.95976	3.41e-12	1.24e-10	23908	Hs2st1
559	ENSMUSG00000001763	2189.81	-1.57518	0.226384	-6.95802	3.45e-12	1.25e-10	232670	Tspan33
560	ENSMUSG00000023067	2987.99	1.19041	0.171162	6.95486	3.53e-12	1.27e-10	12575	Cdkn1a
561	ENSMUSG00000038379	338.301	-1.12111	0.161234	-6.95329	3.57e-12	1.29e-10	22137	Ttk
562	ENSMUSG00000025573	139.466	-1.76679	0.254273	-6.94841	3.69e-12	1.33e-10	77727	6030468B19Rik
563	ENSMUSG00000031871	1754.87	0.858532	0.123652	6.94313	3.84e-12	1.38e-10	12562	Cdh5
564	ENSMUSG00000028121	956.884	1.02863	0.148175	6.94198	3.87e-12	1.39e-10	29815	Bcar3
565	ENSMUSG00000024054	1593.64	-0.482073	0.0694668	-6.93961	3.93e-12	1.4e-10	74355	Smchd1
566	ENSMUSG00000025507	497.513	-1.20079	0.17303	-6.93978	3.93e-12	1.4e-10	57913	Pidd1
567	ENSMUSG00000005470	1058.9	-1.46615	0.211285	-6.93918	3.94e-12	1.41e-10	66929	Asf1b
568	ENSMUSG00000023505	786.316	-1.1055	0.159378	-6.93635	4.02e-12	1.43e-10	14793	Cdca3
569	ENSMUSG00000037349	245.677	0.755197	0.108953	6.93142	4.17e-12	1.48e-10	68323	Nudt22
570	ENSMUSG00000049288	905.804	1.12477	0.162267	6.93157	4.16e-12	1.48e-10	280411	Lix1l
571	ENSMUSG00000033031	645.122	-1.17174	0.16916	-6.92684	4.3e-12	1.52e-10	224171	Cip2a
572	ENSMUSG00000028884	898.32	-0.810135	0.11699	-6.9248	4.37e-12	1.54e-10	19891	Rpa2
573	ENSMUSG00000034158	1763.32	0.868178	0.125378	6.92449	4.38e-12	1.54e-10	320184	Lrrc58
574	ENSMUSG00000020415	554.076	-1.0647	0.1539	-6.91813	4.58e-12	1.61e-10	30939	Pttg1
575	ENSMUSG00000030123	4782.76	0.969761	0.140197	6.91715	4.61e-12	1.62e-10	67784	Plxnd1
576	ENSMUSG00000056091	2641.32	-1.09391	0.158204	-6.91451	4.69e-12	1.65e-10	20454	St3gal5
577	ENSMUSG00000060044	167.17	0.903584	0.130682	6.91436	4.7e-12	1.65e-10	327766	Tmem26
578	ENSMUSG00000017314	634.756	-0.937445	0.135644	-6.91108	4.81e-12	1.68e-10	50997	Mpp2
579	ENSMUSG00000050578	11455.9	1.56366	0.226255	6.91106	4.81e-12	1.68e-10	17386	Mmp13
580	ENSMUSG00000036904	538.151	1.15489	0.167119	6.91057	4.83e-12	1.68e-10	14370	Fzd8
581	ENSMUSG00000025175	505.363	-1.83375	0.265431	-6.90858	4.9e-12	1.7e-10	63828	Fn3k
582	ENSMUSG00000060261	3821.75	0.559545	0.0810135	6.90681	4.96e-12	1.72e-10	14886	Gtf2i
583	ENSMUSG00000039058	160.582	1.21956	0.176609	6.90542	5.01e-12	1.74e-10	229949	Ak5
584	ENSMUSG00000032350	1251.87	-1.08591	0.157313	-6.90287	5.1e-12	1.77e-10	14629	Gclc
585	ENSMUSG00000020260	1456.18	0.898004	0.130107	6.90206	5.13e-12	1.77e-10	80294	Pofut2
586	ENSMUSG00000002748	4252.51	-0.476763	0.0690815	-6.90145	5.15e-12	1.78e-10	22385	Baz1b
587	ENSMUSG00000026311	1605.02	-0.978351	0.141809	-6.89906	5.23e-12	1.8e-10	65247	Asb1
588	ENSMUSG00000050107	258.596	-1.17612	0.170522	-6.89721	5.3e-12	1.83e-10	14841	Haspin
589	ENSMUSG00000026586	2408.12	1.732	0.251193	6.8951	5.38e-12	1.85e-10	18933	Prrx1
590	ENSMUSG00000045629	563.359	-1.48031	0.21469	-6.89508	5.38e-12	1.85e-10	225608	Sh3tc2
591	ENSMUSG00000005698	2328.75	-0.529097	0.0767461	-6.89413	5.42e-12	1.86e-10	13018	Ctcf
592	ENSMUSG00000024588	7086.43	-1.37535	0.199564	-6.89176	5.51e-12	1.88e-10	14151	Fech
593	ENSMUSG00000018585	775.842	0.705743	0.102639	6.87596	6.16e-12	2.1e-10	11927	Atox1
594	ENSMUSG00000028692	6002.33	0.533508	0.0776431	6.87129	6.36e-12	2.17e-10	58810	Akr1a1
595	ENSMUSG00000009733	718.955	1.05265	0.15323	6.86973	6.43e-12	2.19e-10	21422	Tfcp2
596	ENSMUSG00000023036	1415.08	1.35349	0.197057	6.86854	6.49e-12	2.2e-10	93707	Pcdhgc4
597	ENSMUSG00000041997	1940.87	-0.569151	0.0828804	-6.86714	6.55e-12	2.22e-10	228012	Tlk1
598	ENSMUSG00000027562	17316.7	-1.54799	0.225432	-6.86675	6.57e-12	2.22e-10	12349	Car2
599	ENSMUSG00000074457	907.324	1.38132	0.201272	6.86295	6.75e-12	2.28e-10	67860	S100a16
600	ENSMUSG00000079057	439.673	1.06463	0.155227	6.85855	6.96e-12	2.35e-10	102294	Cyp4v3
601	ENSMUSG00000037206	3977.31	1.42014	0.207095	6.85744	7.01e-12	2.36e-10	26968	Islr
602	ENSMUSG00000028124	2291.14	-1.20792	0.176186	-6.85593	7.08e-12	2.38e-10	14630	Gclm
603	ENSMUSG00000030254	335.747	-0.926003	0.135065	-6.856	7.08e-12	2.38e-10	58186	Rad18
604	ENSMUSG00000046591	366.81	-1.20835	0.176377	-6.85093	7.34e-12	2.46e-10	77011	Ticrr
605	ENSMUSG00000048922	508.646	-1.154	0.168462	-6.85019	7.38e-12	2.47e-10	108912	Cdca2
606	ENSMUSG00000040565	1237	-0.684975	0.100023	-6.84816	7.48e-12	2.5e-10	107182	Btaf1
607	ENSMUSG00000025151	6973.16	1.24417	0.181714	6.84685	7.55e-12	2.52e-10	94275	Maged1
608	ENSMUSG00000027699	689.812	-1.29755	0.189533	-6.84605	7.59e-12	2.52e-10	13605	Ect2
609	ENSMUSG00000040249	7907.06	1.12116	0.163769	6.846	7.59e-12	2.52e-10	16971	Lrp1
610	ENSMUSG00000079523	2051.06	1.11467	0.162831	6.8456	7.62e-12	2.53e-10	19240	Tmsb10
611	ENSMUSG00000041939	190.438	0.785295	0.114756	6.8432	7.74e-12	2.57e-10	17855	Mvk
612	ENSMUSG00000024121	5860.27	0.735488	0.107481	6.84296	7.76e-12	2.57e-10	11984	Atp6v0c
613	ENSMUSG00000028988	428.374	0.812104	0.11869	6.84221	7.8e-12	2.57e-10	67087	Ctnnbip1
614	ENSMUSG00000035585	734.396	0.757772	0.110752	6.84207	7.81e-12	2.57e-10	66078	Tsen34
615	ENSMUSG00000029090	741.061	1.2117	0.177154	6.8398	7.93e-12	2.61e-10	70693	Adgra3
616	ENSMUSG00000054200	26.8781	1.84118	0.269268	6.83771	8.05e-12	2.64e-10	107221	Ffar4
617	ENSMUSG00000061232	11684.5	0.908309	0.132846	6.8373	8.07e-12	2.65e-10	14972	H2-K1
618	ENSMUSG00000011877	1480.4	0.556084	0.0813666	6.8343	8.24e-12	2.7e-10	216963	Git1
619	ENSMUSG00000002870	3579.61	-1.34403	0.196754	-6.83099	8.43e-12	2.76e-10	17216	Mcm2
620	ENSMUSG00000046794	754.685	0.957362	0.140263	6.8255	8.76e-12	2.86e-10	244416	Ppp1r3b
621	ENSMUSG00000035104	154.442	1.68309	0.246604	6.82509	8.79e-12	2.87e-10	232146	Eva1a
622	ENSMUSG00000028995	1698.63	-0.692144	0.101422	-6.8244	8.83e-12	2.87e-10	84652	Hycc1
623	ENSMUSG00000050410	667.969	-0.975648	0.143003	-6.82255	8.94e-12	2.91e-10	106795	Tcf19
624	ENSMUSG00000029061	525.775	1.25821	0.184435	6.82198	8.98e-12	2.91e-10	26561	Mmp23
625	ENSMUSG00000045328	1171.85	-1.30692	0.19168	-6.81828	9.21e-12	2.99e-10	229841	Cenpe
626	ENSMUSG00000051811	218.963	-1.18599	0.174035	-6.81467	9.45e-12	3.06e-10	333182	Cox6b2
627	ENSMUSG00000041977	1158.97	0.641063	0.0940788	6.81411	9.49e-12	3.06e-10	213498	Arhgef11
628	ENSMUSG00000034403	959.14	0.721661	0.105958	6.81082	9.7e-12	3.13e-10	18744	Pja1
629	ENSMUSG00000027712	3190.55	0.87668	0.128761	6.80858	9.86e-12	3.17e-10	11747	Anxa5
630	ENSMUSG00000015750	1858.07	0.477107	0.0700859	6.80745	9.93e-12	3.19e-10	226548	Aph1a
631	ENSMUSG00000028766	20746.7	1.58921	0.233473	6.80681	9.98e-12	3.2e-10	11647	Alpl
632	ENSMUSG00000056531	89.552	-1.47582	0.216916	-6.80363	1.02e-11	3.27e-10	73254	Ccdc18
633	ENSMUSG00000022100	6374.91	-1.4111	0.207856	-6.78884	1.13e-11	3.62e-10	65246	Xpo7
634	ENSMUSG00000027078	3002.68	-1.23427	0.181862	-6.78682	1.15e-11	3.66e-10	56791	Ube2l6
635	ENSMUSG00000034449	1568.51	-1.48918	0.219419	-6.78693	1.15e-11	3.66e-10	192970	Dhrs11
636	ENSMUSG00000026815	837.954	-1.42833	0.210531	-6.78441	1.17e-11	3.71e-10	14582	Gfi1b
637	ENSMUSG00000024270	507.808	0.602867	0.0888922	6.78199	1.19e-11	3.77e-10	106957	Slc39a6
638	ENSMUSG00000022421	213.007	1.35441	0.199734	6.78109	1.19e-11	3.79e-10	73340	Nptxr
639	ENSMUSG00000026796	1731.7	0.987635	0.145797	6.77404	1.25e-11	3.96e-10	227737	Niban2
640	ENSMUSG00000031642	559.637	1.35633	0.200224	6.77407	1.25e-11	3.96e-10	59009	Sh3rf1
641	ENSMUSG00000041920	915.543	-1.3152	0.194248	-6.77071	1.28e-11	4.04e-10	104681	Slc16a6
642	ENSMUSG00000031756	290.728	-1.00378	0.148304	-6.7684	1.3e-11	4.1e-10	72155	Cenpn
643	ENSMUSG00000024076	479.97	1.88013	0.277841	6.76694	1.32e-11	4.14e-10	74199	Vit
644	ENSMUSG00000029521	334.003	-1.06042	0.156738	-6.76552	1.33e-11	4.17e-10	50883	Chek2
645	ENSMUSG00000062115	1513.27	0.422665	0.0624749	6.76535	1.33e-11	4.17e-10	19377	Rai1
646	ENSMUSG00000054717	7257.09	-1.21265	0.179252	-6.76507	1.33e-11	4.17e-10	97165	Hmgb2
647	ENSMUSG00000028040	55.0591	1.51632	0.224242	6.76197	1.36e-11	4.26e-10	13639	Efna4
648	ENSMUSG00000022766	30.8288	2.01755	0.298638	6.75584	1.42e-11	4.43e-10	15160	Serpind1
649	ENSMUSG00000041355	2691.12	0.742938	0.109983	6.75502	1.43e-11	4.44e-10	66256	Ssr2
650	ENSMUSG00000000555	1027.26	0.691546	0.102397	6.7536	1.44e-11	4.48e-10	16402	Itga5
651	ENSMUSG00000005973	2482.45	1.19433	0.176869	6.75261	1.45e-11	4.51e-10	19672	Rcn1
652	ENSMUSG00000020334	353.998	-1.33817	0.198221	-6.75092	1.47e-11	4.55e-10	30805	Slc22a4
653	ENSMUSG00000070720	182.96	1.28352	0.190182	6.74888	1.49e-11	4.61e-10	623230	Tmem200b
654	ENSMUSG00000075588	441.31	1.47566	0.218949	6.73976	1.59e-11	4.9e-10	103889	Hoxb2
655	ENSMUSG00000063146	1259.54	1.00415	0.148998	6.73935	1.59e-11	4.91e-10	269713	Clip2
656	ENSMUSG00000036875	685.977	-1.07524	0.159582	-6.73788	1.61e-11	4.95e-10	327762	Dna2
657	ENSMUSG00000029710	1032.31	0.853346	0.126771	6.73137	1.68e-11	5.17e-10	13846	Ephb4
658	ENSMUSG00000037608	2595.17	-0.543522	0.0807807	-6.72836	1.72e-11	5.27e-10	72567	Bclaf1
659	ENSMUSG00000005410	3823.83	-1.2324	0.183273	-6.72441	1.76e-11	5.41e-10	17218	Mcm5
660	ENSMUSG00000058794	2763.46	-1.23351	0.18351	-6.72179	1.8e-11	5.5e-10	18022	Nfe2
661	ENSMUSG00000061607	1301.58	-1.01686	0.151302	-6.72074	1.81e-11	5.53e-10	240087	Mdc1
662	ENSMUSG00000070436	28578.2	1.41437	0.210484	6.71963	1.82e-11	5.56e-10	12406	Serpinh1
663	ENSMUSG00000020282	946.989	0.859249	0.127948	6.71562	1.87e-11	5.71e-10	13650	Rhbdf1
664	ENSMUSG00000012428	1547.3	1.065	0.158597	6.71513	1.88e-11	5.72e-10	117167	Steap4
665	ENSMUSG00000018654	2653.22	-1.14062	0.169898	-6.71358	1.9e-11	5.77e-10	22778	Ikzf1
666	ENSMUSG00000007646	163.526	-0.887052	0.132172	-6.71136	1.93e-11	5.85e-10	114714	Rad51c
667	ENSMUSG00000025270	13555.9	-1.62688	0.242425	-6.71085	1.93e-11	5.85e-10	11656	Alas2
668	ENSMUSG00000067297	72.8489	-1.28462	0.191422	-6.71095	1.93e-11	5.85e-10	112419	Ifit1bl2
669	ENSMUSG00000044562	417.927	0.70553	0.105168	6.7086	1.96e-11	5.94e-10	69903	Rasip1
670	ENSMUSG00000054976	113.649	1.93358	0.288321	6.70635	2e-11	6.02e-10	241134	Nyap2
671	ENSMUSG00000035239	148.365	-1.21165	0.180728	-6.70427	2.02e-11	6.1e-10	50877	Neu3
672	ENSMUSG00000020696	1001.54	-0.998301	0.148927	-6.70328	2.04e-11	6.13e-10	67338	Rffl
673	ENSMUSG00000026566	1378.81	1.27179	0.189746	6.7026	2.05e-11	6.15e-10	68481	Mpzl1
674	ENSMUSG00000033596	1861.13	-0.845351	0.126126	-6.70245	2.05e-11	6.15e-10	234736	Rfwd3
675	ENSMUSG00000038143	621.496	1.48894	0.222271	6.69876	2.1e-11	6.29e-10	71069	Stox2
676	ENSMUSG00000036572	483.579	-0.533566	0.0796705	-6.69716	2.13e-11	6.35e-10	68134	Upf3b
677	ENSMUSG00000054690	543.411	1.07005	0.15982	6.69533	2.15e-11	6.42e-10	59308	Emcn
678	ENSMUSG00000005881	1814.3	0.672873	0.100551	6.69186	2.2e-11	6.57e-10	66366	Ergic3
679	ENSMUSG00000031403	982.992	-0.681423	0.101839	-6.69119	2.21e-11	6.59e-10	245474	Dkc1
680	ENSMUSG00000001403	2067.86	-1.24401	0.185946	-6.69017	2.23e-11	6.63e-10	68612	Ube2c
681	ENSMUSG00000031983	2962.83	0.862456	0.128956	6.68797	2.26e-11	6.72e-10	69551	2310022B05Rik
682	ENSMUSG00000051517	472.572	-1.14631	0.171419	-6.68718	2.28e-11	6.74e-10	230098	Arhgef39
683	ENSMUSG00000041046	101.33	1.56541	0.234202	6.68402	2.32e-11	6.88e-10	56089	Ramp3
684	ENSMUSG00000032698	2496.38	-1.13736	0.170185	-6.68306	2.34e-11	6.92e-10	16909	Lmo2
685	ENSMUSG00000022858	2785.5	-0.414677	0.0620663	-6.6812	2.37e-11	6.99e-10	20462	Tra2b
686	ENSMUSG00000022517	1577.89	0.406147	0.0608543	6.67409	2.49e-11	7.32e-10	17237	Mgrn1
687	ENSMUSG00000024875	596.616	0.959831	0.143818	6.67395	2.49e-11	7.32e-10	68090	Yif1a
688	ENSMUSG00000046985	1791.9	-0.605332	0.0907015	-6.6739	2.49e-11	7.32e-10	231225	Tapt1
689	ENSMUSG00000022672	540.309	-0.55766	0.0835676	-6.67316	2.5e-11	7.35e-10	19090	Prkdc
690	ENSMUSG00000000693	1525.76	1.62282	0.243368	6.66815	2.59e-11	7.59e-10	16950	Loxl3
691	ENSMUSG00000038664	4239.1	-0.906347	0.135928	-6.66785	2.6e-11	7.6e-10	235439	Herc1
692	ENSMUSG00000050212	265.006	1.05844	0.158767	6.6666	2.62e-11	7.65e-10	230752	Eva1b
693	ENSMUSG00000027778	635.187	-0.64946	0.0974489	-6.66462	2.65e-11	7.74e-10	68259	Ift80
694	ENSMUSG00000066191	163.342	1.21087	0.181831	6.65931	2.75e-11	8e-10	75691	Anks6
695	ENSMUSG00000019189	1595.27	-0.67748	0.101741	-6.65889	2.76e-11	8.02e-10	74315	Rnf145
696	ENSMUSG00000000531	231.452	1.08481	0.163016	6.65463	2.84e-11	8.24e-10	56149	Tamalin
697	ENSMUSG00000024056	359.064	-1.13054	0.169955	-6.65201	2.89e-11	8.38e-10	67052	Ndc80
698	ENSMUSG00000035245	430.022	0.946054	0.142257	6.65031	2.92e-11	8.46e-10	101351	Eogt
699	ENSMUSG00000017390	81.0828	1.38784	0.208699	6.64995	2.93e-11	8.47e-10	11676	Aldoc
700	ENSMUSG00000035726	2867.97	-0.643324	0.0967748	-6.64764	2.98e-11	8.59e-10	114741	Supt16
701	ENSMUSG00000003779	1041.31	-1.15439	0.173709	-6.64553	3.02e-11	8.7e-10	19348	Kif20a
702	ENSMUSG00000032714	526.044	0.8467	0.127416	6.64519	3.03e-11	8.71e-10	71709	Syde1
703	ENSMUSG00000034206	546.579	-1.34552	0.202526	-6.64369	3.06e-11	8.79e-10	77782	Polq
704	ENSMUSG00000031250	467.35	2.63818	0.39732	6.63994	3.14e-11	9e-10	64103	Tnmd
705	ENSMUSG00000028618	3900.98	0.768045	0.115708	6.63781	3.18e-11	9.11e-10	56374	Tmem59
706	ENSMUSG00000034761	1244.53	-0.637981	0.096111	-6.63796	3.18e-11	9.11e-10	399510	Map4k5
707	ENSMUSG00000044229	233.527	-1.1731	0.17675	-6.63707	3.2e-11	9.14e-10	244853	Nxpe4
708	ENSMUSG00000021306	1238.86	1.38146	0.208356	6.63027	3.35e-11	9.52e-10	83924	Gpr137b
709	ENSMUSG00000029676	416.148	-0.768872	0.115961	-6.63044	3.35e-11	9.52e-10	101185	Pot1a
710	ENSMUSG00000032012	205.423	1.5707	0.236893	6.63041	3.35e-11	9.52e-10	58235	Nectin1
711	ENSMUSG00000039195	324.58	0.904562	0.136429	6.63029	3.35e-11	9.52e-10	73737	Bbln
712	ENSMUSG00000020431	54.3264	1.84217	0.278033	6.62573	3.46e-11	9.8e-10	432530	Adcy1
713	ENSMUSG00000036202	1098.8	-0.820798	0.123908	-6.62425	3.49e-11	9.89e-10	51869	Rif1
714	ENSMUSG00000032254	1006.73	-1.19609	0.180574	-6.62385	3.5e-11	9.9e-10	71819	Kif23
715	ENSMUSG00000006932	16995.6	0.759358	0.114666	6.62237	3.53e-11	9.99e-10	12387	Ctnnb1
716	ENSMUSG00000063952	2552.05	-1.30394	0.196909	-6.62205	3.54e-11	9.99e-10	268936	Brpf3
717	ENSMUSG00000044927	114.384	1.40689	0.212523	6.61992	3.59e-11	1.01e-09	243529	H1f10
718	ENSMUSG00000021835	528.34	0.87781	0.132606	6.61968	3.6e-11	1.01e-09	12159	Bmp4
719	ENSMUSG00000026622	732.571	-1.16903	0.176618	-6.61898	3.62e-11	1.02e-09	18005	Nek2
720	ENSMUSG00000022843	319.207	-0.847164	0.128	-6.61849	3.63e-11	1.02e-09	12724	Clcn2
721	ENSMUSG00000075702	909	1.16788	0.17657	6.61425	3.73e-11	1.05e-09	114679	Selenom
722	ENSMUSG00000032431	2425.27	1.16567	0.176253	6.61359	3.75e-11	1.05e-09	56693	Crtap
723	ENSMUSG00000056394	2467.26	-1.10162	0.166569	-6.61361	3.75e-11	1.05e-09	16881	Lig1
724	ENSMUSG00000071648	582.975	1.58892	0.240296	6.61237	3.78e-11	1.06e-09	19881	Rom1
725	ENSMUSG00000023964	92.2078	1.7646	0.267037	6.60809	3.89e-11	1.08e-09	12311	Calcr
726	ENSMUSG00000028108	1125.13	0.920599	0.139333	6.6072	3.92e-11	1.09e-09	13601	Ecm1
727	ENSMUSG00000027075	2196.08	-1.69975	0.2575	-6.60097	4.08e-11	1.14e-09	72401	Slc43a1
728	ENSMUSG00000028565	670.586	0.737582	0.111745	6.6006	4.09e-11	1.14e-09	18027	Nfia
729	ENSMUSG00000097328	319.17	0.72214	0.109409	6.60034	4.1e-11	1.14e-09	21944	Tnfsf12
730	ENSMUSG00000029283	478.069	-1.01291	0.153589	-6.59495	4.25e-11	1.18e-09	12545	Cdc7
731	ENSMUSG00000039395	200.088	1.50084	0.227649	6.59277	4.32e-11	1.19e-09	381269	Mreg
732	ENSMUSG00000003813	2487.93	-1.36342	0.206848	-6.5914	4.36e-11	1.2e-09	19358	Rad23a
733	ENSMUSG00000015869	1068.58	0.827702	0.125649	6.58744	4.47e-11	1.23e-09	67763	Prpsap1
734	ENSMUSG00000047415	204.453	1.35294	0.205377	6.58761	4.47e-11	1.23e-09	238377	Gpr68
735	ENSMUSG00000016763	183.086	2.07255	0.314643	6.58698	4.49e-11	1.23e-09	64706	Scube1
736	ENSMUSG00000001119	7067.8	1.45039	0.220263	6.58479	4.56e-11	1.25e-09	12833	Col6a1
737	ENSMUSG00000026646	115.28	-0.948969	0.144238	-6.5792	4.73e-11	1.3e-09	64707	Suv39h2
738	ENSMUSG00000020189	2180.49	-0.425092	0.0646247	-6.57786	4.77e-11	1.31e-09	237542	Osbpl8
739	ENSMUSG00000038005	701.999	-0.666624	0.10137	-6.57612	4.83e-11	1.32e-09	72612	Hpf1
740	ENSMUSG00000035246	359.575	-1.31386	0.199827	-6.57497	4.87e-11	1.33e-09	236899	Pcyt1b
741	ENSMUSG00000021270	7389.06	-0.722618	0.109946	-6.57247	4.95e-11	1.35e-09	15519	Hsp90aa1
742	ENSMUSG00000093482	53.2832	1.9102	0.290734	6.57026	5.02e-11	1.37e-09	101056138	Gm20619
743	ENSMUSG00000037788	1790.64	-1.03041	0.156845	-6.5696	5.05e-11	1.37e-09	232023	Vopp1
744	ENSMUSG00000032902	3026.47	-1.23903	0.188654	-6.56775	5.11e-11	1.39e-09	20501	Slc16a1
745	ENSMUSG00000001014	297.899	-1.6222	0.247017	-6.56716	5.13e-11	1.39e-09	78369	Icam4
746	ENSMUSG00000024301	455.115	-1.39934	0.213081	-6.56717	5.13e-11	1.39e-09	16580	Kifc5b
747	ENSMUSG00000019579	835.012	0.687248	0.104724	6.5625	5.29e-11	1.43e-09	28106	Mydgf
748	ENSMUSG00000015749	3771.8	-0.732398	0.111656	-6.55939	5.4e-11	1.46e-09	66471	Anp32e
749	ENSMUSG00000031681	515.507	0.711535	0.108502	6.55783	5.46e-11	1.47e-09	17125	Smad1
750	ENSMUSG00000038402	34.4687	1.83209	0.279631	6.55182	5.68e-11	1.53e-09	14238	Foxf2
751	ENSMUSG00000028641	2409.96	1.32962	0.202966	6.55097	5.72e-11	1.54e-09	56401	P3h1
752	ENSMUSG00000037266	7089.85	-0.66366	0.101322	-6.55003	5.75e-11	1.55e-09	27981	Rsrp1
753	ENSMUSG00000017716	1470.5	-1.22907	0.187708	-6.54779	5.84e-11	1.57e-09	11799	Birc5
754	ENSMUSG00000064128	268.805	-0.755325	0.115362	-6.54742	5.85e-11	1.57e-09	219103	Cenpj
755	ENSMUSG00000021186	3494.66	1.13429	0.173279	6.54604	5.91e-11	1.58e-09	23876	Fbln5
756	ENSMUSG00000021877	3883.66	0.967638	0.14796	6.53984	6.16e-11	1.64e-09	11843	Arf4
757	ENSMUSG00000036206	597.162	1.17132	0.179149	6.53823	6.22e-11	1.66e-09	98402	Sh3bp4
758	ENSMUSG00000016520	370.873	0.62923	0.0962509	6.5374	6.26e-11	1.67e-09	140887	Lnx2
759	ENSMUSG00000042289	859.125	0.643211	0.0984071	6.53622	6.31e-11	1.68e-09	101502	Hsd3b7
760	ENSMUSG00000029022	522.458	-1.14559	0.175372	-6.53233	6.48e-11	1.72e-09	28010	Miip
761	ENSMUSG00000045903	128.912	-1.09398	0.167511	-6.53081	6.54e-11	1.74e-09	225872	Npas4
762	ENSMUSG00000035168	1428.19	0.688951	0.105537	6.52805	6.66e-11	1.77e-09	66860	Tanc1
763	ENSMUSG00000029598	1401.99	0.546612	0.0837513	6.52661	6.73e-11	1.78e-09	71772	Plbd2
764	ENSMUSG00000024097	2391.96	-0.515752	0.0790274	-6.52625	6.74e-11	1.78e-09	225027	Srsf7
765	ENSMUSG00000008398	1329.06	0.715839	0.109697	6.52558	6.77e-11	1.79e-09	13713	Elk3
766	ENSMUSG00000021714	161.022	-1.75842	0.269478	-6.52529	6.79e-11	1.79e-09	60411	Cenpk
767	ENSMUSG00000033256	406.976	1.03328	0.158391	6.52362	6.86e-11	1.81e-09	435684	Shf
768	ENSMUSG00000022960	404.424	-1.01134	0.155069	-6.52189	6.94e-11	1.83e-09	60364	Donson
769	ENSMUSG00000029428	1560	-1.02221	0.156761	-6.52082	6.99e-11	1.84e-09	13852	Stx2
770	ENSMUSG00000041685	1340.48	-0.632855	0.0970565	-6.52049	7.01e-11	1.84e-09	218503	Fcho2
771	ENSMUSG00000079553	890.507	-1.27745	0.195944	-6.51946	7.06e-11	1.85e-09	100502766	Kifc1
772	ENSMUSG00000021461	300.076	0.690972	0.106027	6.51693	7.18e-11	1.88e-09	14088	Fancc
773	ENSMUSG00000020869	3025.94	0.60159	0.0923445	6.51462	7.29e-11	1.9e-09	98238	Lrrc59
774	ENSMUSG00000016526	373.553	-1.62347	0.249233	-6.51389	7.32e-11	1.91e-09	226419	Dyrk3
775	ENSMUSG00000022142	921.415	-0.697893	0.107168	-6.51217	7.41e-11	1.93e-09	170762	Nup155
776	ENSMUSG00000060591	2417.27	0.53304	0.0818652	6.5112	7.46e-11	1.94e-09	80876	Ifitm2
777	ENSMUSG00000076522	33.7207	-1.99626	0.30658	-6.51136	7.45e-11	1.94e-09	381778	Igkv16-104
778	ENSMUSG00000020235	2439.66	-1.04686	0.160791	-6.51071	7.48e-11	1.94e-09	56371	Fzr1
779	ENSMUSG00000023068	1255.05	0.422461	0.0648956	6.50985	7.52e-11	1.95e-09	52014	Nus1
780	ENSMUSG00000044468	5105.56	-1.25442	0.192709	-6.50941	7.54e-11	1.95e-09	74645	Tent5c
781	ENSMUSG00000022957	2562.62	-0.853005	0.131091	-6.50696	7.67e-11	1.98e-09	16443	Itsn1
782	ENSMUSG00000028243	393.828	-0.659538	0.101362	-6.50676	7.68e-11	1.98e-09	68053	Ubxn2b
783	ENSMUSG00000041219	1512.6	-0.971079	0.149247	-6.50654	7.69e-11	1.98e-09	228482	Arhgap11a
784	ENSMUSG00000033762	373.055	-1.25514	0.192935	-6.50549	7.74e-11	2e-09	79456	Recql4
785	ENSMUSG00000052928	466.176	0.766171	0.117789	6.50458	7.79e-11	2.01e-09	269037	Ctif
786	ENSMUSG00000025402	781.445	1.14165	0.175557	6.50305	7.87e-11	2.02e-09	17937	Nab2
787	ENSMUSG00000024298	1933.62	-0.379468	0.0583722	-6.50084	7.99e-11	2.04e-09	208292	Zfp871
788	ENSMUSG00000026134	560.965	-0.923377	0.142039	-6.50089	7.98e-11	2.04e-09	19076	Prim2
789	ENSMUSG00000034101	3970.77	0.69214	0.106464	6.50113	7.97e-11	2.04e-09	12388	Ctnnd1
790	ENSMUSG00000035311	1418.27	0.730505	0.11237	6.50087	7.99e-11	2.04e-09	432486	Gnptab
791	ENSMUSG00000064090	301.97	-0.867827	0.133484	-6.50134	7.96e-11	2.04e-09	69922	Vrk2
792	ENSMUSG00000022181	113.854	1.50823	0.232016	6.50053	8e-11	2.04e-09	12274	C6
793	ENSMUSG00000021504	421.533	0.857864	0.132091	6.49449	8.33e-11	2.12e-09	218271	B4galt7
794	ENSMUSG00000063160	549.568	1.23164	0.189667	6.4937	8.38e-11	2.13e-09	18223	Numbl
795	ENSMUSG00000032042	3065.1	0.499085	0.0768985	6.49018	8.57e-11	2.18e-09	67398	Srpr
796	ENSMUSG00000020185	243.282	-1.18503	0.182597	-6.48988	8.59e-11	2.18e-09	52679	E2f7
797	ENSMUSG00000020974	297.409	-0.708239	0.109137	-6.48945	8.61e-11	2.18e-09	18974	Pole2
798	ENSMUSG00000053641	2932.45	-0.810921	0.124964	-6.48925	8.63e-11	2.18e-09	102442	Dennd4a
799	ENSMUSG00000021792	1123.3	-1.13917	0.175582	-6.48798	8.7e-11	2.2e-09	70564	Prxl2a
800	ENSMUSG00000036943	2158.77	-0.778108	0.119964	-6.48616	8.81e-11	2.22e-09	235442	Rab8b
801	ENSMUSG00000039236	1264.95	-1.45445	0.22427	-6.48527	8.86e-11	2.23e-09	57444	Isg20
802	ENSMUSG00000032519	1193.25	-1.1534	0.177897	-6.48355	8.96e-11	2.26e-09	208638	Slc25a38
803	ENSMUSG00000047044	235.037	-0.663543	0.102398	-6.48006	9.17e-11	2.31e-09	225995	D030056L22Rik
804	ENSMUSG00000032218	1325.3	-1.22764	0.189469	-6.47939	9.21e-11	2.31e-09	12442	Ccnb2
805	ENSMUSG00000027677	1547.29	-0.671653	0.103703	-6.47672	9.37e-11	2.35e-09	67120	Ttc14
806	ENSMUSG00000028696	284.591	-0.725958	0.11209	-6.47653	9.39e-11	2.35e-09	16351	Ipp
807	ENSMUSG00000014503	50.8837	-1.78507	0.27567	-6.4754	9.46e-11	2.37e-09	53871	Pkd2l2
808	ENSMUSG00000010048	1872.1	-1.27787	0.197352	-6.47507	9.48e-11	2.37e-09	15983	Ifrd2
809	ENSMUSG00000055401	406.725	0.75771	0.117022	6.47495	9.48e-11	2.37e-09	50762	Fbxo6
810	ENSMUSG00000027603	80.031	1.7514	0.270561	6.4732	9.59e-11	2.39e-09	207182	Ggt7
811	ENSMUSG00000030978	4052.14	-0.990693	0.153077	-6.47185	9.68e-11	2.41e-09	20133	Rrm1
812	ENSMUSG00000007613	1948.79	0.833068	0.128728	6.47152	9.7e-11	2.42e-09	21812	Tgfbr1
813	ENSMUSG00000034573	1435.6	1.23224	0.190489	6.4688	9.88e-11	2.46e-09	19249	Ptpn13
814	ENSMUSG00000027954	401.514	1.0453	0.161635	6.46701	1e-10	2.48e-09	13636	Efna1
815	ENSMUSG00000047557	226.952	1.10103	0.170254	6.467	1e-10	2.48e-09	17035	Lxn
816	ENSMUSG00000038252	3093.22	-1.32354	0.204743	-6.46442	1.02e-10	2.52e-09	68298	Ncapd2
817	ENSMUSG00000022026	2472.51	-1.54381	0.238966	-6.46038	1.04e-10	2.58e-09	380924	Olfm4
818	ENSMUSG00000031262	263.757	-0.917672	0.142047	-6.46033	1.04e-10	2.58e-09	102920	Cenpi
819	ENSMUSG00000073437	234.168	-0.681345	0.105469	-6.46014	1.05e-10	2.58e-09	654822	D330041H03Rik
820	ENSMUSG00000039153	2623.27	0.82854	0.128281	6.45879	1.06e-10	2.6e-09	12393	Runx2
821	ENSMUSG00000051378	932.148	-1.38165	0.213931	-6.45841	1.06e-10	2.61e-09	70218	Kif18b
822	ENSMUSG00000028541	391.087	1.37498	0.21308	6.45289	1.1e-10	2.7e-09	53418	B4galt2
823	ENSMUSG00000037784	199.395	1.07081	0.165971	6.45179	1.11e-10	2.72e-09	72507	Dzip1l
824	ENSMUSG00000044352	481.423	-1.64533	0.255085	-6.45013	1.12e-10	2.74e-09	237761	Sowaha
825	ENSMUSG00000028825	3439.14	-1.60901	0.249496	-6.44904	1.13e-10	2.75e-09	19746	Rhd
826	ENSMUSG00000029253	485.966	-0.514824	0.0798355	-6.44857	1.13e-10	2.76e-09	12617	Cenpc1
827	ENSMUSG00000025521	259.267	0.749596	0.116262	6.4475	1.14e-10	2.77e-09	73067	Tmem192
828	ENSMUSG00000030249	3182.99	1.06316	0.164949	6.44542	1.15e-10	2.81e-09	20928	Abcc9
829	ENSMUSG00000025925	349.137	-0.786964	0.12211	-6.4447	1.16e-10	2.82e-09	21749	Terf1
830	ENSMUSG00000024795	541.921	-1.36586	0.211991	-6.44302	1.17e-10	2.85e-09	240641	Kif20b
831	ENSMUSG00000060703	506.619	0.811904	0.126039	6.44169	1.18e-10	2.87e-09	66205	Cd302
832	ENSMUSG00000028820	4780.76	-0.357599	0.0555211	-6.44078	1.19e-10	2.88e-09	71514	Sfpq
833	ENSMUSG00000022947	112.053	0.904399	0.140449	6.43932	1.2e-10	2.91e-09	109857	Cbr3
834	ENSMUSG00000104763	38.6357	-1.89878	0.294908	-6.43855	1.21e-10	2.92e-09	329753	9830132P13Rik
835	ENSMUSG00000001036	659.543	1.06153	0.164926	6.4364	1.22e-10	2.96e-09	13855	Epn2
836	ENSMUSG00000058729	226.902	-0.864726	0.13436	-6.43589	1.23e-10	2.96e-09	72568	Lin9
837	ENSMUSG00000112071	227.256	-1.62493	0.25255	-6.4341	1.24e-10	2.99e-09	100504461	5430401H09Rik
838	ENSMUSG00000042066	6945.44	-1.60529	0.249559	-6.43251	1.26e-10	3.02e-09	68875	Tmcc2
839	ENSMUSG00000026181	1033.72	0.389987	0.0606352	6.43169	1.26e-10	3.03e-09	68606	Ppm1f
840	ENSMUSG00000025978	679.681	1.21674	0.18919	6.43133	1.26e-10	3.04e-09	74013	Rftn2
841	ENSMUSG00000036377	859.504	-1.34104	0.208554	-6.43015	1.27e-10	3.06e-09	320827	Cracd
842	ENSMUSG00000028070	551.825	0.521027	0.0810506	6.42842	1.29e-10	3.09e-09	246703	Naxe
843	ENSMUSG00000043421	161.483	1.17607	0.183008	6.42634	1.31e-10	3.13e-09	69573	Hilpda
844	ENSMUSG00000024742	1524.71	-1.17663	0.183133	-6.425	1.32e-10	3.15e-09	14156	Fen1
845	ENSMUSG00000038893	2773.59	-1.2385	0.192851	-6.42204	1.34e-10	3.21e-09	215512	Fam117a
846	ENSMUSG00000018659	1272.79	-0.978233	0.152393	-6.41914	1.37e-10	3.26e-09	103711	Pnpo
847	ENSMUSG00000038910	1384.8	-0.729005	0.113566	-6.41919	1.37e-10	3.26e-09	224860	Plcl2
848	ENSMUSG00000020640	2435.19	-0.543976	0.0847542	-6.41828	1.38e-10	3.28e-09	20403	Itsn2
849	ENSMUSG00000032883	353.861	0.879454	0.137028	6.41807	1.38e-10	3.28e-09	74205	Acsl3
850	ENSMUSG00000030986	427.271	0.620449	0.0967429	6.41338	1.42e-10	3.38e-09	101437	Dhx32
851	ENSMUSG00000035325	4799.43	0.94951	0.148088	6.41178	1.44e-10	3.41e-09	69162	Sec31a
852	ENSMUSG00000036867	1057.1	1.40848	0.219691	6.41117	1.44e-10	3.42e-09	17130	Smad6
853	ENSMUSG00000031839	1017.75	0.6374	0.0994259	6.4108	1.45e-10	3.42e-09	68196	Hsbp1
854	ENSMUSG00000072437	102.171	-1.31383	0.205014	-6.4085	1.47e-10	3.47e-09	332397	Nanos1
855	ENSMUSG00000001700	350.757	0.552075	0.0861734	6.40656	1.49e-10	3.51e-09	107022	Gramd3
856	ENSMUSG00000032290	903.306	0.675435	0.10544	6.4059	1.49e-10	3.52e-09	56294	Ptpn9
857	ENSMUSG00000020897	979.599	-1.17865	0.184002	-6.40563	1.5e-10	3.53e-09	20877	Aurkb
858	ENSMUSG00000013076	3246.01	1.08014	0.16869	6.4031	1.52e-10	3.58e-09	75723	Amotl1
859	ENSMUSG00000040466	2610.67	-1.23672	0.193156	-6.40267	1.53e-10	3.59e-09	233016	Blvrb
860	ENSMUSG00000042737	312.959	0.562006	0.0877838	6.40216	1.53e-10	3.6e-09	68563	Dpm3
861	ENSMUSG00000014959	1794.2	0.602253	0.0941058	6.39975	1.56e-10	3.65e-09	70231	Gorasp2
862	ENSMUSG00000032725	36.7808	1.7979	0.280948	6.39939	1.56e-10	3.65e-09	14276	Folr2
863	ENSMUSG00000020122	327.97	1.1737	0.183427	6.39875	1.57e-10	3.66e-09	13649	Egfr
864	ENSMUSG00000052957	992.674	1.54926	0.242204	6.39652	1.59e-10	3.71e-09	14451	Gas1
865	ENSMUSG00000079710	20.6851	-2.01033	0.314304	-6.39613	1.59e-10	3.72e-09	100041639	Dynlt2a2
866	ENSMUSG00000026349	1785.86	-0.406964	0.0636475	-6.39403	1.62e-10	3.76e-09	72949	Ccnt2
867	ENSMUSG00000028597	450.905	1.45741	0.227929	6.39411	1.61e-10	3.76e-09	67305	Gpx7
868	ENSMUSG00000072082	1356.76	-1.35762	0.212438	-6.39066	1.65e-10	3.84e-09	12449	Ccnf
869	ENSMUSG00000045045	261.914	1.00501	0.157278	6.39001	1.66e-10	3.85e-09	225875	Lrfn4
870	ENSMUSG00000082101	1004.67	-1.59106	0.249059	-6.38827	1.68e-10	3.89e-09	237890	Slfn14
871	ENSMUSG00000018986	135.074	-0.842517	0.131928	-6.38617	1.7e-10	3.94e-09	20557	Slfn3
872	ENSMUSG00000055639	237.716	-1.17728	0.184344	-6.3863	1.7e-10	3.94e-09	13134	Dach1
873	ENSMUSG00000052688	139.768	0.969799	0.151979	6.38116	1.76e-10	4.06e-09	226421	Rab7b
874	ENSMUSG00000029364	1335.4	0.735385	0.115255	6.38051	1.76e-10	4.08e-09	59043	Wsb2
875	ENSMUSG00000041459	4956.53	-0.476489	0.0746942	-6.37919	1.78e-10	4.11e-09	230908	Tardbp
876	ENSMUSG00000022629	239.78	1.86838	0.292916	6.37855	1.79e-10	4.12e-09	16564	Kif21a
877	ENSMUSG00000016493	81.7661	-1.10271	0.17298	-6.37478	1.83e-10	4.22e-09	17221	Cd46
878	ENSMUSG00000032492	4690.54	1.27195	0.19957	6.37344	1.85e-10	4.25e-09	19228	Pth1r
879	ENSMUSG00000026616	96.9702	-1.93429	0.303573	-6.37174	1.87e-10	4.29e-09	12902	Cr2
880	ENSMUSG00000032009	1230.63	0.958749	0.150484	6.37111	1.88e-10	4.31e-09	75747	Sesn3
881	ENSMUSG00000024087	1857.16	1.35481	0.212847	6.36519	1.95e-10	4.47e-09	13078	Cyp1b1
882	ENSMUSG00000073139	409.052	0.725329	0.114004	6.36233	1.99e-10	4.55e-09	236848	Tmem185a
883	ENSMUSG00000022842	145.03	1.69988	0.267234	6.36101	2e-10	4.58e-09	107522	Ece2
884	ENSMUSG00000030110	86.6693	1.65667	0.260449	6.3608	2.01e-10	4.58e-09	19713	Ret
885	ENSMUSG00000027351	1337.87	0.874258	0.137465	6.35987	2.02e-10	4.61e-09	114715	Spred1
886	ENSMUSG00000047379	386.05	0.762218	0.119893	6.35751	2.05e-10	4.67e-09	108902	B4gat1
887	ENSMUSG00000038695	1657.72	-1.16395	0.183308	-6.34973	2.16e-10	4.91e-09	66124	Josd2
888	ENSMUSG00000048327	1089.42	-1.07238	0.168898	-6.34927	2.16e-10	4.92e-09	70466	Ckap2l
889	ENSMUSG00000027018	724.083	-0.743477	0.117118	-6.3481	2.18e-10	4.95e-09	107435	Hat1
890	ENSMUSG00000056427	2069.31	1.22101	0.192341	6.34818	2.18e-10	4.95e-09	20564	Slit3
891	ENSMUSG00000066878	2358.34	-1.36115	0.214546	-6.34433	2.23e-10	5.06e-09	100043906	Gm10184
892	ENSMUSG00000003469	230.654	-1.58502	0.249872	-6.34332	2.25e-10	5.09e-09	105653	Phyhip
893	ENSMUSG00000034394	118.128	1.60854	0.253799	6.33785	2.33e-10	5.27e-09	16878	Lif
894	ENSMUSG00000052271	76.5891	1.40956	0.22242	6.33737	2.34e-10	5.28e-09	17341	Bhlha15
895	ENSMUSG00000026429	115.515	-1.09854	0.173389	-6.33573	2.36e-10	5.33e-09	67196	Ube2t
896	ENSMUSG00000053460	710.506	0.799052	0.126154	6.33394	2.39e-10	5.39e-09	56316	Ggcx
897	ENSMUSG00000028393	4244.3	-1.33658	0.211047	-6.33307	2.4e-10	5.41e-09	17025	Alad
898	ENSMUSG00000037010	129.296	1.8247	0.288152	6.33244	2.41e-10	5.43e-09	30878	Apln
899	ENSMUSG00000023953	492.664	-0.794471	0.125517	-6.32957	2.46e-10	5.52e-09	80905	Polh
900	ENSMUSG00000021061	9675.11	-1.64421	0.259799	-6.32881	2.47e-10	5.54e-09	20741	Sptb
901	ENSMUSG00000050697	781.991	-0.441741	0.0698474	-6.32437	2.54e-10	5.69e-09	105787	Prkaa1
902	ENSMUSG00000031765	1071.31	1.122	0.177535	6.31989	2.62e-10	5.85e-09	17748	Mt1
903	ENSMUSG00000062526	1080.71	-0.788629	0.124817	-6.31827	2.65e-10	5.91e-09	225651	Mppe1
904	ENSMUSG00000020576	787.305	0.742377	0.117545	6.31566	2.69e-10	6e-09	71169	Nbas
905	ENSMUSG00000026585	492.57	0.912688	0.144587	6.31237	2.75e-10	6.13e-09	16579	Kifap3
906	ENSMUSG00000029924	804.133	0.893157	0.141555	6.30961	2.8e-10	6.23e-09	72144	Slc37a3
907	ENSMUSG00000031523	1367.1	0.847417	0.134354	6.30737	2.84e-10	6.31e-09	50768	Dlc1
908	ENSMUSG00000028743	333.777	0.589518	0.0934856	6.30597	2.86e-10	6.36e-09	110198	Akr7a5
909	ENSMUSG00000026663	1510.01	0.354621	0.0562554	6.30377	2.9e-10	6.45e-09	226641	Atf6
910	ENSMUSG00000026385	523.908	0.583899	0.0926444	6.30258	2.93e-10	6.49e-09	13167	Dbi
911	ENSMUSG00000022364	320.072	-0.814832	0.129292	-6.30225	2.93e-10	6.5e-09	210544	Tbc1d31
912	ENSMUSG00000046719	49.8395	2.09693	0.332832	6.30025	2.97e-10	6.58e-09	104079	Nxph3
913	ENSMUSG00000045039	1757.91	0.898093	0.14257	6.29931	2.99e-10	6.61e-09	269878	Megf8
914	ENSMUSG00000022505	933.023	0.847927	0.134618	6.29878	3e-10	6.62e-09	13731	Emp2
915	ENSMUSG00000035365	253.906	-1.4109	0.224002	-6.29862	3e-10	6.62e-09	75317	Parpbp
916	ENSMUSG00000022332	267.485	1.18172	0.18763	6.29815	3.01e-10	6.64e-09	13992	Khdrbs3
917	ENSMUSG00000006850	280.324	-0.685953	0.108921	-6.29774	3.02e-10	6.65e-09	71983	Tmco6
918	ENSMUSG00000028873	1257.84	-1.14311	0.18155	-6.29639	3.05e-10	6.7e-09	52276	Cdca8
919	ENSMUSG00000037580	717.032	-1.47594	0.234441	-6.29557	3.06e-10	6.73e-09	14528	Gch1
920	ENSMUSG00000070348	874.674	0.909318	0.144471	6.29411	3.09e-10	6.78e-09	12443	Ccnd1
921	ENSMUSG00000025747	818.293	-0.999203	0.158879	-6.28907	3.19e-10	7e-09	22171	Tyms
922	ENSMUSG00000059248	4128.85	0.700988	0.111478	6.28814	3.21e-10	7.03e-09	53860	Septin9
923	ENSMUSG00000028962	2471.88	0.982767	0.156377	6.28462	3.29e-10	7.19e-09	20535	Slc4a2
924	ENSMUSG00000042156	292.245	1.12284	0.178677	6.28418	3.3e-10	7.2e-09	66573	Dzip1
925	ENSMUSG00000036103	2160.56	1.09803	0.174754	6.28332	3.31e-10	7.23e-09	140792	Colec12
926	ENSMUSG00000034168	674.265	0.945951	0.150557	6.28303	3.32e-10	7.24e-09	238330	Irf2bpl
927	ENSMUSG00000079491	463.555	0.780278	0.124227	6.28108	3.36e-10	7.32e-09	15024	H2-T10
928	ENSMUSG00000031402	2182.72	-0.684556	0.109016	-6.27942	3.4e-10	7.39e-09	17524	Mpp1
929	ENSMUSG00000027469	1638.01	-1.24609	0.198491	-6.27781	3.43e-10	7.46e-09	72119	Tpx2
930	ENSMUSG00000061410	1993	1.16097	0.185041	6.27409	3.52e-10	7.63e-09	142682	Zcchc14
931	ENSMUSG00000002105	1771.95	1.12081	0.178651	6.27376	3.52e-10	7.64e-09	68427	Slc39a13
932	ENSMUSG00000059713	560.017	0.629119	0.100283	6.27347	3.53e-10	7.65e-09	53902	Rcan3
933	ENSMUSG00000063445	397.525	-0.73253	0.116778	-6.27284	3.55e-10	7.67e-09	67824	Nmral1
934	ENSMUSG00000079111	2702.11	0.846337	0.134946	6.27168	3.57e-10	7.72e-09	66913	Kdelr2
935	ENSMUSG00000025019	269.166	-0.67851	0.108199	-6.27092	3.59e-10	7.75e-09	212391	Lcor
936	ENSMUSG00000060743	10000.4	-0.536008	0.0854772	-6.27077	3.59e-10	7.75e-09	15078	H3f3a
937	ENSMUSG00000025154	2077.36	-1.0866	0.173305	-6.26986	3.61e-10	7.77e-09	71085	Arhgap19
938	ENSMUSG00000031955	749.088	1.1599	0.184994	6.26992	3.61e-10	7.77e-09	12927	Bcar1
939	ENSMUSG00000040289	771.213	2.01667	0.321646	6.26986	3.61e-10	7.77e-09	15213	Hey1
940	ENSMUSG00000031922	564.789	-0.609502	0.0972304	-6.26863	3.64e-10	7.82e-09	74360	Cep57
941	ENSMUSG00000009563	565.175	0.624559	0.0996376	6.26831	3.65e-10	7.83e-09	30933	Tor2a
942	ENSMUSG00000034614	952.488	1.06571	0.170044	6.26724	3.67e-10	7.88e-09	216505	Pik3ip1
943	ENSMUSG00000038780	707.749	0.471871	0.0753082	6.26587	3.71e-10	7.94e-09	75788	Smurf1
944	ENSMUSG00000029616	2575.39	0.489342	0.078174	6.25966	3.86e-10	8.25e-09	67397	Erp29
945	ENSMUSG00000029516	893.169	-1.33357	0.213062	-6.25909	3.87e-10	8.27e-09	12704	Cit
946	ENSMUSG00000029221	1963.3	-0.782332	0.125001	-6.25863	3.88e-10	8.29e-09	109108	Slc30a9
947	ENSMUSG00000027298	196.663	1.37886	0.22035	6.25757	3.91e-10	8.34e-09	22174	Tyro3
948	ENSMUSG00000075592	613.855	0.765882	0.122428	6.25578	3.96e-10	8.42e-09	277154	Nynrin
949	ENSMUSG00000022422	130.229	-1.25796	0.201161	-6.25349	4.01e-10	8.54e-09	72107	Dscc1
950	ENSMUSG00000035095	706.423	1.91464	0.306289	6.2511	4.08e-10	8.66e-09	219148	Fam167a
951	ENSMUSG00000034883	100.687	-1.19204	0.190713	-6.25043	4.09e-10	8.69e-09	69706	Lrr1
952	ENSMUSG00000032867	1576.27	0.5642	0.0902789	6.24953	4.12e-10	8.73e-09	231672	Fbxw8
953	ENSMUSG00000015217	1571.9	-0.976266	0.156238	-6.2486	4.14e-10	8.78e-09	15354	Hmgb3
954	ENSMUSG00000052914	108.268	0.888721	0.142304	6.24524	4.23e-10	8.95e-09	13110	Cyp2j6
955	ENSMUSG00000059208	5453.48	-0.433047	0.069339	-6.24536	4.23e-10	8.95e-09	76936	Hnrnpm
956	ENSMUSG00000027068	248.846	-1.29124	0.206809	-6.24361	4.28e-10	9.02e-09	241452	Dhrs9
957	ENSMUSG00000068882	2106.87	-0.413612	0.066246	-6.24359	4.28e-10	9.02e-09	20823	Ssb
958	ENSMUSG00000038400	1283.6	1.24768	0.199844	6.24325	4.29e-10	9.03e-09	65112	Pmepa1
959	ENSMUSG00000032530	10.442	2.86709	0.459294	6.24239	4.31e-10	9.07e-09	69032	Lyzl4
960	ENSMUSG00000047945	1081.8	0.655664	0.105129	6.23676	4.47e-10	9.4e-09	17357	Marcksl1
961	ENSMUSG00000030878	3163.56	-1.15674	0.185531	-6.23472	4.53e-10	9.51e-09	12585	Cdr2
962	ENSMUSG00000050310	894.591	-0.374017	0.059992	-6.23446	4.53e-10	9.52e-09	78757	Rictor
963	ENSMUSG00000042453	289.042	-1.69266	0.271829	-6.22692	4.76e-10	9.98e-09	19699	Reln
964	ENSMUSG00000028560	1498.67	-0.881068	0.141508	-6.22628	4.78e-10	1e-08	230484	Usp1
965	ENSMUSG00000036902	212.423	0.984869	0.1582	6.22548	4.8e-10	1e-08	74513	Neto2
966	ENSMUSG00000068394	359.467	-1.02433	0.164562	-6.22458	4.83e-10	1.01e-08	99100	Cep152
967	ENSMUSG00000037075	1102.92	-0.508767	0.0817405	-6.22417	4.84e-10	1.01e-08	75841	Rnf139
968	ENSMUSG00000049532	265.873	0.933836	0.150062	6.223	4.88e-10	1.02e-08	50524	Sall2
969	ENSMUSG00000028896	947.896	-0.646347	0.103902	-6.22071	4.95e-10	1.03e-08	100088	Rcc1
970	ENSMUSG00000059810	3949.87	1.37194	0.220564	6.22014	4.97e-10	1.03e-08	50780	Rgs3
971	ENSMUSG00000041025	391.54	1.0879	0.174957	6.2181	5.03e-10	1.05e-08	212632	Iffo2
972	ENSMUSG00000051375	243.005	0.857728	0.137962	6.21714	5.06e-10	1.05e-08	75599	Pcdh1
973	ENSMUSG00000032338	80.8923	2.46573	0.396632	6.21668	5.08e-10	1.05e-08	330953	Hcn4
974	ENSMUSG00000021248	4122.61	0.393398	0.0632866	6.21613	5.1e-10	1.06e-08	68581	Tmed10
975	ENSMUSG00000029730	3743.69	-1.1454	0.184259	-6.21627	5.09e-10	1.06e-08	17220	Mcm7
976	ENSMUSG00000071547	1438.77	1.0344	0.166441	6.2148	5.14e-10	1.06e-08	70021	Nt5dc2
977	ENSMUSG00000030322	325.56	-0.854739	0.137579	-6.21273	5.21e-10	1.07e-08	17193	Mbd4
978	ENSMUSG00000041765	695.254	0.384703	0.0619204	6.21287	5.2e-10	1.07e-08	68889	Ubac2
979	ENSMUSG00000006273	5401.56	0.789283	0.127056	6.2121	5.23e-10	1.08e-08	11966	Atp6v1b2
980	ENSMUSG00000079056	171.567	1.04071	0.167585	6.21003	5.3e-10	1.09e-08	56461	Kcnip3
981	ENSMUSG00000031993	755.543	0.530162	0.0853849	6.20909	5.33e-10	1.1e-08	102607	Snx19
982	ENSMUSG00000056204	504.983	0.870455	0.140196	6.20885	5.34e-10	1.1e-08	66522	Pgpep1
983	ENSMUSG00000027848	3059.65	1.6542	0.266438	6.20858	5.35e-10	1.1e-08	99543	Olfml3
984	ENSMUSG00000029228	46.2468	1.58988	0.256087	6.20837	5.35e-10	1.1e-08	16924	Lnx1
985	ENSMUSG00000033688	848.877	-1.6132	0.25989	-6.20723	5.39e-10	1.1e-08	71775	Inhca
986	ENSMUSG00000039976	455.65	0.951577	0.15331	6.20686	5.41e-10	1.11e-08	207592	Tbc1d16
987	ENSMUSG00000022098	7971.81	1.21226	0.195474	6.20162	5.59e-10	1.14e-08	12153	Bmp1
988	ENSMUSG00000019577	1310.57	1.5741	0.254073	6.19548	5.81e-10	1.19e-08	27273	Pdk4
989	ENSMUSG00000040883	207.561	0.855547	0.13811	6.19467	5.84e-10	1.19e-08	235043	Tmem205
990	ENSMUSG00000014773	152.265	1.45566	0.23504	6.19325	5.89e-10	1.2e-08	13388	Dll1
991	ENSMUSG00000034333	707.648	-0.528297	0.0853989	-6.18622	6.16e-10	1.26e-08	223773	Zbed4
992	ENSMUSG00000021253	1919.31	1.39342	0.225278	6.18535	6.2e-10	1.26e-08	21809	Tgfb3
993	ENSMUSG00000019817	1146.02	1.26356	0.204332	6.18387	6.25e-10	1.27e-08	22634	Plagl1
994	ENSMUSG00000032997	948.367	1.29767	0.209896	6.18246	6.31e-10	1.28e-08	74241	Chpf
995	ENSMUSG00000029762	109.067	1.18915	0.192414	6.18018	6.4e-10	1.3e-08	14187	Akr1b8
996	ENSMUSG00000070476	225.061	-0.635714	0.102914	-6.17712	6.53e-10	1.32e-08	71532	Fam217b
997	ENSMUSG00000032679	886.989	0.978041	0.15837	6.17568	6.59e-10	1.33e-08	12509	Cd59a
998	ENSMUSG00000038539	1209.11	0.92988	0.150599	6.17454	6.64e-10	1.34e-08	107503	Atf5
999	ENSMUSG00000041237	364.394	-1.2147	0.19674	-6.17415	6.65e-10	1.34e-08	18770	Pklr
1000	ENSMUSG00000027556	2773.57	-1.62517	0.263275	-6.17291	6.7e-10	1.35e-08	12346	Car1
1001	ENSMUSG00000027072	306.9	-1.04071	0.168723	-6.16816	6.91e-10	1.39e-08	53856	Prg3
1002	ENSMUSG00000078652	3738.33	-0.869281	0.140943	-6.16761	6.93e-10	1.39e-08	19192	Psme3
1003	ENSMUSG00000047446	642.324	-0.697564	0.113109	-6.16716	6.95e-10	1.4e-08	11861	Arl4a
1004	ENSMUSG00000030329	716.81	0.892629	0.144757	6.1664	6.99e-10	1.4e-08	319352	Pianp
1005	ENSMUSG00000029755	1033.39	1.49432	0.242353	6.16585	7.01e-10	1.41e-08	13395	Dlx5
1006	ENSMUSG00000068101	123.117	-0.921887	0.149521	-6.16558	7.02e-10	1.41e-08	66570	Cenpm
1007	ENSMUSG00000031521	344.044	0.690232	0.111967	6.1646	7.07e-10	1.41e-08	11593	Aga
1008	ENSMUSG00000020463	1543.6	-0.529044	0.0858241	-6.16428	7.08e-10	1.42e-08	104570	Ppp4r3b
1009	ENSMUSG00000048807	382.101	0.964561	0.156492	6.16366	7.11e-10	1.42e-08	103710	Slc35e4
1010	ENSMUSG00000054003	150.261	1.68649	0.273669	6.16251	7.16e-10	1.43e-08	74691	Tdrd9
1011	ENSMUSG00000017009	1237.84	1.25997	0.204485	6.16165	7.2e-10	1.43e-08	20971	Sdc4
1012	ENSMUSG00000052812	1199.04	-0.600645	0.097509	-6.15989	7.28e-10	1.45e-08	320817	Atad2b
1013	ENSMUSG00000029186	531.074	-0.635975	0.103251	-6.1595	7.3e-10	1.45e-08	67073	Pi4k2b
1014	ENSMUSG00000045751	591.916	-1.20638	0.195879	-6.1588	7.33e-10	1.45e-08	212377	Mms22l
1015	ENSMUSG00000051000	347.644	1.22128	0.1983	6.15872	7.33e-10	1.45e-08	229488	Fhip1a
1016	ENSMUSG00000016253	1127.66	-0.538195	0.0874075	-6.15731	7.4e-10	1.47e-08	57314	Nelfcd
1017	ENSMUSG00000029169	3183.57	-0.434788	0.070619	-6.15681	7.42e-10	1.47e-08	13204	Dhx15
1018	ENSMUSG00000032737	2307.63	0.566574	0.0920246	6.15677	7.42e-10	1.47e-08	16332	Inppl1
1019	ENSMUSG00000034023	447.697	-1.20349	0.195482	-6.15653	7.44e-10	1.47e-08	211651	Fancd2
1020	ENSMUSG00000032397	886.295	-0.930018	0.151067	-6.15632	7.45e-10	1.47e-08	66131	Tipin
1021	ENSMUSG00000039043	232.555	1.10123	0.178909	6.15523	7.5e-10	1.48e-08	70420	Arpin
1022	ENSMUSG00000013089	665.199	1.2282	0.199554	6.15476	7.52e-10	1.48e-08	104156	Etv5
1023	ENSMUSG00000047497	324.619	1.00256	0.162905	6.15423	7.54e-10	1.49e-08	239337	Adamts12
1024	ENSMUSG00000071379	1132.85	0.915957	0.148854	6.15339	7.58e-10	1.49e-08	53602	Hpcal1
1025	ENSMUSG00000037286	1487.42	-0.36545	0.0593918	-6.1532	7.59e-10	1.49e-08	20842	Stag1
1026	ENSMUSG00000033578	107.76	2.05126	0.333382	6.15286	7.61e-10	1.49e-08	67564	Tmem35a
1027	ENSMUSG00000044499	44.802	1.91553	0.31142	6.15093	7.7e-10	1.51e-08	319415	Hs3st5
1028	ENSMUSG00000028331	221.707	-1.24002	0.201611	-6.15058	7.72e-10	1.51e-08	74753	Trmo
1029	ENSMUSG00000038871	3161.73	-1.3196	0.214575	-6.14983	7.76e-10	1.52e-08	12183	Bpgm
1030	ENSMUSG00000027217	648.789	1.42282	0.231384	6.14919	7.79e-10	1.52e-08	241556	Tspan18
1031	ENSMUSG00000027353	171.202	-0.953574	0.155132	-6.14685	7.9e-10	1.54e-08	66634	Mcm8
1032	ENSMUSG00000039911	286.036	1.0675	0.17367	6.14672	7.91e-10	1.54e-08	74646	Spsb1
1033	ENSMUSG00000031835	3073.21	0.483669	0.0786974	6.14593	7.95e-10	1.55e-08	56453	Mbtps1
1034	ENSMUSG00000026880	3971.33	-1.0677	0.173733	-6.14566	7.96e-10	1.55e-08	13830	Stom
1035	ENSMUSG00000030559	230.442	0.94578	0.153971	6.1426	8.12e-10	1.58e-08	72433	Rab38
1036	ENSMUSG00000037363	91.3544	-1.16006	0.188899	-6.14117	8.19e-10	1.59e-08	270035	Letm2
1037	ENSMUSG00000045210	1090.24	-0.524284	0.0854138	-6.13817	8.35e-10	1.62e-08	70675	Vcpip1
1038	ENSMUSG00000020519	304.417	0.544413	0.0887297	6.13564	8.48e-10	1.65e-08	50724	Sap30l
1039	ENSMUSG00000000753	14482.6	1.77973	0.290122	6.13442	8.55e-10	1.66e-08	20317	Serpinf1
1040	ENSMUSG00000041328	1283.83	-0.523171	0.0852871	-6.13423	8.56e-10	1.66e-08	74737	Pcf11
1041	ENSMUSG00000024691	2232.75	-1.0664	0.173918	-6.13159	8.7e-10	1.68e-08	107373	Fam111a
1042	ENSMUSG00000044864	921.282	0.841818	0.137375	6.12789	8.91e-10	1.72e-08	99696	Ankrd50
1043	ENSMUSG00000021556	1291.34	0.688728	0.112405	6.1272	8.94e-10	1.73e-08	105348	Golm1
1044	ENSMUSG00000004591	1515.24	-0.495748	0.0809315	-6.12552	9.04e-10	1.74e-08	109333	Pkn2
1045	ENSMUSG00000009741	2645.7	-0.745861	0.121779	-6.12472	9.08e-10	1.75e-08	22221	Ubp1
1046	ENSMUSG00000004099	4148.23	-0.985764	0.160978	-6.12359	9.15e-10	1.76e-08	13433	Dnmt1
1047	ENSMUSG00000006050	691.067	0.634776	0.103711	6.12059	9.32e-10	1.79e-08	24068	Sra1
1048	ENSMUSG00000033054	513.795	-0.558317	0.0912388	-6.11929	9.4e-10	1.81e-08	244879	Npat
1049	ENSMUSG00000021193	1379.48	-0.702403	0.114829	-6.11696	9.54e-10	1.83e-08	69617	Pitrm1
1050	ENSMUSG00000027454	238.615	-1.01016	0.165177	-6.11564	9.62e-10	1.84e-08	69270	Gins1
1051	ENSMUSG00000032180	429.88	0.75832	0.123996	6.11568	9.61e-10	1.84e-08	17083	Tmed1
1052	ENSMUSG00000042109	249.016	1.59293	0.260473	6.11555	9.62e-10	1.84e-08	105859	Csdc2
1053	ENSMUSG00000044303	17.7701	2.11488	0.345817	6.1156	9.62e-10	1.84e-08	12578	Cdkn2a
1054	ENSMUSG00000007908	206.236	1.52472	0.249416	6.11318	9.77e-10	1.86e-08	208982	Hmgcll1
1055	ENSMUSG00000074486	73011.2	2.26259	0.370112	6.11326	9.76e-10	1.86e-08	12097	Bglap2
1056	ENSMUSG00000034906	864.744	-1.13712	0.18608	-6.11089	9.91e-10	1.89e-08	215387	Ncaph
1057	ENSMUSG00000044092	432.544	0.933113	0.152728	6.10964	9.99e-10	1.9e-08	319772	C130050O18Rik
1058	ENSMUSG00000034120	5703.12	-0.479536	0.0785075	-6.10815	1.01e-09	1.92e-08	20382	Srsf2
1059	ENSMUSG00000015846	1607.54	0.654775	0.10723	6.10625	1.02e-09	1.94e-08	20181	Rxra
1060	ENSMUSG00000032640	1944.7	0.816291	0.133691	6.10578	1.02e-09	1.94e-08	269941	Chsy1
1061	ENSMUSG00000024327	3928.95	0.725764	0.118891	6.10443	1.03e-09	1.96e-08	14977	Slc39a7
1062	ENSMUSG00000040331	969.971	-0.505933	0.0829156	-6.10178	1.05e-09	1.99e-08	67872	Nsmce4a
1063	ENSMUSG00000033722	278.151	1.15393	0.189136	6.10103	1.05e-09	2e-08	207792	BC034090
1064	ENSMUSG00000018537	312.378	0.853347	0.13989	6.10012	1.06e-09	2.01e-08	22658	Pcgf2
1065	ENSMUSG00000000732	327.441	-1.06236	0.174182	-6.09916	1.07e-09	2.02e-08	50723	Icosl
1066	ENSMUSG00000036862	835.096	1.32343	0.217007	6.09857	1.07e-09	2.02e-08	233651	Dchs1
1067	ENSMUSG00000074649	489.69	0.636609	0.104384	6.09871	1.07e-09	2.02e-08	613262	BC029722
1068	ENSMUSG00000031398	313.759	0.964698	0.158196	6.09813	1.07e-09	2.02e-08	18846	Plxna3
1069	ENSMUSG00000051323	83.9986	1.28462	0.210817	6.09356	1.1e-09	2.08e-08	279653	Pcdh19
1070	ENSMUSG00000027087	2420.94	1.08515	0.178112	6.09254	1.11e-09	2.09e-08	16410	Itgav
1071	ENSMUSG00000035967	1596.71	-0.676862	0.111111	-6.09178	1.12e-09	2.1e-08	236790	Ints6l
1072	ENSMUSG00000003032	1258.67	0.910492	0.149504	6.09006	1.13e-09	2.12e-08	16600	Klf4
1073	ENSMUSG00000042662	12.8842	3.54927	0.582822	6.08981	1.13e-09	2.12e-08	252864	Dusp15
1074	ENSMUSG00000024206	425.748	-1.41987	0.233218	-6.08818	1.14e-09	2.14e-08	19725	Rfx2
1075	ENSMUSG00000005503	18.033	2.68568	0.441267	6.08631	1.16e-09	2.16e-08	14028	Evx1
1076	ENSMUSG00000027601	1233.56	-1.00624	0.165395	-6.08388	1.17e-09	2.2e-08	67472	Mtfr1
1077	ENSMUSG00000091694	447.135	-1.73139	0.28464	-6.08273	1.18e-09	2.21e-08	328563	Apol11b
1078	ENSMUSG00000020658	242.685	1.18606	0.19502	6.08174	1.19e-09	2.22e-08	668212	Efr3b
1079	ENSMUSG00000038365	368.241	0.943654	0.155263	6.07778	1.22e-09	2.27e-08	66822	Fbxo25
1080	ENSMUSG00000024899	690.144	1.10208	0.181363	6.07665	1.23e-09	2.29e-08	23972	Papss2
1081	ENSMUSG00000075184	127.909	-1.56821	0.258123	-6.07544	1.24e-09	2.3e-08	414125	F930017D23Rik
1082	ENSMUSG00000067925	316.636	1.07187	0.176473	6.07384	1.25e-09	2.32e-08	66158	Rtl8a
1083	ENSMUSG00000026315	128.558	1.20637	0.198627	6.07356	1.25e-09	2.33e-08	20725	Serpinb8
1084	ENSMUSG00000063887	58.0775	2.2438	0.369449	6.07336	1.25e-09	2.33e-08	192167	Nlgn1
1085	ENSMUSG00000026335	1839.01	0.894852	0.147397	6.07103	1.27e-09	2.36e-08	18484	Pam
1086	ENSMUSG00000042744	3455.93	-1.18684	0.195502	-6.0707	1.27e-09	2.36e-08	269700	Hectd4
1087	ENSMUSG00000054892	31.0324	-1.60865	0.265026	-6.06979	1.28e-09	2.37e-08	22165	Txk
1088	ENSMUSG00000039253	740.426	-1.14438	0.188548	-6.06945	1.28e-09	2.37e-08	238024	Fn3krp
1089	ENSMUSG00000039842	524.471	-1.06153	0.174893	-6.06957	1.28e-09	2.37e-08	244329	Mcph1
1090	ENSMUSG00000024151	708.344	-0.711309	0.117202	-6.06909	1.29e-09	2.38e-08	17685	Msh2
1091	ENSMUSG00000020530	1535.15	-0.582183	0.0959286	-6.06892	1.29e-09	2.38e-08	217039	Ggnbp2
1092	ENSMUSG00000107476	1702.66	1.11211	0.183278	6.06791	1.3e-09	2.39e-08	58894	Zfp862-ps
1093	ENSMUSG00000030867	1144.01	-1.2517	0.206298	-6.06743	1.3e-09	2.4e-08	18817	Plk1
1094	ENSMUSG00000096188	1402.99	1.02026	0.16817	6.06687	1.3e-09	2.4e-08	97487	Cmtm4
1095	ENSMUSG00000002233	1710.43	1.27388	0.209988	6.06644	1.31e-09	2.41e-08	11853	Rhoc
1096	ENSMUSG00000044338	866.265	1.26249	0.208136	6.06572	1.31e-09	2.41e-08	23796	Aplnr
1097	ENSMUSG00000038069	428.943	-0.445377	0.073437	-6.06476	1.32e-09	2.42e-08	70925	Cdkn2aip
1098	ENSMUSG00000026548	72.5567	1.27194	0.20976	6.06379	1.33e-09	2.44e-08	98365	Slamf9
1099	ENSMUSG00000027641	994.892	-0.874486	0.144223	-6.06342	1.33e-09	2.44e-08	19650	Rbl1
1100	ENSMUSG00000045282	237.053	-1.23573	0.203921	-6.05982	1.36e-09	2.49e-08	68255	Tmem86b
1101	ENSMUSG00000033161	10180.6	0.701816	0.11584	6.05852	1.37e-09	2.51e-08	11928	Atp1a1
1102	ENSMUSG00000003316	3553.36	0.474899	0.078427	6.0553	1.4e-09	2.56e-08	20340	Glg1
1103	ENSMUSG00000068744	242.497	-0.956624	0.158049	-6.05271	1.42e-09	2.6e-08	56742	Psrc1
1104	ENSMUSG00000112569	42.7303	-2.81239	0.464853	-6.05005	1.45e-09	2.64e-08	102635888	Gm33111
1105	ENSMUSG00000033565	2092.26	1.14764	0.189749	6.04823	1.46e-09	2.67e-08	93686	Rbfox2
1106	ENSMUSG00000042988	103.418	2.38614	0.394596	6.04706	1.48e-09	2.68e-08	77583	Notum
1107	ENSMUSG00000028832	2502.21	-0.993702	0.164336	-6.04675	1.48e-09	2.69e-08	16765	Stmn1
1108	ENSMUSG00000022253	988.367	-0.903674	0.149476	-6.04562	1.49e-09	2.7e-08	68646	Nadk2
1109	ENSMUSG00000032220	1314.92	1.02182	0.169057	6.04423	1.5e-09	2.73e-08	71602	Myo1e
1110	ENSMUSG00000006567	201.622	-1.63587	0.270667	-6.04384	1.5e-09	2.73e-08	11979	Atp7b
1111	ENSMUSG00000015882	328.005	-0.677394	0.112097	-6.04294	1.51e-09	2.74e-08	209707	Lcorl
1112	ENSMUSG00000015882	328.005	-0.677394	0.112097	-6.04294	1.51e-09	2.74e-08	100041576	Gm3414
1113	ENSMUSG00000036459	236.255	0.984371	0.162932	6.04159	1.53e-09	2.76e-08	101543	Wtip
1114	ENSMUSG00000026158	1084.39	-0.988968	0.163701	-6.04129	1.53e-09	2.77e-08	70155	Ogfrl1
1115	ENSMUSG00000010051	299.863	0.791907	0.131089	6.04098	1.53e-09	2.77e-08	15586	Hyal1
1116	ENSMUSG00000036957	78.6964	1.30437	0.215994	6.03892	1.55e-09	2.8e-08	233067	Lrfn3
1117	ENSMUSG00000036777	1107.57	-1.1851	0.196275	-6.03797	1.56e-09	2.82e-08	68743	Anln
1118	ENSMUSG00000028657	1518.15	0.415431	0.0688095	6.03741	1.57e-09	2.82e-08	19063	Ppt1
1119	ENSMUSG00000027397	1950.49	-1.11971	0.185482	-6.03675	1.57e-09	2.83e-08	20515	Slc20a1
1120	ENSMUSG00000038644	1107.72	-0.920714	0.152528	-6.03636	1.58e-09	2.84e-08	18971	Pold1
1121	ENSMUSG00000030726	805.621	-0.754396	0.125001	-6.0351	1.59e-09	2.86e-08	67967	Pold3
1122	ENSMUSG00000015474	743.679	0.418031	0.0692745	6.0344	1.6e-09	2.87e-08	54397	Ppt2
1123	ENSMUSG00000060121	247.825	-0.681849	0.113049	-6.03143	1.63e-09	2.92e-08	66603	Gemin2
1124	ENSMUSG00000031538	347.831	2.16723	0.359702	6.02507	1.69e-09	3.03e-08	18791	Plat
1125	ENSMUSG00000050541	29.9114	1.71231	0.284249	6.02397	1.7e-09	3.05e-08	11548	Adra1b
1126	ENSMUSG00000018405	403.589	-0.966343	0.160444	-6.02295	1.71e-09	3.07e-08	217038	Mrm1
1127	ENSMUSG00000029781	5163.42	1.21697	0.202165	6.0197	1.75e-09	3.12e-08	27055	Fkbp9
1128	ENSMUSG00000037544	846.586	-1.27745	0.212248	-6.01869	1.76e-09	3.14e-08	218977	Dlgap5
1129	ENSMUSG00000028137	11.7191	3.62865	0.603037	6.01729	1.77e-09	3.17e-08	78784	Celf3
1130	ENSMUSG00000032216	12600.9	0.567274	0.0942758	6.01718	1.77e-09	3.17e-08	17999	Nedd4
1131	ENSMUSG00000058799	4280.19	-0.543883	0.0904222	-6.01493	1.8e-09	3.2e-08	53605	Nap1l1
1132	ENSMUSG00000071172	5059.86	-0.384306	0.0638907	-6.01506	1.8e-09	3.2e-08	20383	Srsf3
1133	ENSMUSG00000040312	380.201	-0.950303	0.158024	-6.01367	1.81e-09	3.23e-08	240084	Cchcr1
1134	ENSMUSG00000043518	227.239	1.01238	0.168359	6.0132	1.82e-09	3.23e-08	24004	Rai2
1135	ENSMUSG00000037415	4399.23	-1.20374	0.20025	-6.01118	1.84e-09	3.27e-08	74334	Ranbp10
1136	ENSMUSG00000027510	4228.02	-1.24041	0.206493	-6.00701	1.89e-09	3.35e-08	56190	Rbm38
1137	ENSMUSG00000028975	484.452	0.468202	0.0779512	6.00635	1.9e-09	3.36e-08	56273	Pex14
1138	ENSMUSG00000079418	693.94	-0.681348	0.11346	-6.00518	1.91e-09	3.39e-08	666468	Atg4a
1139	ENSMUSG00000043252	1097.51	0.694707	0.115774	6.00055	1.97e-09	3.48e-08	100201	Tmem64
1140	ENSMUSG00000024590	2369.56	-0.951307	0.15861	-5.99777	2e-09	3.54e-08	16906	Lmnb1
1141	ENSMUSG00000040652	2140.61	0.586296	0.0977552	5.9976	2e-09	3.54e-08	18247	Oaz2
1142	ENSMUSG00000055240	556.846	-0.496881	0.0828483	-5.99748	2e-09	3.54e-08	22643	Zfp101
1143	ENSMUSG00000060260	384.07	0.9407	0.156883	5.99618	2.02e-09	3.56e-08	101631	Pwwp2b
1144	ENSMUSG00000039449	1238.63	-0.383749	0.0640108	-5.99506	2.03e-09	3.58e-08	67229	Prpf18
1145	ENSMUSG00000018920	165.886	1.25327	0.209083	5.99412	2.05e-09	3.6e-08	66102	Cxcl16
1146	ENSMUSG00000053110	1313.55	1.06204	0.177204	5.9933	2.06e-09	3.62e-08	22601	Yap1
1147	ENSMUSG00000035476	667.398	-1.17045	0.195308	-5.99284	2.06e-09	3.62e-08	66724	Tab3
1148	ENSMUSG00000000861	554.328	-1.18394	0.197662	-5.98972	2.1e-09	3.69e-08	14025	Bcl11a
1149	ENSMUSG00000090523	1946.2	-1.07334	0.179213	-5.98918	2.11e-09	3.7e-08	71683	Gypc
1150	ENSMUSG00000072235	5812.62	0.925102	0.154522	5.98685	2.14e-09	3.75e-08	22142	Tuba1a
1151	ENSMUSG00000031119	563.332	0.774707	0.129451	5.98456	2.17e-09	3.8e-08	14735	Gpc4
1152	ENSMUSG00000058290	1181.27	-1.08012	0.180482	-5.98462	2.17e-09	3.8e-08	105988	Espl1
1153	ENSMUSG00000041936	2450.41	0.766481	0.128097	5.98362	2.18e-09	3.82e-08	11603	Agrn
1154	ENSMUSG00000032593	216.045	1.69293	0.282946	5.98322	2.19e-09	3.82e-08	320844	Amigo3
1155	ENSMUSG00000056313	343.065	1.25921	0.210577	5.97981	2.23e-09	3.9e-08	69068	Tcim
1156	ENSMUSG00000024940	3947.6	1.13182	0.189289	5.97936	2.24e-09	3.91e-08	16998	Ltbp3
1157	ENSMUSG00000037681	64.9874	1.65412	0.276705	5.97791	2.26e-09	3.93e-08	272636	Esyt3
1158	ENSMUSG00000051910	1475.39	-1.51026	0.25263	-5.97813	2.26e-09	3.93e-08	20679	Sox6
1159	ENSMUSG00000063410	1589.31	-0.627541	0.104977	-5.97788	2.26e-09	3.93e-08	223255	Stk24
1160	ENSMUSG00000000901	234.581	1.06773	0.178633	5.9772	2.27e-09	3.95e-08	17385	Mmp11
1161	ENSMUSG00000030177	310.372	-0.873911	0.14621	-5.97708	2.27e-09	3.95e-08	67200	Ccdc77
1162	ENSMUSG00000002741	2875.61	0.658847	0.110238	5.97659	2.28e-09	3.95e-08	56418	Ykt6
1163	ENSMUSG00000029596	100.844	-1.46155	0.244642	-5.97425	2.31e-09	4.01e-08	257635	Sdsl
1164	ENSMUSG00000030022	1190.53	1.28201	0.214618	5.97347	2.32e-09	4.02e-08	101401	Adamts9
1165	ENSMUSG00000040771	375.257	-0.488231	0.0817497	-5.97226	2.34e-09	4.05e-08	106821	Oard1
1166	ENSMUSG00000070003	1141.91	0.368706	0.0617471	5.97123	2.35e-09	4.07e-08	76900	Ssbp4
1167	ENSMUSG00000006398	1336.91	-1.02263	0.171363	-5.96761	2.41e-09	4.16e-08	107995	Cdc20
1168	ENSMUSG00000022995	1783.38	1.32626	0.222262	5.96709	2.42e-09	4.16e-08	13800	Enah
1169	ENSMUSG00000026478	1902.83	0.878497	0.147227	5.96698	2.42e-09	4.16e-08	226519	Lamc1
1170	ENSMUSG00000028684	2658.78	-1.11404	0.186693	-5.9672	2.41e-09	4.16e-08	22275	Urod
1171	ENSMUSG00000031016	413.614	-0.801653	0.134344	-5.96719	2.41e-09	4.16e-08	22390	Wee1
1172	ENSMUSG00000024833	869.743	-0.914021	0.153241	-5.96459	2.45e-09	4.22e-08	18969	Pola2
1173	ENSMUSG00000002064	860.659	0.368669	0.0618223	5.96336	2.47e-09	4.24e-08	20316	Sdf2
1174	ENSMUSG00000029177	1536.15	-1.08365	0.181729	-5.963	2.48e-09	4.25e-08	12615	Cenpa
1175	ENSMUSG00000096982	210.788	-1.6092	0.269869	-5.9629	2.48e-09	4.25e-08	77433	Redrum
1176	ENSMUSG00000025880	613.864	0.822875	0.138023	5.96187	2.49e-09	4.27e-08	17131	Smad7
1177	ENSMUSG00000024533	1455.24	-1.11836	0.187887	-5.95233	2.64e-09	4.52e-08	68166	Spire1
1178	ENSMUSG00000053799	1100.56	-0.705422	0.118512	-5.95233	2.64e-09	4.52e-08	107371	Exoc6
1179	ENSMUSG00000086438	35.7278	-1.76684	0.29685	-5.95198	2.65e-09	4.53e-08	72317	Asb17os
1180	ENSMUSG00000001020	679.041	0.926198	0.155685	5.94919	2.69e-09	4.6e-08	20198	S100a4
1181	ENSMUSG00000031286	76.0029	1.29339	0.217431	5.94853	2.71e-09	4.62e-08	320302	Glt28d2
1182	ENSMUSG00000046186	2923.37	1.36153	0.229081	5.94342	2.79e-09	4.76e-08	235505	Cd109
1183	ENSMUSG00000030051	324.04	-0.976907	0.164409	-5.94194	2.82e-09	4.8e-08	72103	Aplf
1184	ENSMUSG00000038535	515.716	-0.436201	0.0734111	-5.9419	2.82e-09	4.8e-08	235469	Zfp280d
1185	ENSMUSG00000031381	584.766	-0.947829	0.159678	-5.93586	2.92e-09	4.97e-08	18700	Piga
1186	ENSMUSG00000031170	767.209	-1.64874	0.277792	-5.93516	2.94e-09	4.99e-08	209837	Slc38a5
1187	ENSMUSG00000000568	2188.46	-0.538115	0.0906758	-5.9345	2.95e-09	5e-08	11991	Hnrnpd
1188	ENSMUSG00000003824	174.075	-1.08915	0.183564	-5.93338	2.97e-09	5.03e-08	71846	Syce2
1189	ENSMUSG00000005800	3382.51	-1.26562	0.213301	-5.93349	2.97e-09	5.03e-08	17394	Mmp8
1190	ENSMUSG00000020448	546.923	0.460732	0.0776643	5.93235	2.99e-09	5.06e-08	193670	Rnf185
1191	ENSMUSG00000049115	153.212	-1.5963	0.269102	-5.93197	2.99e-09	5.07e-08	11607	Agtr1a
1192	ENSMUSG00000036352	2546.53	-1.2301	0.20738	-5.93159	3e-09	5.07e-08	98766	Ubac1
1193	ENSMUSG00000021182	1759.77	-1.16764	0.197006	-5.92695	3.09e-09	5.21e-08	68339	Ccdc88c
1194	ENSMUSG00000031209	511.153	1.15999	0.195713	5.92699	3.09e-09	5.21e-08	15203	Heph
1195	ENSMUSG00000042312	295.732	0.667231	0.112607	5.92533	3.12e-09	5.26e-08	20196	S100a13
1196	ENSMUSG00000097405	10.4276	-2.80287	0.473403	-5.92067	3.21e-09	5.4e-08	240054	D630044L22Rik
1197	ENSMUSG00000066551	4960.86	-0.343924	0.0580918	-5.92034	3.21e-09	5.41e-08	15289	Hmgb1
1198	ENSMUSG00000070972	296.603	0.522898	0.0883229	5.9203	3.21e-09	5.41e-08	72429	Dnajc25
1199	ENSMUSG00000005161	7927.95	-0.91197	0.154063	-5.91947	3.23e-09	5.43e-08	21672	Prdx2
1200	ENSMUSG00000089704	2829.56	0.3934	0.0664674	5.91869	3.25e-09	5.45e-08	108148	Galnt2
1201	ENSMUSG00000042155	349.953	-0.977033	0.165113	-5.91737	3.27e-09	5.49e-08	277396	Klhl23
1202	ENSMUSG00000026069	230.848	-1.31453	0.222241	-5.91489	3.32e-09	5.57e-08	17082	Il1rl1
1203	ENSMUSG00000020802	3329.68	-1.02387	0.173155	-5.91304	3.36e-09	5.63e-08	217342	Ube2o
1204	ENSMUSG00000024245	131.015	0.893184	0.151067	5.91251	3.37e-09	5.64e-08	68027	Tmem178
1205	ENSMUSG00000058173	268.099	0.982901	0.16627	5.91146	3.39e-09	5.67e-08	170748	Smco4
1206	ENSMUSG00000027314	294.759	0.893895	0.151247	5.91017	3.42e-09	5.71e-08	54485	Dll4
1207	ENSMUSG00000038914	1779.04	-0.455731	0.0771105	-5.91011	3.42e-09	5.71e-08	23856	Dido1
1208	ENSMUSG00000003546	514.569	0.397566	0.0672913	5.90814	3.46e-09	5.77e-08	74764	Klc4
1209	ENSMUSG00000022516	679.486	0.410426	0.0695085	5.90469	3.53e-09	5.89e-08	66911	Nudt16l1
1210	ENSMUSG00000019944	589.49	0.749055	0.126873	5.90396	3.55e-09	5.91e-08	69288	Rhobtb1
1211	ENSMUSG00000044966	68.2566	-1.33436	0.226033	-5.9034	3.56e-09	5.93e-08	319701	Fbxo48
1212	ENSMUSG00000041957	56.0029	1.26217	0.21381	5.90321	3.56e-09	5.93e-08	67451	Pkp2
1213	ENSMUSG00000055799	469.976	0.958263	0.162472	5.89802	3.68e-09	6.11e-08	21415	Tcf7l1
1214	ENSMUSG00000026455	1086.49	-0.88911	0.150953	-5.88998	3.86e-09	6.41e-08	240756	Klhl12
1215	ENSMUSG00000014329	1950.36	1.26526	0.214852	5.88899	3.89e-09	6.44e-08	83675	Bicc1
1216	ENSMUSG00000030284	612.885	0.779701	0.132402	5.88888	3.89e-09	6.44e-08	171508	Creld1
1217	ENSMUSG00000029207	668.63	0.910362	0.154652	5.88652	3.94e-09	6.53e-08	11787	Apbb2
1218	ENSMUSG00000041995	306.238	0.652581	0.110878	5.88556	3.97e-09	6.56e-08	72114	Zbed3
1219	ENSMUSG00000002733	448.436	0.505206	0.0859421	5.87845	4.14e-09	6.84e-08	83435	Plekha3
1220	ENSMUSG00000024805	566.104	-0.837275	0.142548	-5.87366	4.26e-09	7.04e-08	76073	Pcgf5
1221	ENSMUSG00000098318	175.624	-0.916048	0.155983	-5.87275	4.29e-09	7.07e-08	381822	Lockd
1222	ENSMUSG00000050106	856.252	-1.47194	0.250655	-5.87238	4.3e-09	7.08e-08	217356	Tmc8
1223	ENSMUSG00000021693	1059.2	-0.901041	0.153468	-5.87121	4.33e-09	7.12e-08	16563	Kif2a
1224	ENSMUSG00000027937	688.935	0.564754	0.0961888	5.87131	4.32e-09	7.12e-08	23922	Jtb
1225	ENSMUSG00000087060	113.642	-1.09924	0.18725	-5.87046	4.35e-09	7.15e-08	72735	Eldr
1226	ENSMUSG00000028538	532.013	0.734543	0.125129	5.87028	4.35e-09	7.15e-08	20441	St3gal3
1227	ENSMUSG00000007039	583.532	1.00027	0.170418	5.86948	4.37e-09	7.18e-08	51793	Ddah2
1228	ENSMUSG00000057406	2341.27	-0.864163	0.147277	-5.86758	4.42e-09	7.26e-08	107823	Nsd2
1229	ENSMUSG00000004552	6445.56	-1.58816	0.270865	-5.86329	4.54e-09	7.43e-08	13034	Ctse
1230	ENSMUSG00000041084	2011.17	0.896183	0.152892	5.86154	4.59e-09	7.51e-08	66357	Ostc
1231	ENSMUSG00000039231	1011.2	-0.807275	0.137787	-5.85886	4.66e-09	7.62e-08	20937	Suv39h1
1232	ENSMUSG00000022272	3383.73	0.843901	0.144053	5.85826	4.68e-09	7.64e-08	17909	Myo10
1233	ENSMUSG00000021481	621.383	-0.564355	0.0963408	-5.8579	4.69e-09	7.66e-08	26919	Zfp346
1234	ENSMUSG00000040599	696.205	-0.529779	0.090444	-5.85753	4.7e-09	7.67e-08	67139	Mis12
1235	ENSMUSG00000001767	718.984	-0.61023	0.104196	-5.85656	4.73e-09	7.7e-08	66877	Crnkl1
1236	ENSMUSG00000069609	12.3815	7.06469	1.20661	5.855	4.77e-09	7.77e-08	100043123	Cd300ld4
1237	ENSMUSG00000086316	224.809	0.66116	0.112921	5.85509	4.77e-09	7.77e-08	70123	Nbdy
1238	ENSMUSG00000010045	557.062	0.395614	0.0675704	5.85485	4.77e-09	7.77e-08	56395	Tmem115
1239	ENSMUSG00000039680	195.14	0.539202	0.0921078	5.85403	4.8e-09	7.8e-08	121022	Mrps6
1240	ENSMUSG00000000028	719.667	-1.02474	0.175099	-5.85232	4.85e-09	7.87e-08	12544	Cdc45
1241	ENSMUSG00000024012	3110.62	0.616157	0.105293	5.85185	4.86e-09	7.89e-08	56462	Mtch1
1242	ENSMUSG00000043279	2191.63	-0.804084	0.137426	-5.85104	4.89e-09	7.92e-08	384309	Trim56
1243	ENSMUSG00000045005	1078.86	0.796858	0.136209	5.85027	4.91e-09	7.95e-08	14367	Fzd5
1244	ENSMUSG00000008730	7307.55	-0.726165	0.124271	-5.84339	5.12e-09	8.27e-08	15257	Hipk1
1245	ENSMUSG00000006315	727.29	0.529175	0.090564	5.8431	5.12e-09	8.27e-08	69804	Tmem147
1246	ENSMUSG00000028821	910.452	-0.352151	0.0602691	-5.84298	5.13e-09	8.27e-08	68592	Syf2
1247	ENSMUSG00000025648	977.19	-0.894516	0.153186	-5.8394	5.24e-09	8.45e-08	270198	Pfkfb4
1248	ENSMUSG00000031169	306.365	0.804518	0.137787	5.83886	5.26e-09	8.47e-08	53627	Porcn
1249	ENSMUSG00000058152	178.163	0.911815	0.156172	5.83852	5.27e-09	8.48e-08	78923	Chsy3
1250	ENSMUSG00000034377	1313.19	0.608712	0.104302	5.83607	5.34e-09	8.6e-08	68842	Tulp4
1251	ENSMUSG00000036109	262.559	-1.28718	0.220585	-5.83529	5.37e-09	8.63e-08	171170	Mbnl3
1252	ENSMUSG00000048450	78.2677	1.51778	0.260162	5.834	5.41e-09	8.69e-08	17701	Msx1
1253	ENSMUSG00000027004	872.346	1.73895	0.298321	5.82914	5.57e-09	8.94e-08	20378	Frzb
1254	ENSMUSG00000020493	470.475	-1.04304	0.17896	-5.82835	5.6e-09	8.97e-08	270906	Prr11
1255	ENSMUSG00000026956	708.942	1.093	0.187533	5.82827	5.6e-09	8.97e-08	227620	Uap1l1
1256	ENSMUSG00000030917	276.278	0.518995	0.0891027	5.82469	5.72e-09	9.16e-08	233806	Tmem159
1257	ENSMUSG00000046058	77.553	0.995955	0.171035	5.82312	5.78e-09	9.24e-08	386655	Eid2
1258	ENSMUSG00000032586	256.931	-1.12737	0.193636	-5.8221	5.81e-09	9.29e-08	22036	Traip
1259	ENSMUSG00000058056	2569.64	1.37852	0.236785	5.82181	5.82e-09	9.3e-08	72333	Palld
1260	ENSMUSG00000055435	1242.29	0.615064	0.105665	5.82087	5.85e-09	9.34e-08	17132	Maf
1261	ENSMUSG00000025558	1884.43	0.844406	0.145077	5.8204	5.87e-09	9.36e-08	105445	Dock9
1262	ENSMUSG00000050910	987.277	1.28541	0.220885	5.81937	5.91e-09	9.41e-08	237988	Cdr2l
1263	ENSMUSG00000036636	1409.55	0.748516	0.128705	5.81576	6.04e-09	9.61e-08	26373	Clcn7
1264	ENSMUSG00000094088	86.4848	-1.43507	0.246764	-5.81555	6.04e-09	9.62e-08	380823	Ighv1-64
1265	ENSMUSG00000025757	844.547	-0.713939	0.122835	-5.81219	6.17e-09	9.8e-08	18415	Hspa4l
1266	ENSMUSG00000029754	444.016	1.50766	0.259506	5.80975	6.26e-09	9.93e-08	13396	Dlx6
1267	ENSMUSG00000036825	707.925	-0.863191	0.148635	-5.80744	6.34e-09	1.01e-07	99167	Ssx2ip
1268	ENSMUSG00000035914	1368.49	1.37394	0.236699	5.8046	6.45e-09	1.02e-07	102657	Cd276
1269	ENSMUSG00000009090	2561.03	-0.810907	0.139804	-5.80031	6.62e-09	1.05e-07	11764	Ap1b1
1270	ENSMUSG00000020424	104.102	0.996706	0.17185	5.79987	6.64e-09	1.05e-07	71962	Castor1
1271	ENSMUSG00000017737	20609.9	1.09843	0.189493	5.79672	6.76e-09	1.07e-07	17395	Mmp9
1272	ENSMUSG00000032898	412.318	0.865602	0.149324	5.7968	6.76e-09	1.07e-07	231670	Fbxo21
1273	ENSMUSG00000032058	1082.1	-0.652437	0.112593	-5.79464	6.85e-09	1.08e-07	73699	Ppp2r1b
1274	ENSMUSG00000069910	224.894	-1.00531	0.173495	-5.79448	6.85e-09	1.08e-07	70385	Spdl1
1275	ENSMUSG00000038225	295.041	-0.71064	0.122707	-5.79137	6.98e-09	1.1e-07	408022	Primpol
1276	ENSMUSG00000023015	1244.77	-1.04182	0.179955	-5.78935	7.07e-09	1.11e-07	26934	Racgap1
1277	ENSMUSG00000049327	2474.48	-0.712582	0.123086	-5.78929	7.07e-09	1.11e-07	67956	Kmt5a
1278	ENSMUSG00000004018	264.647	-0.523789	0.0905202	-5.78643	7.19e-09	1.13e-07	67030	Fancl
1279	ENSMUSG00000042942	145.828	2.22607	0.384755	5.78569	7.22e-09	1.14e-07	381157	Greb1l
1280	ENSMUSG00000060166	997.902	0.667882	0.115442	5.78544	7.23e-09	1.14e-07	27801	Zdhhc8
1281	ENSMUSG00000027963	341.914	0.681615	0.117844	5.78402	7.29e-09	1.14e-07	58193	Extl2
1282	ENSMUSG00000009035	1771.09	0.545975	0.0944798	5.77875	7.53e-09	1.18e-07	223693	Tmem184b
1283	ENSMUSG00000002395	977.215	0.519575	0.0899216	5.77809	7.56e-09	1.18e-07	67023	Use1
1284	ENSMUSG00000046761	67.8573	1.07326	0.185753	5.77789	7.56e-09	1.18e-07	105732	Fam83h
1285	ENSMUSG00000049624	339.089	0.569442	0.0986034	5.77507	7.69e-09	1.2e-07	235504	Slc17a5
1286	ENSMUSG00000028708	1131.39	-0.696576	0.120643	-5.77386	7.75e-09	1.21e-07	17346	Mknk1
1287	ENSMUSG00000035248	3163.13	-0.734298	0.127193	-5.77308	7.78e-09	1.21e-07	214290	Tut7
1288	ENSMUSG00000037364	3464.66	-0.499089	0.0864512	-5.77308	7.78e-09	1.21e-07	83701	Srrt
1289	ENSMUSG00000040859	1863.05	-0.82806	0.143471	-5.77163	7.85e-09	1.22e-07	100383	Bsdc1
1290	ENSMUSG00000041133	2999.92	-0.632011	0.109503	-5.7716	7.85e-09	1.22e-07	24061	Smc1a
1291	ENSMUSG00000006931	1018.99	1.34482	0.233024	5.77114	7.87e-09	1.22e-07	66180	P3h4
1292	ENSMUSG00000028542	1612.06	-1.28654	0.223013	-5.76888	7.98e-09	1.24e-07	14664	Slc6a9
1293	ENSMUSG00000026348	89.0683	-1.56194	0.27077	-5.7685	8e-09	1.24e-07	266645	Acmsd
1294	ENSMUSG00000020994	2356.66	-0.605202	0.104919	-5.7683	8.01e-09	1.24e-07	18949	Pnn
1295	ENSMUSG00000020300	1991.82	-0.735377	0.1275	-5.76769	8.04e-09	1.25e-07	67579	Cpeb4
1296	ENSMUSG00000055385	49.0839	-1.74259	0.302231	-5.76577	8.13e-09	1.26e-07	671564	Rnf212
1297	ENSMUSG00000025178	913.096	0.524618	0.0909974	5.7652	8.16e-09	1.26e-07	84095	Pi4k2a
1298	ENSMUSG00000042323	1880.37	-0.494017	0.0856887	-5.76525	8.15e-09	1.26e-07	66923	Pbrm1
1299	ENSMUSG00000041740	7775.96	-0.733401	0.127216	-5.76501	8.17e-09	1.26e-07	50849	Rnf10
1300	ENSMUSG00000031099	230.973	1.11535	0.193481	5.76466	8.18e-09	1.26e-07	93761	Smarca1
1301	ENSMUSG00000006235	1143.71	-1.34485	0.233321	-5.76396	8.22e-09	1.27e-07	13857	Epor
1302	ENSMUSG00000024646	1240.36	-0.785274	0.136241	-5.76385	8.22e-09	1.27e-07	109672	Cyb5a
1303	ENSMUSG00000027193	2426.51	-0.330009	0.0572553	-5.76382	8.22e-09	1.27e-07	11800	Api5
1304	ENSMUSG00000096472	1221.49	-0.811664	0.14084	-5.76301	8.26e-09	1.27e-07	12581	Cdkn2d
1305	ENSMUSG00000028469	1089.43	0.885617	0.153704	5.76184	8.32e-09	1.28e-07	230103	Npr2
1306	ENSMUSG00000044646	1518.78	1.57501	0.273404	5.76074	8.37e-09	1.29e-07	207259	Zbtb7c
1307	ENSMUSG00000021497	677.935	0.610223	0.105939	5.76012	8.41e-09	1.29e-07	69672	Txndc15
1308	ENSMUSG00000021127	2680.65	0.54468	0.0945913	5.75824	8.5e-09	1.3e-07	12192	Zfp36l1
1309	ENSMUSG00000036523	210.61	2.22347	0.386189	5.75747	8.54e-09	1.31e-07	268527	Greb1
1310	ENSMUSG00000036882	426.038	-1.20136	0.208853	-5.75219	8.81e-09	1.35e-07	233071	Arhgap33
1311	ENSMUSG00000013622	716.764	0.744759	0.129531	5.74965	8.94e-09	1.37e-07	381629	Atraid
1312	ENSMUSG00000026197	408.207	-0.498037	0.086623	-5.74948	8.95e-09	1.37e-07	68818	Zfand2b
1313	ENSMUSG00000015094	958.544	1.04389	0.1816	5.74829	9.02e-09	1.38e-07	18146	Npdc1
1314	ENSMUSG00000018672	896.877	1.21459	0.211299	5.74823	9.02e-09	1.38e-07	56358	Copz2
1315	ENSMUSG00000078931	260.816	0.473977	0.0825091	5.74454	9.22e-09	1.41e-07	68023	Pdf
1316	ENSMUSG00000025265	345.246	1.17538	0.204642	5.74358	9.27e-09	1.41e-07	14163	Fgd1
1317	ENSMUSG00000030770	1235.01	1.09581	0.190791	5.74353	9.27e-09	1.41e-07	57342	Parva
1318	ENSMUSG00000003380	1843.69	0.512529	0.0892437	5.74303	9.3e-09	1.42e-07	14470	Rabac1
1319	ENSMUSG00000030279	937.437	-0.589165	0.10262	-5.74124	9.4e-09	1.43e-07	74741	C2cd5
1320	ENSMUSG00000034127	384.563	-1.43631	0.250311	-5.7381	9.57e-09	1.46e-07	216350	Tspan8
1321	ENSMUSG00000034685	149.436	1.13185	0.197271	5.73752	9.61e-09	1.46e-07	217219	Fam171a2
1322	ENSMUSG00000048376	658.692	0.711127	0.123967	5.7364	9.67e-09	1.47e-07	14062	F2r
1323	ENSMUSG00000041607	1245.56	-0.667489	0.116454	-5.73178	9.94e-09	1.51e-07	17196	Mbp
1324	ENSMUSG00000020669	126.963	-1.39673	0.243689	-5.73161	9.95e-09	1.51e-07	24057	Sh3yl1
1325	ENSMUSG00000022420	348.623	0.539437	0.0941179	5.7315	9.95e-09	1.51e-07	54152	Dnal4
1326	ENSMUSG00000054364	1576.29	0.58532	0.102141	5.73049	1e-08	1.52e-07	11852	Rhob
1327	ENSMUSG00000003420	2607.9	0.729751	0.127401	5.72797	1.02e-08	1.54e-07	14132	Fcgrt
1328	ENSMUSG00000031845	22.7238	2.48933	0.434597	5.72791	1.02e-08	1.54e-07	63857	Bco1
1329	ENSMUSG00000023147	236.471	0.51704	0.0902762	5.72731	1.02e-08	1.54e-07	71446	Get1
1330	ENSMUSG00000037287	1349.01	-0.901782	0.157488	-5.72604	1.03e-08	1.55e-07	272589	Tbcel
1331	ENSMUSG00000031864	729.761	-0.724774	0.126626	-5.72375	1.04e-08	1.57e-07	70885	Ints10
1332	ENSMUSG00000047907	519.164	0.888387	0.155267	5.72167	1.05e-08	1.59e-07	228911	Tshz2
1333	ENSMUSG00000019214	465.977	-1.07104	0.187246	-5.71994	1.07e-08	1.6e-07	214901	Chtf18
1334	ENSMUSG00000021115	807.702	-0.81288	0.142132	-5.71918	1.07e-08	1.61e-07	22367	Vrk1
1335	ENSMUSG00000074483	93743.5	2.08907	0.365411	5.71702	1.08e-08	1.63e-07	12096	Bglap
1336	ENSMUSG00000026095	1050.32	-0.455711	0.079721	-5.71633	1.09e-08	1.63e-07	70396	Asnsd1
1337	ENSMUSG00000041846	1455.47	-0.512104	0.089596	-5.7157	1.09e-08	1.64e-07	68734	Ppp4r3a
1338	ENSMUSG00000023800	870.571	0.848127	0.148404	5.71498	1.1e-08	1.65e-07	24001	Tiam2
1339	ENSMUSG00000031217	1546.35	1.02801	0.17989	5.71465	1.1e-08	1.65e-07	13641	Efnb1
1340	ENSMUSG00000020388	221.104	1.24094	0.217163	5.71432	1.1e-08	1.65e-07	30794	Pdlim4
1341	ENSMUSG00000060227	374.369	1.0249	0.179408	5.71268	1.11e-08	1.66e-07	319996	Golm2
1342	ENSMUSG00000031486	1155.46	1.24119	0.217368	5.71009	1.13e-08	1.69e-07	78560	Adgra2
1343	ENSMUSG00000029767	7473.78	0.842557	0.147618	5.70768	1.15e-08	1.71e-07	12321	Calu
1344	ENSMUSG00000025213	2297.61	1.68567	0.295347	5.70741	1.15e-08	1.71e-07	107250	Kazald1
1345	ENSMUSG00000042510	77.0554	-0.969513	0.169959	-5.7044	1.17e-08	1.74e-07	212439	AA986860
1346	ENSMUSG00000022797	8459.35	-0.900533	0.157938	-5.70183	1.19e-08	1.76e-07	22042	Tfrc
1347	ENSMUSG00000039361	5593.54	-0.469023	0.0822662	-5.70128	1.19e-08	1.77e-07	233489	Picalm
1348	ENSMUSG00000032113	303.283	-0.911231	0.159844	-5.70077	1.19e-08	1.77e-07	12649	Chek1
1349	ENSMUSG00000029247	2333.68	-0.444094	0.0779097	-5.70012	1.2e-08	1.78e-07	67054	Paics
1350	ENSMUSG00000033713	1544.19	0.652693	0.114547	5.69804	1.21e-08	1.8e-07	71375	Foxn3
1351	ENSMUSG00000042476	1289.77	-1.08409	0.190385	-5.69419	1.24e-08	1.83e-07	18670	Abcb4
1352	ENSMUSG00000062762	1198.27	0.431047	0.0757216	5.69252	1.25e-08	1.85e-07	13663	Ei24
1353	ENSMUSG00000072825	599.989	0.902279	0.158538	5.69123	1.26e-08	1.86e-07	217882	Cep170b
1354	ENSMUSG00000041351	947.631	1.11504	0.195949	5.69044	1.27e-08	1.87e-07	110351	Rap1gap
1355	ENSMUSG00000048285	1657.24	1.00376	0.176405	5.69008	1.27e-08	1.87e-07	319710	Frmd6
1356	ENSMUSG00000049580	588.769	1.00884	0.177321	5.68934	1.28e-08	1.88e-07	244152	Tsku
1357	ENSMUSG00000001768	1236.46	0.624716	0.109811	5.68903	1.28e-08	1.88e-07	74030	Rin2
1358	ENSMUSG00000001768	1236.46	0.624716	0.109811	5.68903	1.28e-08	1.88e-07	408057	BC039771
1359	ENSMUSG00000114797	1413.91	-0.340861	0.0599268	-5.68795	1.29e-08	1.89e-07	71844	Nupl1
1360	ENSMUSG00000056234	5716.92	-0.659087	0.115915	-5.68597	1.3e-08	1.91e-07	27057	Ncoa4
1361	ENSMUSG00000020231	506.641	0.63137	0.111043	5.68581	1.3e-08	1.91e-07	64451	Dip2a
1362	ENSMUSG00000002900	956.946	0.872988	0.15359	5.68389	1.32e-08	1.93e-07	16777	Lamb1
1363	ENSMUSG00000001786	916.877	-0.834285	0.146821	-5.68234	1.33e-08	1.95e-07	69754	Fbxo7
1364	ENSMUSG00000041406	194.271	-0.972245	0.171122	-5.68159	1.33e-08	1.96e-07	381306	BC055324
1365	ENSMUSG00000020027	626.715	1.45195	0.25571	5.67813	1.36e-08	2e-07	216233	Socs2
1366	ENSMUSG00000037318	481.174	-1.10318	0.194296	-5.67782	1.36e-08	2e-07	215243	Traf3ip3
1367	ENSMUSG00000024791	470.552	-0.988521	0.174117	-5.67735	1.37e-08	2e-07	67849	Cdca5
1368	ENSMUSG00000036295	100.638	0.996325	0.175499	5.67709	1.37e-08	2e-07	16981	Lrrn3
1369	ENSMUSG00000074476	370.789	-1.17614	0.207172	-5.67714	1.37e-08	2e-07	67629	Spc24
1370	ENSMUSG00000092021	22.7726	2.95049	0.519729	5.67697	1.37e-08	2e-07	634650	Gbp11
1371	ENSMUSG00000025330	910.85	-1.42072	0.250323	-5.67554	1.38e-08	2.02e-07	18602	Padi4
1372	ENSMUSG00000039748	296.837	-1.46192	0.257585	-5.6755	1.38e-08	2.02e-07	26909	Exo1
1373	ENSMUSG00000016619	1806.95	-0.603536	0.106353	-5.67483	1.39e-08	2.02e-07	18141	Nup50
1374	ENSMUSG00000028300	337.2	0.500708	0.088236	5.67465	1.39e-08	2.02e-07	73205	C9orf72
1375	ENSMUSG00000048240	82.5656	0.916113	0.161489	5.67289	1.4e-08	2.04e-07	14708	Gng7
1376	ENSMUSG00000024427	240.06	1.27034	0.223984	5.67158	1.41e-08	2.06e-07	24066	Spry4
1377	ENSMUSG00000027828	6241.08	0.635637	0.1121	5.67028	1.43e-08	2.07e-07	67437	Ssr3
1378	ENSMUSG00000039208	2271.37	1.23109	0.217124	5.67	1.43e-08	2.07e-07	210029	Metrnl
1379	ENSMUSG00000000093	2217.93	1.4515	0.256065	5.66848	1.44e-08	2.09e-07	21385	Tbx2
1380	ENSMUSG00000002107	1293.42	-0.843291	0.148812	-5.66681	1.45e-08	2.11e-07	14007	Celf2
1381	ENSMUSG00000046519	832.544	-0.445203	0.0785674	-5.66652	1.46e-08	2.11e-07	229593	Golph3l
1382	ENSMUSG00000068220	3236.87	1.11041	0.195962	5.66646	1.46e-08	2.11e-07	16852	Lgals1
1383	ENSMUSG00000021319	1621.43	1.93795	0.342116	5.66459	1.47e-08	2.13e-07	20379	Sfrp4
1384	ENSMUSG00000028906	7720.1	-1.09536	0.193387	-5.66408	1.48e-08	2.14e-07	269587	Epb41
1385	ENSMUSG00000027490	829.604	-0.950635	0.167852	-5.66354	1.48e-08	2.14e-07	13555	E2f1
1386	ENSMUSG00000069305	75.7477	-1.2671	0.223958	-5.65777	1.53e-08	2.21e-07	319161	H4c18
1387	ENSMUSG00000073063	254.809	-1.54544	0.273265	-5.65547	1.55e-08	2.24e-07	544763	Hbq1b
1388	ENSMUSG00000031162	1862.42	-1.2227	0.216301	-5.65275	1.58e-08	2.28e-07	14460	Gata1
1389	ENSMUSG00000019813	159.267	-0.820931	0.145254	-5.6517	1.59e-08	2.29e-07	103268	Cep57l1
1390	ENSMUSG00000027074	2261.99	-1.00015	0.176973	-5.65145	1.59e-08	2.29e-07	58207	Slc43a3
1391	ENSMUSG00000000266	351.486	0.979868	0.17341	5.65058	1.6e-08	2.3e-07	23947	Mid2
1392	ENSMUSG00000037375	55.7262	0.92897	0.16443	5.64964	1.61e-08	2.31e-07	226861	Hhat
1393	ENSMUSG00000044768	1062.15	-0.90854	0.160832	-5.649	1.61e-08	2.32e-07	52392	Macir
1394	ENSMUSG00000030346	452.856	-1.2186	0.21578	-5.64742	1.63e-08	2.34e-07	19362	Rad51ap1
1395	ENSMUSG00000050600	140.474	-1.16329	0.205981	-5.64754	1.63e-08	2.34e-07	100043757	Zfp831
1396	ENSMUSG00000045498	65.7532	1.04796	0.185575	5.64711	1.63e-08	2.34e-07	93874	Pcdhb3
1397	ENSMUSG00000053604	997.44	-0.858258	0.152012	-5.646	1.64e-08	2.35e-07	19895	Rpia
1398	ENSMUSG00000019779	172.342	0.966207	0.171179	5.64443	1.66e-08	2.37e-07	14302	Frk
1399	ENSMUSG00000037646	1309.58	-0.569111	0.100825	-5.64451	1.66e-08	2.37e-07	666173	Vps13b
1400	ENSMUSG00000046807	155.022	1.33763	0.237117	5.64124	1.69e-08	2.41e-07	192734	Lrrc75b
1401	ENSMUSG00000075232	2160.69	-0.575581	0.102048	-5.64031	1.7e-08	2.42e-07	11702	Amd1
1402	ENSMUSG00000043300	95.9262	0.774853	0.137412	5.63889	1.71e-08	2.44e-07	26879	B3galnt1
1403	ENSMUSG00000020932	156.721	-1.89854	0.336698	-5.63869	1.71e-08	2.44e-07	14580	Gfap
1404	ENSMUSG00000073409	716.41	1.04125	0.184684	5.63797	1.72e-08	2.45e-07	110557	H2-Q6
1405	ENSMUSG00000032320	894.339	0.837155	0.148501	5.63735	1.73e-08	2.46e-07	26611	Rcn2
1406	ENSMUSG00000038991	3474.62	0.706865	0.125485	5.63306	1.77e-08	2.52e-07	105245	Txndc5
1407	ENSMUSG00000096054	3659.74	-0.991703	0.176057	-5.63287	1.77e-08	2.52e-07	64009	Syne1
1408	ENSMUSG00000026987	1198.64	-0.393038	0.0697856	-5.63207	1.78e-08	2.53e-07	407823	Baz2b
1409	ENSMUSG00000035199	2021.4	0.518063	0.0920672	5.62701	1.83e-08	2.6e-07	65106	Arl6ip5
1410	ENSMUSG00000042606	757.871	-0.918456	0.163229	-5.62679	1.84e-08	2.6e-07	233876	Hirip3
1411	ENSMUSG00000049404	70.8173	1.64851	0.292998	5.62634	1.84e-08	2.61e-07	109222	Rarres1
1412	ENSMUSG00000074884	6225.2	0.504861	0.089735	5.62614	1.84e-08	2.61e-07	378702	Serf2
1413	ENSMUSG00000036990	1531.72	-0.372939	0.0663062	-5.62449	1.86e-08	2.63e-07	73945	Otud4
1414	ENSMUSG00000040899	23.4219	-1.80465	0.320878	-5.62411	1.86e-08	2.64e-07	12458	Ccr6
1415	ENSMUSG00000031387	312.36	0.822897	0.146426	5.61988	1.91e-08	2.7e-07	19703	Renbp
1416	ENSMUSG00000070047	5889.15	1.11168	0.197819	5.61968	1.91e-08	2.7e-07	14107	Fat1
1417	ENSMUSG00000050592	877.101	-1.16511	0.207374	-5.61838	1.93e-08	2.72e-07	241303	Fam78a
1418	ENSMUSG00000027642	4621.48	0.400495	0.0712861	5.61814	1.93e-08	2.72e-07	20014	Rpn2
1419	ENSMUSG00000020427	1067.2	1.09186	0.194448	5.61521	1.96e-08	2.76e-07	16009	Igfbp3
1420	ENSMUSG00000028522	1442.27	-0.532892	0.0949555	-5.61202	2e-08	2.81e-07	71148	Mier1
1421	ENSMUSG00000038233	302.246	1.65256	0.294703	5.60753	2.05e-08	2.89e-07	245050	Gask1a
1422	ENSMUSG00000021697	566.341	-1.12209	0.200186	-5.60522	2.08e-08	2.92e-07	218581	Depdc1b
1423	ENSMUSG00000001555	5239.33	1.34323	0.239718	5.6034	2.1e-08	2.95e-07	14230	Fkbp10
1424	ENSMUSG00000001366	1043.14	-0.80293	0.143299	-5.60317	2.1e-08	2.95e-07	71538	Fbxo9
1425	ENSMUSG00000075704	774.799	-1.17341	0.209433	-5.60283	2.11e-08	2.96e-07	26462	Txnrd2
1426	ENSMUSG00000017446	638.107	0.962815	0.171856	5.60245	2.11e-08	2.96e-07	56745	C1qtnf1
1427	ENSMUSG00000026463	2047.45	-0.727071	0.129791	-5.60187	2.12e-08	2.97e-07	381290	Atp2b4
1428	ENSMUSG00000020846	1905.03	-0.463947	0.0828312	-5.60112	2.13e-08	2.98e-07	76566	Rflnb
1429	ENSMUSG00000074489	563.07	1.80154	0.321634	5.60123	2.13e-08	2.98e-07	12095	Bglap3
1430	ENSMUSG00000047187	2551.98	0.49856	0.0890324	5.59975	2.15e-08	3e-07	59021	Rab2a
1431	ENSMUSG00000024331	18.4462	2.14339	0.382839	5.59868	2.16e-08	3.01e-07	13506	Dsc2
1432	ENSMUSG00000029915	585.621	-1.09434	0.195496	-5.59776	2.17e-08	3.03e-07	23845	Clec5a
1433	ENSMUSG00000076580	25.9908	-1.78011	0.318084	-5.59633	2.19e-08	3.05e-07	434041	Igkv8-27
1434	ENSMUSG00000038733	5503.85	-0.605371	0.108189	-5.59548	2.2e-08	3.06e-07	226757	Wdr26
1435	ENSMUSG00000037706	3275.66	0.481962	0.0861419	5.59497	2.21e-08	3.07e-07	12520	Cd81
1436	ENSMUSG00000028763	5451.81	1.10014	0.196648	5.59446	2.21e-08	3.08e-07	15530	Hspg2
1437	ENSMUSG00000062300	275.724	0.76421	0.136613	5.59397	2.22e-08	3.08e-07	19294	Nectin2
1438	ENSMUSG00000038482	2801.02	-0.720617	0.12883	-5.59356	2.22e-08	3.09e-07	21781	Tfdp1
1439	ENSMUSG00000027239	314.033	1.33094	0.23795	5.59337	2.23e-08	3.09e-07	17242	Mdk
1440	ENSMUSG00000031149	473.477	1.04126	0.186211	5.59182	2.25e-08	3.12e-07	54637	Praf2
1441	ENSMUSG00000054499	1079.02	-0.965177	0.17266	-5.59004	2.27e-08	3.15e-07	67379	Dedd2
1442	ENSMUSG00000040006	645.129	0.533418	0.095427	5.5898	2.27e-08	3.15e-07	215751	Ginm1
1443	ENSMUSG00000042751	223.245	1.79948	0.321942	5.58946	2.28e-08	3.15e-07	226518	Nmnat2
1444	ENSMUSG00000036390	775.822	-1.06808	0.19112	-5.58853	2.29e-08	3.17e-07	13197	Gadd45a
1445	ENSMUSG00000027248	8455.57	0.435094	0.0778732	5.58721	2.31e-08	3.19e-07	14827	Pdia3
1446	ENSMUSG00000097908	299.32	-1.1278	0.201866	-5.58689	2.31e-08	3.19e-07	66752	4933404O12Rik
1447	ENSMUSG00000022261	1936.43	1.04837	0.187745	5.58404	2.35e-08	3.24e-07	15529	Sdc2
1448	ENSMUSG00000078521	95.782	-1.07814	0.193083	-5.58381	2.35e-08	3.25e-07	69885	Aunip
1449	ENSMUSG00000029048	1371.72	0.319455	0.0572373	5.58125	2.39e-08	3.29e-07	67830	Rer1
1450	ENSMUSG00000047434	321.388	0.669347	0.119929	5.58118	2.39e-08	3.29e-07	268880	Xxylt1
1451	ENSMUSG00000020176	1918.11	1.07185	0.192071	5.5805	2.4e-08	3.3e-07	14783	Grb10
1452	ENSMUSG00000028678	554.591	-0.975009	0.174798	-5.57791	2.43e-08	3.35e-07	73804	Kif2c
1453	ENSMUSG00000089682	1010.23	0.59782	0.107178	5.57783	2.44e-08	3.35e-07	12050	Bcl2l2
1454	ENSMUSG00000027981	357.238	-0.600884	0.10782	-5.57305	2.5e-08	3.44e-07	67225	Rnpc3
1455	ENSMUSG00000026274	378.829	-0.965868	0.173347	-5.57189	2.52e-08	3.46e-07	269224	Pask
1456	ENSMUSG00000025381	1108.04	0.793255	0.142397	5.57072	2.54e-08	3.48e-07	56530	Cnpy2
1457	ENSMUSG00000100658	88.1172	-1.72901	0.310383	-5.57058	2.54e-08	3.48e-07	622304	F730311O21Rik
1458	ENSMUSG00000031904	614.617	0.577963	0.103773	5.56946	2.56e-08	3.5e-07	330836	Slc7a6
1459	ENSMUSG00000001666	210.845	0.700315	0.12584	5.56511	2.62e-08	3.59e-07	13202	Ddt
1460	ENSMUSG00000064215	1256.88	0.941686	0.169218	5.56492	2.62e-08	3.59e-07	52668	Ifi27
1461	ENSMUSG00000030677	1139.26	-1.15308	0.207295	-5.56252	2.66e-08	3.63e-07	110033	Kif22
1462	ENSMUSG00000022020	367.012	-0.69319	0.124703	-5.55874	2.72e-08	3.71e-07	66897	Naa16
1463	ENSMUSG00000054934	44.6575	1.68839	0.303815	5.5573	2.74e-08	3.74e-07	58802	Kcnmb4
1464	ENSMUSG00000034317	1472.16	-1.01058	0.181883	-5.55622	2.76e-08	3.75e-07	66949	Trim59
1465	ENSMUSG00000045333	219.202	1.11114	0.199975	5.55638	2.75e-08	3.75e-07	94187	Zfp423
1466	ENSMUSG00000046994	346.283	-0.601786	0.108306	-5.55632	2.76e-08	3.75e-07	212679	Mars2
1467	ENSMUSG00000020594	3583	-0.343224	0.0618299	-5.5511	2.84e-08	3.86e-07	80913	Pum2
1468	ENSMUSG00000023348	555.582	0.663365	0.119528	5.54988	2.86e-08	3.89e-07	22051	Trip6
1469	ENSMUSG00000029922	7865.97	-1.08562	0.195645	-5.54891	2.87e-08	3.9e-07	54484	Mkrn1
1470	ENSMUSG00000020674	507.804	0.904187	0.163082	5.54437	2.95e-08	4e-07	69675	Pxdn
1471	ENSMUSG00000026814	2302.3	0.624922	0.112781	5.54102	3.01e-08	4.08e-07	13805	Eng
1472	ENSMUSG00000023903	726.861	-1.28077	0.231219	-5.53921	3.04e-08	4.12e-07	240047	Mmp25
1473	ENSMUSG00000052305	370552	-1.40636	0.25389	-5.53925	3.04e-08	4.12e-07	15129	Hbb-b1
1474	ENSMUSG00000052305	370552	-1.40636	0.25389	-5.53925	3.04e-08	4.12e-07	100503605	Hbb-bs
1475	ENSMUSG00000031532	2074.88	0.434323	0.0784151	5.53877	3.05e-08	4.12e-07	67887	Saraf
1476	ENSMUSG00000028466	728.452	0.755839	0.136473	5.5384	3.05e-08	4.13e-07	12913	Creb3
1477	ENSMUSG00000057315	795.992	1.15655	0.208895	5.5365	3.09e-08	4.17e-07	231532	Arhgap24
1478	ENSMUSG00000060572	468.652	1.61187	0.291201	5.53523	3.11e-08	4.2e-07	17150	Mfap2
1479	ENSMUSG00000029056	812.407	-0.463621	0.0837736	-5.53421	3.13e-08	4.22e-07	269614	Pank4
1480	ENSMUSG00000063239	80.89	2.63977	0.477205	5.53173	3.17e-08	4.28e-07	268934	Grm4
1481	ENSMUSG00000031838	2242.67	0.651974	0.117871	5.53126	3.18e-08	4.29e-07	65972	Ifi30
1482	ENSMUSG00000033075	1131.54	-0.490082	0.0886028	-5.53122	3.18e-08	4.29e-07	223870	Senp1
1483	ENSMUSG00000029810	4137.56	0.786902	0.142293	5.53016	3.2e-08	4.31e-07	65963	Tmem176b
1484	ENSMUSG00000025352	612.796	1.131	0.204534	5.52965	3.21e-08	4.32e-07	14561	Gdf11
1485	ENSMUSG00000017707	19137.7	-0.738728	0.133624	-5.52841	3.23e-08	4.34e-07	26943	Serinc3
1486	ENSMUSG00000037315	176.332	-0.603568	0.109177	-5.52833	3.23e-08	4.34e-07	382207	Jade3
1487	ENSMUSG00000002910	481.436	-0.927754	0.167837	-5.52772	3.24e-08	4.35e-07	70807	Arrdc2
1488	ENSMUSG00000017421	3769.41	-0.448896	0.0812163	-5.52716	3.25e-08	4.37e-07	22680	Zfp207
1489	ENSMUSG00000022391	2365.27	-0.793448	0.143621	-5.52459	3.3e-08	4.43e-07	19387	Rangap1
1490	ENSMUSG00000071470	74.7993	-1.25133	0.226526	-5.52399	3.31e-08	4.44e-07	239083	Ccnb1ip1
1491	ENSMUSG00000109865	1009.84	-0.483404	0.0875315	-5.52263	3.34e-08	4.47e-07	50497	Hspa14
1492	ENSMUSG00000033222	475.265	-0.599278	0.108536	-5.52149	3.36e-08	4.5e-07	74044	Ttf2
1493	ENSMUSG00000015852	76.4221	1.3998	0.253579	5.52017	3.39e-08	4.53e-07	80891	Fcrls
1494	ENSMUSG00000032547	1966.73	0.810853	0.146902	5.5197	3.4e-08	4.54e-07	20187	Ryk
1495	ENSMUSG00000022031	1216.51	0.568999	0.103102	5.5188	3.41e-08	4.55e-07	74195	Elp3
1496	ENSMUSG00000041781	1268.08	-0.42729	0.0774242	-5.51882	3.41e-08	4.55e-07	51786	Cpsf2
1497	ENSMUSG00000040212	1602.88	0.506173	0.0917284	5.51817	3.43e-08	4.57e-07	13732	Emp3
1498	ENSMUSG00000030126	923.941	-0.601498	0.109056	-5.51548	3.48e-08	4.64e-07	330401	Tmcc1
1499	ENSMUSG00000053317	1198.92	0.444969	0.0806825	5.51506	3.49e-08	4.64e-07	66212	Sec61b
1500	ENSMUSG00000052751	454.465	0.726495	0.131743	5.51446	3.5e-08	4.66e-07	58887	Repin1
1501	ENSMUSG00000066406	3282.74	-0.801378	0.145425	-5.51058	3.58e-08	4.76e-07	75547	Akap13
1502	ENSMUSG00000050966	316.776	-1.26421	0.229508	-5.50838	3.62e-08	4.81e-07	83557	Lin28a
1503	ENSMUSG00000026676	652.391	1.97791	0.359101	5.50795	3.63e-08	4.82e-07	74186	Ccdc3
1504	ENSMUSG00000008318	660.327	-1.02525	0.186153	-5.50754	3.64e-08	4.83e-07	320100	Relt
1505	ENSMUSG00000020088	4172.96	0.667149	0.12116	5.50636	3.66e-08	4.86e-07	20224	Sar1a
1506	ENSMUSG00000054342	1255.67	-1.37802	0.250389	-5.5035	3.72e-08	4.93e-07	16534	Kcnn4
1507	ENSMUSG00000033423	992.581	0.590982	0.107387	5.50331	3.73e-08	4.94e-07	140546	Eri3
1508	ENSMUSG00000040010	1513.09	-1.18159	0.214718	-5.50298	3.73e-08	4.94e-07	20539	Slc7a5
1509	ENSMUSG00000041859	2966.13	-1.01975	0.18539	-5.50057	3.79e-08	5e-07	17215	Mcm3
1510	ENSMUSG00000048058	311.753	0.498699	0.0906621	5.50064	3.78e-08	5e-07	241576	Ldlrad3
1511	ENSMUSG00000020873	1195.06	0.46573	0.0847002	5.49856	3.83e-08	5.05e-07	110172	Slc35b1
1512	ENSMUSG00000031875	903.525	0.681403	0.123951	5.49735	3.86e-08	5.09e-07	68119	Cmtm3
1513	ENSMUSG00000022564	5102	-1.00371	0.182603	-5.4967	3.87e-08	5.1e-07	66168	Grina
1514	ENSMUSG00000056305	905.066	-0.563606	0.10255	-5.49593	3.89e-08	5.12e-07	28035	Usp39
1515	ENSMUSG00000008393	3187.14	-0.817735	0.148793	-5.4958	3.89e-08	5.12e-07	52502	Carhsp1
1516	ENSMUSG00000017478	1628.41	-0.472797	0.086048	-5.49457	3.92e-08	5.15e-07	76014	Zc3h18
1517	ENSMUSG00000021451	3682.61	0.805793	0.146698	5.49285	3.95e-08	5.2e-07	20354	Sema4d
1518	ENSMUSG00000004843	619.541	0.430422	0.078398	5.49022	4.01e-08	5.27e-07	68942	Chmp2b
1519	ENSMUSG00000024913	5282.06	1.03098	0.187848	5.48839	4.06e-08	5.32e-07	16973	Lrp5
1520	ENSMUSG00000005615	2424.84	-0.572479	0.104335	-5.48695	4.09e-08	5.36e-07	13026	Pcyt1a
1521	ENSMUSG00000031877	1124.63	-1.30758	0.238327	-5.48648	4.1e-08	5.37e-07	72361	Ces2g
1522	ENSMUSG00000049800	1137.23	-0.519681	0.0947192	-5.48654	4.1e-08	5.37e-07	58172	Sertad2
1523	ENSMUSG00000023572	968.719	-0.593735	0.108227	-5.48601	4.11e-08	5.37e-07	17151	Ccndbp1
1524	ENSMUSG00000027201	931.653	-0.61502	0.112109	-5.4859	4.11e-08	5.37e-07	17876	Myef2
1525	ENSMUSG00000027935	289.861	0.751776	0.137036	5.48597	4.11e-08	5.37e-07	68328	Rab13
1526	ENSMUSG00000037313	1369.66	-0.998135	0.18194	-5.48606	4.11e-08	5.37e-07	21335	Tacc3
1527	ENSMUSG00000040549	2101.13	-0.587698	0.107137	-5.48547	4.12e-08	5.38e-07	75786	Ckap5
1528	ENSMUSG00000014074	671.858	-0.536111	0.0977611	-5.48389	4.16e-08	5.43e-07	70238	Rnf168
1529	ENSMUSG00000064065	486.827	-1.21946	0.222389	-5.48345	4.17e-08	5.44e-07	320495	Ipcef1
1530	ENSMUSG00000049804	568.481	0.830774	0.151569	5.48116	4.23e-08	5.51e-07	100503043	Armcx4
1531	ENSMUSG00000038074	827.441	1.26133	0.230202	5.47923	4.27e-08	5.56e-07	231997	Fkbp14
1532	ENSMUSG00000090000	614.925	0.519401	0.0947931	5.47931	4.27e-08	5.56e-07	66191	Ier3ip1
1533	ENSMUSG00000073940	79274.1	-1.39028	0.253748	-5.47897	4.28e-08	5.56e-07	101488143	Hbb-bt
1534	ENSMUSG00000030588	711.1	0.485492	0.0886209	5.47831	4.29e-08	5.58e-07	77254	Yif1b
1535	ENSMUSG00000040624	522.935	0.992456	0.181196	5.47726	4.32e-08	5.61e-07	213783	Plekhg1
1536	ENSMUSG00000022469	471.124	0.88443	0.161508	5.47609	4.35e-08	5.64e-07	223864	Rapgef3
1537	ENSMUSG00000054999	36.6184	-1.18027	0.215556	-5.47548	4.36e-08	5.66e-07	381204	Naaladl1
1538	ENSMUSG00000021282	4778.11	-0.545611	0.0996577	-5.47486	4.38e-08	5.67e-07	217869	Eif5
1539	ENSMUSG00000049969	876.361	-0.519666	0.0949195	-5.47481	4.38e-08	5.67e-07	71801	Plekhf2
1540	ENSMUSG00000024907	13.6752	2.70245	0.49372	5.47366	4.41e-08	5.7e-07	14419	Gal
1541	ENSMUSG00000036504	341.404	0.63557	0.116114	5.47365	4.41e-08	5.7e-07	75454	Phpt1
1542	ENSMUSG00000032374	11827.6	1.32156	0.241448	5.47349	4.41e-08	5.71e-07	26432	Plod2
1543	ENSMUSG00000026380	36.6407	2.11849	0.38713	5.47229	4.44e-08	5.74e-07	81879	Tfcp2l1
1544	ENSMUSG00000014859	2273.81	-0.899521	0.164399	-5.47157	4.46e-08	5.76e-07	104394	E2f4
1545	ENSMUSG00000036371	6227.59	-0.398182	0.07278	-5.47104	4.47e-08	5.78e-07	66870	Serbp1
1546	ENSMUSG00000033499	1974.91	-0.538016	0.0984319	-5.46587	4.61e-08	5.94e-07	217980	Larp4b
1547	ENSMUSG00000078817	214.911	-1.25236	0.229217	-5.46363	4.67e-08	6.01e-07	378425	Nlrp12
1548	ENSMUSG00000029134	36.434	2.80557	0.513542	5.46318	4.68e-08	6.02e-07	665270	Plb1
1549	ENSMUSG00000019990	583.976	0.733363	0.13424	5.46306	4.68e-08	6.02e-07	29863	Pde7b
1550	ENSMUSG00000020295	37.2857	-2.02764	0.371189	-5.46253	4.69e-08	6.04e-07	216635	Hbq1a
1551	ENSMUSG00000102869	4523.58	0.4083	0.0747512	5.46212	4.7e-08	6.05e-07	347740	Norad
1552	ENSMUSG00000027009	1983.98	-1.0966	0.200773	-5.46189	4.71e-08	6.05e-07	16401	Itga4
1553	ENSMUSG00000029267	790.942	-0.457571	0.0838042	-5.46	4.76e-08	6.11e-07	17765	Mtf2
1554	ENSMUSG00000045930	777.54	1.11464	0.204204	5.45846	4.8e-08	6.16e-07	66864	Clec14a
1555	ENSMUSG00000058230	1173.9	0.826622	0.151485	5.45678	4.85e-08	6.22e-07	232906	Arhgap35
1556	ENSMUSG00000041064	325.89	-1.37726	0.252463	-5.45528	4.89e-08	6.26e-07	208084	Pif1
1557	ENSMUSG00000032590	1900.35	-0.893017	0.163802	-5.45179	4.99e-08	6.38e-07	235606	Apeh
1558	ENSMUSG00000008090	354.198	0.568502	0.104323	5.44946	5.05e-08	6.46e-07	116701	Fgfrl1
1559	ENSMUSG00000051515	100.4	1.19268	0.218873	5.44917	5.06e-08	6.47e-07	58238	Fam181b
1560	ENSMUSG00000035506	52.7511	1.77137	0.325085	5.44895	5.07e-08	6.47e-07	171286	Slc12a8
1561	ENSMUSG00000051396	107.181	-0.734053	0.13472	-5.44875	5.07e-08	6.47e-07	119065974	Gm45902
1562	ENSMUSG00000049313	3023.73	-1.37376	0.252135	-5.44852	5.08e-08	6.47e-07	20660	Sorl1
1563	ENSMUSG00000087113	19.2197	-1.82193	0.334385	-5.44861	5.08e-08	6.47e-07	108167930	Gm11714
1564	ENSMUSG00000044712	467.228	0.765987	0.140601	5.44793	5.1e-08	6.49e-07	625098	Slc38a6
1565	ENSMUSG00000026825	1027.78	1.54188	0.283111	5.44618	5.15e-08	6.55e-07	13429	Dnm1
1566	ENSMUSG00000021669	919.959	-0.374814	0.0688386	-5.44482	5.19e-08	6.6e-07	68018	Cert1
1567	ENSMUSG00000019590	149.518	1.04878	0.192684	5.44303	5.24e-08	6.66e-07	13056	Cyb561
1568	ENSMUSG00000108322	44.8252	-1.95706	0.359578	-5.44266	5.25e-08	6.67e-07	71368	5430431A17Rik
1569	ENSMUSG00000036223	206.284	-1.21656	0.223588	-5.44107	5.3e-08	6.73e-07	66468	Ska1
1570	ENSMUSG00000041482	127.705	1.68183	0.309216	5.43901	5.36e-08	6.8e-07	667742	Piezo2
1571	ENSMUSG00000025026	1716.29	-0.660619	0.121467	-5.43867	5.37e-08	6.81e-07	27360	Add3
1572	ENSMUSG00000002346	492.191	-0.836263	0.153849	-5.43561	5.46e-08	6.92e-07	73095	Slc25a42
1573	ENSMUSG00000022750	877.751	0.760912	0.139985	5.43567	5.46e-08	6.92e-07	224023	Klhl22
1574	ENSMUSG00000038437	1663.63	0.436413	0.080323	5.43323	5.53e-08	7.01e-07	246198	Mllt6
1575	ENSMUSG00000028874	1322.92	-1.16409	0.21428	-5.43257	5.55e-08	7.03e-07	14191	Fgr
1576	ENSMUSG00000025982	7344.58	-0.378906	0.0697507	-5.43229	5.56e-08	7.04e-07	81898	Sf3b1
1577	ENSMUSG00000029178	2550.1	-0.845594	0.1557	-5.43093	5.61e-08	7.08e-07	16599	Klf3
1578	ENSMUSG00000025001	596.818	-1.07687	0.198308	-5.43026	5.63e-08	7.11e-07	15201	Hells
1579	ENSMUSG00000031732	820.644	-0.744766	0.137158	-5.42998	5.64e-08	7.11e-07	244650	Phlpp2
1580	ENSMUSG00000095115	2624.24	0.627726	0.115614	5.4295	5.65e-08	7.13e-07	319622	Itpripl2
1581	ENSMUSG00000024043	136.656	0.61735	0.113752	5.42717	5.73e-08	7.22e-07	268970	Arhgap28
1582	ENSMUSG00000064220	262.869	0.875401	0.161362	5.42508	5.79e-08	7.3e-07	15267	H2ac18
1583	ENSMUSG00000002997	2411.26	-0.84881	0.156502	-5.42365	5.84e-08	7.35e-07	19088	Prkar2b
1584	ENSMUSG00000026203	1642.13	-1.03486	0.190832	-5.42288	5.86e-08	7.38e-07	56812	Dnajb2
1585	ENSMUSG00000027663	251.851	0.648819	0.119703	5.42024	5.95e-08	7.49e-07	22401	Zmat3
1586	ENSMUSG00000022867	2526.08	-0.712552	0.131495	-5.41887	6e-08	7.54e-07	30940	Usp25
1587	ENSMUSG00000037379	348.27	1.55317	0.286765	5.41619	6.09e-08	7.65e-07	100689	Spon2
1588	ENSMUSG00000030283	121.673	-1.12181	0.207127	-5.41606	6.09e-08	7.65e-07	20449	St8sia1
1589	ENSMUSG00000004637	153.709	0.581596	0.107405	5.41498	6.13e-08	7.68e-07	80707	Wwox
1590	ENSMUSG00000019494	1141.94	0.296022	0.0546667	5.41503	6.13e-08	7.68e-07	26893	Cops6
1591	ENSMUSG00000025915	1307.3	-0.373331	0.0690007	-5.41053	6.28e-08	7.87e-07	170755	Sgk3
1592	ENSMUSG00000028078	559.33	-1.41154	0.260964	-5.40893	6.34e-08	7.93e-07	70762	Dclk2
1593	ENSMUSG00000037089	1038.75	0.565623	0.104571	5.40896	6.34e-08	7.93e-07	73836	Slc35b2
1594	ENSMUSG00000028965	28.9964	1.4399	0.266243	5.40824	6.36e-08	7.96e-07	21942	Tnfrsf9
1595	ENSMUSG00000062012	93.8777	0.994536	0.183945	5.40671	6.42e-08	8.02e-07	22654	Zfp13
1596	ENSMUSG00000025140	624.659	1.34416	0.248659	5.40561	6.46e-08	8.07e-07	209027	Pycr1
1597	ENSMUSG00000037621	206.833	1.41702	0.262147	5.40542	6.47e-08	8.07e-07	71093	Atoh8
1598	ENSMUSG00000044629	192.578	0.836773	0.154843	5.404	6.52e-08	8.13e-07	380686	Cnrip1
1599	ENSMUSG00000034165	8000.09	-0.904933	0.1675	-5.40257	6.57e-08	8.19e-07	12445	Ccnd3
1600	ENSMUSG00000079557	3166.97	-1.10107	0.203804	-5.40256	6.57e-08	8.19e-07	224703	Marchf2
1601	ENSMUSG00000062157	295.635	-1.22783	0.227273	-5.40243	6.57e-08	8.19e-07	242700	Ifnlr1
1602	ENSMUSG00000021917	1565.05	0.445553	0.0825002	5.40063	6.64e-08	8.27e-07	69019	Spcs1
1603	ENSMUSG00000021379	309.951	1.1605	0.214888	5.40049	6.65e-08	8.27e-07	15904	Id4
1604	ENSMUSG00000056919	318.263	-0.650465	0.120457	-5.39999	6.66e-08	8.28e-07	382090	Cep162
1605	ENSMUSG00000036698	4036.31	-0.971467	0.179988	-5.39739	6.76e-08	8.4e-07	239528	Ago2
1606	ENSMUSG00000022658	44.7407	2.36171	0.437594	5.39705	6.77e-08	8.41e-07	56370	Tagln3
1607	ENSMUSG00000045973	3414.22	-0.868331	0.160956	-5.39483	6.86e-08	8.51e-07	230125	Slc25a51
1608	ENSMUSG00000026317	1357.63	-0.967399	0.179357	-5.3937	6.9e-08	8.56e-07	26889	Cln8
1609	ENSMUSG00000022892	11081.5	0.695146	0.128923	5.39195	6.97e-08	8.64e-07	11820	App
1610	ENSMUSG00000042535	2134.86	-0.655204	0.121558	-5.39007	7.04e-08	8.72e-07	14904	Gtpbp1
1611	ENSMUSG00000032840	402.515	0.472052	0.0875964	5.38894	7.09e-08	8.77e-07	76792	Spring1
1612	ENSMUSG00000018459	60.2644	1.54654	0.287011	5.38844	7.11e-08	8.79e-07	114644	Slc13a3
1613	ENSMUSG00000000617	8.24686	-3.26227	0.605562	-5.38717	7.16e-08	8.85e-07	108072	Grm6
1614	ENSMUSG00000022203	784.956	1.10161	0.204556	5.38537	7.23e-08	8.93e-07	13644	Efs
1615	ENSMUSG00000002668	711.015	-1.21976	0.226521	-5.38473	7.26e-08	8.96e-07	70785	Dennd1c
1616	ENSMUSG00000027860	561.184	-1.293	0.240244	-5.38202	7.37e-08	9.09e-07	229658	Vangl1
1617	ENSMUSG00000071604	318.782	1.0534	0.1958	5.37999	7.45e-08	9.19e-07	381217	Entrep1
1618	ENSMUSG00000024680	81.2534	-1.58071	0.29383	-5.37967	7.46e-08	9.2e-07	14126	Ms4a2
1619	ENSMUSG00000022479	3406.79	1.59914	0.297285	5.37915	7.48e-08	9.22e-07	22337	Vdr
1620	ENSMUSG00000004655	12008.9	-0.943408	0.175389	-5.37894	7.49e-08	9.22e-07	11826	Aqp1
1621	ENSMUSG00000027386	304.157	1.26805	0.235774	5.37822	7.52e-08	9.26e-07	70370	Fbln7
1622	ENSMUSG00000005148	185.496	-1.07837	0.200555	-5.37692	7.58e-08	9.31e-07	12224	Klf5
1623	ENSMUSG00000062963	757.988	0.632542	0.117641	5.37688	7.58e-08	9.31e-07	66155	Ufc1
1624	ENSMUSG00000086370	267.877	-0.693128	0.128916	-5.37661	7.59e-08	9.32e-07	78878	Ftx
1625	ENSMUSG00000028716	806.403	-1.32479	0.246421	-5.37614	7.61e-08	9.34e-07	67182	Pdzk1ip1
1626	ENSMUSG00000049878	867.452	-0.540997	0.100641	-5.37553	7.64e-08	9.37e-07	109263	Rlf
1627	ENSMUSG00000023994	1595.87	-0.622055	0.115786	-5.37244	7.77e-08	9.52e-07	18044	Nfya
1628	ENSMUSG00000020111	1536.52	0.444089	0.0827099	5.36923	7.91e-08	9.69e-07	216001	Micu1
1629	ENSMUSG00000038618	96.909	-1.3167	0.245234	-5.36916	7.91e-08	9.69e-07	66985	Rassf7
1630	ENSMUSG00000037808	641.942	-0.457392	0.0852306	-5.36652	8.03e-08	9.82e-07	72826	Fam76b
1631	ENSMUSG00000046743	640.167	1.0277	0.191532	5.36572	8.06e-08	9.86e-07	329628	Fat4
1632	ENSMUSG00000017561	1490.84	-0.686604	0.128002	-5.36402	8.14e-08	9.95e-07	54394	Crlf3
1633	ENSMUSG00000046589	23.3302	2.45555	0.457804	5.36376	8.15e-08	9.96e-07	72267	Lrrc8e
1634	ENSMUSG00000004980	14106.9	-0.490634	0.0915193	-5.36098	8.28e-08	1.01e-06	53379	Hnrnpa2b1
1635	ENSMUSG00000019988	485.281	-0.452066	0.084365	-5.35846	8.39e-08	1.02e-06	17997	Nedd1
1636	ENSMUSG00000049521	1163.96	0.973514	0.181683	5.35831	8.4e-08	1.02e-06	104445	Cdc42ep1
1637	ENSMUSG00000012350	49.0399	-1.90748	0.356175	-5.35546	8.53e-08	1.04e-06	13661	Ehf
1638	ENSMUSG00000002768	426.926	0.379445	0.0708568	5.3551	8.55e-08	1.04e-06	17256	Mea1
1639	ENSMUSG00000055932	1616.67	0.589089	0.110014	5.35468	8.57e-08	1.04e-06	26383	Fto
1640	ENSMUSG00000020899	894.956	-0.663581	0.123961	-5.35315	8.64e-08	1.05e-06	237823	Pfas
1641	ENSMUSG00000029672	1728.2	0.925648	0.172917	5.35312	8.64e-08	1.05e-06	27999	Fam3c
1642	ENSMUSG00000027742	1014.69	0.502404	0.0938571	5.35287	8.66e-08	1.05e-06	67542	Cog6
1643	ENSMUSG00000006395	184.454	0.702268	0.131212	5.35215	8.69e-08	1.05e-06	68180	Hyi
1644	ENSMUSG00000037278	335.818	0.617833	0.115435	5.35222	8.69e-08	1.05e-06	69071	Tmem97
1645	ENSMUSG00000024621	4653.31	1.00626	0.1881	5.34962	8.81e-08	1.07e-06	12978	Csf1r
1646	ENSMUSG00000019857	453.203	-0.538879	0.100748	-5.34878	8.86e-08	1.07e-06	66403	Asf1a
1647	ENSMUSG00000042492	2175.89	-0.53173	0.09945	-5.34671	8.96e-08	1.09e-06	68449	Tbc1d10b
1648	ENSMUSG00000086126	21.7445	3.11258	0.582396	5.34443	9.07e-08	1.1e-06	70593	Evx1os
1649	ENSMUSG00000038456	316.658	0.695671	0.130197	5.34323	9.13e-08	1.1e-06	209773	Dennd2a
1650	ENSMUSG00000019971	295.609	-1.11043	0.20788	-5.34167	9.21e-08	1.11e-06	216274	Cep290
1651	ENSMUSG00000078762	420.052	-1.13567	0.21262	-5.34131	9.23e-08	1.12e-06	71909	Haus5
1652	ENSMUSG00000069917	71922.7	-1.41765	0.265423	-5.3411	9.24e-08	1.12e-06	110257	Hba-a2
1653	ENSMUSG00000024937	5254.98	-0.817803	0.153124	-5.34081	9.25e-08	1.12e-06	114601	Ehbp1l1
1654	ENSMUSG00000038168	411.009	0.839712	0.157226	5.3408	9.25e-08	1.12e-06	210530	P3h2
1655	ENSMUSG00000049044	748.744	1.13104	0.211791	5.34036	9.28e-08	1.12e-06	56508	Rapgef4
1656	ENSMUSG00000035671	516.466	0.583538	0.109309	5.33845	9.37e-08	1.13e-06	212168	Zswim4
1657	ENSMUSG00000023830	2034.26	0.617632	0.115697	5.33833	9.38e-08	1.13e-06	16004	Igf2r
1658	ENSMUSG00000031834	983.807	0.466719	0.0874372	5.33776	9.41e-08	1.13e-06	18709	Pik3r2
1659	ENSMUSG00000036992	344.064	-0.506267	0.0948538	-5.33734	9.43e-08	1.13e-06	56488	Nxt1
1660	ENSMUSG00000028920	1195.75	-0.570667	0.10694	-5.33632	9.49e-08	1.14e-06	213499	Fbxo42
1661	ENSMUSG00000071654	304.551	0.430634	0.0807005	5.3362	9.49e-08	1.14e-06	107197	Uqcc3
1662	ENSMUSG00000024194	765.718	0.344699	0.0646191	5.33432	9.59e-08	1.15e-06	67675	Cuta
1663	ENSMUSG00000053279	1048.71	-1.22556	0.229813	-5.33285	9.67e-08	1.16e-06	11668	Aldh1a1
1664	ENSMUSG00000053279	1048.71	-1.22556	0.229813	-5.33285	9.67e-08	1.16e-06	320092	E030003E18Rik
1665	ENSMUSG00000040195	436.98	-0.643533	0.120698	-5.33178	9.73e-08	1.17e-06	72243	1700012D01Rik
1666	ENSMUSG00000040195	436.98	-0.643533	0.120698	-5.33178	9.73e-08	1.17e-06	210035	Nemp1
1667	ENSMUSG00000071064	339.085	0.945525	0.177384	5.33038	9.8e-08	1.17e-06	622675	Zfp827
1668	ENSMUSG00000023170	904.317	-0.646033	0.121215	-5.32962	9.84e-08	1.18e-06	56310	Gps2
1669	ENSMUSG00000038055	284.077	0.627989	0.117835	5.32941	9.85e-08	1.18e-06	58239	Dexi
1670	ENSMUSG00000057236	4473.33	-0.518797	0.0973492	-5.32924	9.86e-08	1.18e-06	19646	Rbbp4
1671	ENSMUSG00000032198	939.138	0.897035	0.168339	5.32875	9.89e-08	1.18e-06	319899	Dock6
1672	ENSMUSG00000018379	5683.82	-0.522921	0.0981494	-5.3278	9.94e-08	1.19e-06	110809	Srsf1
1673	ENSMUSG00000030768	547.308	1.18743	0.222872	5.32784	9.94e-08	1.19e-06	68897	Disp1
1674	ENSMUSG00000022090	615.899	0.511437	0.0960084	5.327	9.98e-08	1.19e-06	213019	Pdlim2
1675	ENSMUSG00000035372	883.136	0.899123	0.168848	5.32503	1.01e-07	1.2e-06	72056	1810055G02Rik
1676	ENSMUSG00000029613	2340.48	-0.978597	0.183797	-5.32434	1.01e-07	1.21e-06	15467	Eif2ak1
1677	ENSMUSG00000042770	1182.37	-1.16293	0.218483	-5.32276	1.02e-07	1.22e-06	15199	Hebp1
1678	ENSMUSG00000006585	1251.74	-1.01566	0.190826	-5.32243	1.02e-07	1.22e-06	67177	Cdt1
1679	ENSMUSG00000070713	1807.05	-0.950772	0.178632	-5.32252	1.02e-07	1.22e-06	100042405	Hmgn2-ps
1680	ENSMUSG00000044573	744.877	-0.670977	0.126083	-5.3217	1.03e-07	1.22e-06	11431	Acp1
1681	ENSMUSG00000034723	1514.21	-0.614158	0.115418	-5.32116	1.03e-07	1.23e-06	52837	Tmx4
1682	ENSMUSG00000078429	5291.02	0.355562	0.0668236	5.3209	1.03e-07	1.23e-06	52468	Ctdsp2
1683	ENSMUSG00000026546	28.1061	2.05622	0.386502	5.32008	1.04e-07	1.23e-06	71870	Cfap45
1684	ENSMUSG00000039264	222.223	-1.28531	0.241604	-5.31992	1.04e-07	1.23e-06	83408	Gimap3
1685	ENSMUSG00000039007	1148.77	0.828852	0.155864	5.31779	1.05e-07	1.25e-06	54381	Cpq
1686	ENSMUSG00000034959	175.953	-0.889698	0.167366	-5.31589	1.06e-07	1.26e-06	271221	Rubcnl
1687	ENSMUSG00000030337	476.073	-0.784497	0.147618	-5.31439	1.07e-07	1.27e-06	22317	Vamp1
1688	ENSMUSG00000030337	476.073	-0.784497	0.147618	-5.31439	1.07e-07	1.27e-06	78668	E130112N10Rik
1689	ENSMUSG00000039968	848.711	-0.656655	0.123558	-5.31455	1.07e-07	1.27e-06	242860	Rsbn1l
1690	ENSMUSG00000046567	178.939	-0.98484	0.185315	-5.31442	1.07e-07	1.27e-06	68281	4930430F08Rik
1691	ENSMUSG00000018340	3073.14	0.402255	0.0756959	5.31409	1.07e-07	1.27e-06	11749	Anxa6
1692	ENSMUSG00000019960	884.01	0.566262	0.106613	5.31138	1.09e-07	1.29e-06	67603	Dusp6
1693	ENSMUSG00000031111	91.8554	1.94251	0.365825	5.30994	1.1e-07	1.3e-06	209268	Igsf1
1694	ENSMUSG00000038366	5749.05	0.393239	0.0740609	5.30967	1.1e-07	1.3e-06	16796	Lasp1
1695	ENSMUSG00000025823	2105.14	0.591357	0.11141	5.30795	1.11e-07	1.31e-06	12304	Pdia4
1696	ENSMUSG00000029175	519.411	0.436362	0.0822649	5.30435	1.13e-07	1.33e-06	74919	Slc35f6
1697	ENSMUSG00000032401	22.4326	1.69417	0.319433	5.30366	1.14e-07	1.34e-06	235435	Lctl
1698	ENSMUSG00000052428	1188.74	0.378351	0.0713373	5.30368	1.13e-07	1.34e-06	68944	Tmco1
1699	ENSMUSG00000035158	234.314	0.720573	0.135878	5.3031	1.14e-07	1.34e-06	17342	Mitf
1700	ENSMUSG00000038740	1269.62	-0.618144	0.116577	-5.30244	1.14e-07	1.34e-06	72543	Mvb12b
1701	ENSMUSG00000017615	867.535	0.748965	0.141258	5.30212	1.14e-07	1.35e-06	21927	Tnfaip1
1702	ENSMUSG00000040675	579.164	-0.718991	0.135637	-5.30085	1.15e-07	1.35e-06	270685	Mthfd1l
1703	ENSMUSG00000059493	119.5	1.31269	0.247644	5.30071	1.15e-07	1.36e-06	195727	Nhs
1704	ENSMUSG00000000489	1052.4	0.702545	0.132553	5.30009	1.16e-07	1.36e-06	18591	Pdgfb
1705	ENSMUSG00000067586	3167.04	1.22829	0.231744	5.30018	1.16e-07	1.36e-06	13610	S1pr3
1706	ENSMUSG00000000157	624.603	-1.37764	0.259963	-5.29937	1.16e-07	1.36e-06	16415	Itgb2l
1707	ENSMUSG00000025156	1259.95	0.288814	0.0545069	5.29868	1.17e-07	1.37e-06	209318	Gps1
1708	ENSMUSG00000037003	1315.01	0.760767	0.143586	5.29833	1.17e-07	1.37e-06	209039	Tns2
1709	ENSMUSG00000019975	765.237	0.862831	0.162854	5.29819	1.17e-07	1.37e-06	67454	Ikbip
1710	ENSMUSG00000020099	5993.55	1.30509	0.246418	5.29626	1.18e-07	1.38e-06	107449	Unc5b
1711	ENSMUSG00000018427	542.275	0.738833	0.139521	5.2955	1.19e-07	1.39e-06	77864	Ypel2
1712	ENSMUSG00000062312	316.495	0.780875	0.147473	5.29504	1.19e-07	1.39e-06	13866	Erbb2
1713	ENSMUSG00000001440	5666.35	-0.38816	0.0733184	-5.29416	1.2e-07	1.4e-06	16211	Kpnb1
1714	ENSMUSG00000045639	446.286	0.496722	0.0938396	5.29331	1.2e-07	1.4e-06	320683	Zfp629
1715	ENSMUSG00000037369	1502.01	-0.620809	0.117329	-5.29119	1.22e-07	1.42e-06	22289	Kdm6a
1716	ENSMUSG00000029863	1152.18	-0.54465	0.102951	-5.29039	1.22e-07	1.42e-06	12366	Casp2
1717	ENSMUSG00000063663	352.752	-0.410349	0.077583	-5.28915	1.23e-07	1.43e-06	382236	Brwd3
1718	ENSMUSG00000030956	2611.29	-0.939542	0.177717	-5.28672	1.25e-07	1.45e-06	77938	Fam53b
1719	ENSMUSG00000022369	251.53	-0.779581	0.147612	-5.28129	1.28e-07	1.49e-06	105837	Mtbp
1720	ENSMUSG00000037461	924.654	-0.750183	0.142127	-5.27825	1.3e-07	1.52e-06	77065	Ints7
1721	ENSMUSG00000002732	934.353	1.32695	0.251414	5.27796	1.31e-07	1.52e-06	14231	Fkbp7
1722	ENSMUSG00000041000	107.05	0.758302	0.143678	5.27779	1.31e-07	1.52e-06	67525	Trim62
1723	ENSMUSG00000050555	175.363	-0.713099	0.135163	-5.27585	1.32e-07	1.53e-06	76832	Hyls1
1724	ENSMUSG00000026779	140.408	-0.940258	0.178244	-5.27511	1.33e-07	1.54e-06	67121	Mastl
1725	ENSMUSG00000021965	230.503	-1.0137	0.192183	-5.27465	1.33e-07	1.54e-06	219114	Ska3
1726	ENSMUSG00000022053	118.346	1.8348	0.347991	5.27254	1.35e-07	1.56e-06	13592	Ebf2
1727	ENSMUSG00000020021	365.876	0.69721	0.132267	5.27124	1.36e-07	1.57e-06	13998	Fgd6
1728	ENSMUSG00000025289	658.297	0.614605	0.116614	5.27044	1.36e-07	1.58e-06	53381	Prdx4
1729	ENSMUSG00000026198	1007.81	-0.920689	0.174721	-5.26949	1.37e-07	1.58e-06	74104	Abcb6
1730	ENSMUSG00000076431	1403.68	0.785119	0.149017	5.26867	1.37e-07	1.59e-06	20677	Sox4
1731	ENSMUSG00000028613	319.823	-1.04547	0.19848	-5.26739	1.38e-07	1.6e-06	16975	Lrp8
1732	ENSMUSG00000040767	311.031	-0.526586	0.100052	-5.26312	1.42e-07	1.64e-06	78372	Snrnp25
1733	ENSMUSG00000024425	2589.74	0.60488	0.114953	5.26199	1.43e-07	1.64e-06	65113	Ndfip1
1734	ENSMUSG00000047832	898.741	-0.741997	0.141038	-5.26096	1.43e-07	1.65e-06	71963	Cdca4
1735	ENSMUSG00000044068	500.419	-0.579954	0.110265	-5.25962	1.44e-07	1.66e-06	22183	Zrsr1
1736	ENSMUSG00000022091	602.236	0.721446	0.137198	5.25843	1.45e-07	1.67e-06	20410	Sorbs3
1737	ENSMUSG00000026748	986.01	1.18092	0.224578	5.25841	1.45e-07	1.67e-06	67448	Plxdc2
1738	ENSMUSG00000043614	41.4425	1.13323	0.21559	5.2564	1.47e-07	1.69e-06	194309	Vps37d
1739	ENSMUSG00000047459	1007.38	0.462924	0.0880833	5.25552	1.48e-07	1.7e-06	67068	Dynlrb1
1740	ENSMUSG00000062960	1929.59	0.719167	0.136846	5.2553	1.48e-07	1.7e-06	16542	Kdr
1741	ENSMUSG00000034557	559.07	0.778207	0.148125	5.25373	1.49e-07	1.71e-06	230597	Zfyve9
1742	ENSMUSG00000005481	1190.15	-0.641016	0.122017	-5.25352	1.49e-07	1.71e-06	68278	Ddx39a
1743	ENSMUSG00000040242	1867.58	-0.368605	0.0701678	-5.2532	1.49e-07	1.71e-06	67529	Fgfr1op2
1744	ENSMUSG00000048307	914.135	0.406145	0.0773275	5.25228	1.5e-07	1.72e-06	68839	Ankrd46
1745	ENSMUSG00000041891	3437.9	0.64818	0.123428	5.25149	1.51e-07	1.73e-06	70361	Lman1
1746	ENSMUSG00000001100	1032.95	0.442466	0.0843176	5.24761	1.54e-07	1.76e-06	67811	Poldip2
1747	ENSMUSG00000021485	278.385	-1.17986	0.224887	-5.24647	1.55e-07	1.77e-06	17121	Mxd3
1748	ENSMUSG00000027346	2495.47	-0.601619	0.114709	-5.24473	1.57e-07	1.79e-06	74182	Gpcpd1
1749	ENSMUSG00000025323	398.722	-0.7758	0.147939	-5.24405	1.57e-07	1.79e-06	20688	Sp4
1750	ENSMUSG00000039270	1119.86	-0.753801	0.143742	-5.24412	1.57e-07	1.79e-06	230316	Megf9
1751	ENSMUSG00000024371	267.713	1.1011	0.210032	5.2425	1.58e-07	1.81e-06	12263	C2
1752	ENSMUSG00000062353	226.029	6.80624	1.29834	5.24227	1.59e-07	1.81e-06	100034726	Gm15772
1753	ENSMUSG00000078496	26.8011	-1.88888	0.360458	-5.24022	1.6e-07	1.83e-06	195531	Zfp982
1754	ENSMUSG00000022416	69.465	-2.11628	0.404	-5.23832	1.62e-07	1.85e-06	239556	Cacna1i
1755	ENSMUSG00000024736	782.142	1.09113	0.208325	5.23762	1.63e-07	1.85e-06	98170	Tmem132a
1756	ENSMUSG00000026074	4397.35	0.536794	0.102488	5.23761	1.63e-07	1.85e-06	26921	Map4k4
1757	ENSMUSG00000047777	266.043	0.688806	0.13155	5.23606	1.64e-07	1.87e-06	230936	Phf13
1758	ENSMUSG00000024399	771.779	-0.995542	0.190161	-5.23525	1.65e-07	1.87e-06	16994	Ltb
1759	ENSMUSG00000032456	315.708	-0.939624	0.17961	-5.23147	1.68e-07	1.91e-06	74080	Nmnat3
1760	ENSMUSG00000021951	166.503	0.563382	0.107699	5.23106	1.69e-07	1.92e-06	68043	Eef1akmt1
1761	ENSMUSG00000034771	1710.57	1.13009	0.21613	5.22877	1.71e-07	1.94e-06	21886	Tle2
1762	ENSMUSG00000030298	1991.07	0.492685	0.0942436	5.22779	1.72e-07	1.95e-06	110379	Sec13
1763	ENSMUSG00000019880	154.097	1.24331	0.237888	5.22643	1.73e-07	1.96e-06	72780	Rspo3
1764	ENSMUSG00000021596	407.952	-1.01725	0.194659	-5.22579	1.73e-07	1.97e-06	78771	Mctp1
1765	ENSMUSG00000035011	1828.23	-0.567588	0.108614	-5.22572	1.73e-07	1.97e-06	16969	Zbtb7a
1766	ENSMUSG00000020525	514.975	-0.691841	0.132404	-5.22524	1.74e-07	1.97e-06	53892	Ppm1d
1767	ENSMUSG00000023908	717.856	-1.06297	0.203434	-5.22514	1.74e-07	1.97e-06	268930	Pkmyt1
1768	ENSMUSG00000022314	4369	-0.578515	0.11075	-5.22359	1.75e-07	1.98e-06	19357	Rad21
1769	ENSMUSG00000028436	3173.46	-0.693868	0.132831	-5.22368	1.75e-07	1.98e-06	68970	Dcaf12
1770	ENSMUSG00000031661	97.4135	1.80542	0.345701	5.22251	1.77e-07	1.99e-06	93960	Nkd1
1771	ENSMUSG00000009292	755.62	-1.02215	0.195743	-5.2219	1.77e-07	2e-06	28240	Trpm2
1772	ENSMUSG00000022018	561.696	-0.613798	0.117564	-5.22099	1.78e-07	2.01e-06	66214	Rgcc
1773	ENSMUSG00000046658	238.194	0.577638	0.110648	5.22048	1.78e-07	2.01e-06	54201	Zfp316
1774	ENSMUSG00000031925	216.202	0.564314	0.108116	5.21954	1.79e-07	2.02e-06	270118	Maml2
1775	ENSMUSG00000046402	174.987	0.772892	0.148104	5.21856	1.8e-07	2.03e-06	19659	Rbp1
1776	ENSMUSG00000020396	60.9976	-1.38095	0.264659	-5.21785	1.81e-07	2.04e-06	380684	Nefh
1777	ENSMUSG00000032470	441.715	1.06573	0.204288	5.2168	1.82e-07	2.05e-06	17532	Mras
1778	ENSMUSG00000034160	6171.6	-0.439332	0.0842591	-5.21406	1.85e-07	2.08e-06	108155	Ogt
1779	ENSMUSG00000087006	116.08	0.962389	0.184678	5.21118	1.88e-07	2.11e-06	620695	Gm13889
1780	ENSMUSG00000043259	147.202	0.983791	0.188794	5.21093	1.88e-07	2.11e-06	71721	Fam13c
1781	ENSMUSG00000069607	30.872	3.33935	0.640946	5.21003	1.89e-07	2.12e-06	382551	Cd300ld3
1782	ENSMUSG00000029254	211.592	-1.17547	0.225675	-5.20868	1.9e-07	2.13e-06	56792	Stap1
1783	ENSMUSG00000035929	3677.99	0.782511	0.150232	5.20869	1.9e-07	2.13e-06	15015	H2-Q4
1784	ENSMUSG00000042804	1158.28	1.36359	0.261827	5.20797	1.91e-07	2.14e-06	100129	Gpr153
1785	ENSMUSG00000047473	87.1051	1.05407	0.202422	5.20729	1.92e-07	2.15e-06	22693	Zfp30
1786	ENSMUSG00000045318	21.8075	2.05166	0.394057	5.2065	1.92e-07	2.16e-06	11553	Adra2c
1787	ENSMUSG00000034781	1470.7	0.542181	0.104176	5.20446	1.95e-07	2.18e-06	14672	Gna11
1788	ENSMUSG00000052419	466.269	0.462865	0.0889471	5.20383	1.95e-07	2.18e-06	66520	Smim30
1789	ENSMUSG00000024594	2403.63	0.751489	0.144429	5.20318	1.96e-07	2.19e-06	73137	Prrc1
1790	ENSMUSG00000078495	112.089	-1.24551	0.239386	-5.20293	1.96e-07	2.19e-06	100041677	Zfp984
1791	ENSMUSG00000024942	1987.34	-0.78039	0.150021	-5.20187	1.97e-07	2.2e-06	12333	Capn1
1792	ENSMUSG00000000058	317.432	0.864737	0.166241	5.2017	1.97e-07	2.2e-06	12390	Cav2
1793	ENSMUSG00000044103	272.372	-1.21256	0.23315	-5.20075	1.98e-07	2.21e-06	215257	Il36g
1794	ENSMUSG00000032769	18.196	2.193	0.421767	5.19954	2e-07	2.23e-06	277328	Trpa1
1795	ENSMUSG00000025899	571.367	-0.602089	0.115806	-5.19912	2e-07	2.23e-06	67667	Alkbh8
1796	ENSMUSG00000021413	2432.64	-0.51406	0.098879	-5.19888	2e-07	2.23e-06	19134	Prpf4b
1797	ENSMUSG00000027495	880.353	-0.845619	0.162653	-5.19892	2e-07	2.23e-06	67017	Fam210b
1798	ENSMUSG00000045657	69.823	1.04105	0.200279	5.19797	2.01e-07	2.24e-06	93881	Pcdhb10
1799	ENSMUSG00000029817	2147.68	-0.436229	0.0839336	-5.19731	2.02e-07	2.25e-06	101214	Tra2a
1800	ENSMUSG00000020818	601.148	0.505841	0.0973457	5.19633	2.03e-07	2.26e-06	69900	Mfsd11
1801	ENSMUSG00000032253	1212.95	-0.641094	0.123401	-5.19522	2.04e-07	2.27e-06	83946	Phip
1802	ENSMUSG00000034164	290.517	0.805301	0.155006	5.19529	2.04e-07	2.27e-06	140703	Emid1
1803	ENSMUSG00000021391	79.4057	-1.08214	0.208301	-5.19506	2.05e-07	2.27e-06	66336	Cenpp
1804	ENSMUSG00000022385	528.423	-0.986343	0.189913	-5.19367	2.06e-07	2.29e-06	29870	Gtse1
1805	ENSMUSG00000072501	1432.97	-0.568878	0.109544	-5.19316	2.07e-07	2.29e-06	239510	Phf20l1
1806	ENSMUSG00000006360	692.796	0.831911	0.160284	5.19024	2.1e-07	2.33e-06	12925	Crip1
1807	ENSMUSG00000045730	438.318	-1.13993	0.219765	-5.18704	2.14e-07	2.37e-06	11555	Adrb2
1808	ENSMUSG00000069919	402885	-1.47739	0.284853	-5.18651	2.14e-07	2.37e-06	15122	Hba-a1
1809	ENSMUSG00000021619	79.7193	0.821158	0.158366	5.1852	2.16e-07	2.39e-06	66795	Atg10
1810	ENSMUSG00000038119	214.778	0.822428	0.158639	5.18427	2.17e-07	2.4e-06	57810	Cdon
1811	ENSMUSG00000023307	1505.22	-0.621965	0.119976	-5.18409	2.17e-07	2.4e-06	69104	Marchf5
1812	ENSMUSG00000018189	389.904	-0.573743	0.110692	-5.18324	2.18e-07	2.41e-06	56207	Uchl5
1813	ENSMUSG00000031696	2407.53	-0.298856	0.0576569	-5.18334	2.18e-07	2.41e-06	65114	Vps35
1814	ENSMUSG00000071076	2191.01	0.91358	0.176257	5.18324	2.18e-07	2.41e-06	16478	Jund
1815	ENSMUSG00000031539	361.657	0.770516	0.148663	5.18297	2.18e-07	2.41e-06	64933	Ap3m2
1816	ENSMUSG00000034041	1346.47	-0.974036	0.187929	-5.18298	2.18e-07	2.41e-06	17095	Lyl1
1817	ENSMUSG00000030410	980.015	0.581671	0.112254	5.18172	2.2e-07	2.42e-06	13401	Dmwd
1818	ENSMUSG00000095407	23.7188	2.27451	0.438981	5.18135	2.2e-07	2.43e-06	622645	Tmem200c
1819	ENSMUSG00000048217	20.6569	-2.38175	0.459717	-5.18091	2.21e-07	2.43e-06	217214	Nags
1820	ENSMUSG00000042404	1380.43	-0.636798	0.122936	-5.17992	2.22e-07	2.44e-06	229541	Dennd4b
1821	ENSMUSG00000023960	772.31	0.673002	0.129937	5.17945	2.23e-07	2.45e-06	83965	Enpp5
1822	ENSMUSG00000024413	858.048	0.463775	0.0895565	5.17857	2.24e-07	2.46e-06	18145	Npc1
1823	ENSMUSG00000000486	706.938	-1.09704	0.211853	-5.17832	2.24e-07	2.46e-06	54204	Septin1
1824	ENSMUSG00000000486	706.938	-1.09704	0.211853	-5.17832	2.24e-07	2.46e-06	100043580	Gm4532
1825	ENSMUSG00000015757	1077.91	-0.395407	0.076357	-5.1784	2.24e-07	2.46e-06	67418	Ppil4
1826	ENSMUSG00000031971	101.041	-0.996092	0.192363	-5.17819	2.24e-07	2.46e-06	73420	Ccsap
1827	ENSMUSG00000020380	592.788	-0.574253	0.110906	-5.17781	2.25e-07	2.46e-06	19360	Rad50
1828	ENSMUSG00000032232	765.602	1.00716	0.194513	5.17784	2.24e-07	2.46e-06	68178	Cgnl1
1829	ENSMUSG00000037991	121.023	-0.95438	0.184424	-5.17492	2.28e-07	2.5e-06	223970	Rmi2
1830	ENSMUSG00000028044	722.716	-0.654614	0.126507	-5.17454	2.28e-07	2.5e-06	54124	Cks1b
1831	ENSMUSG00000033813	1541.42	-0.291471	0.0563706	-5.17062	2.33e-07	2.55e-06	21399	Tcea1
1832	ENSMUSG00000025776	166.388	1.02245	0.197785	5.1695	2.35e-07	2.56e-06	83691	Crispld1
1833	ENSMUSG00000031112	607.068	-0.996925	0.192845	-5.16956	2.35e-07	2.56e-06	70415	Stk26
1834	ENSMUSG00000005899	961.103	-0.522279	0.101037	-5.16919	2.35e-07	2.57e-06	77626	Smpd4
1835	ENSMUSG00000006373	1428.41	0.586755	0.113539	5.16789	2.37e-07	2.58e-06	53328	Pgrmc1
1836	ENSMUSG00000028555	59.8428	-1.05667	0.204489	-5.16734	2.37e-07	2.59e-06	230603	Ttc39a
1837	ENSMUSG00000034684	379.958	0.882905	0.170929	5.16533	2.4e-07	2.62e-06	20350	Sema3f
1838	ENSMUSG00000035776	1103	0.677782	0.131237	5.16455	2.41e-07	2.63e-06	171486	Cd99l2
1839	ENSMUSG00000024501	6761.2	1.27811	0.247496	5.16417	2.42e-07	2.63e-06	22240	Dpysl3
1840	ENSMUSG00000032776	246.184	-1.10356	0.2137	-5.16407	2.42e-07	2.63e-06	244049	Mctp2
1841	ENSMUSG00000000409	179.258	-1.16026	0.224694	-5.16376	2.42e-07	2.63e-06	16818	Lck
1842	ENSMUSG00000027833	1209.03	1.0194	0.197429	5.16334	2.43e-07	2.64e-06	20429	Shox2
1843	ENSMUSG00000020472	629.365	0.521825	0.10107	5.16298	2.43e-07	2.64e-06	268417	Zkscan17
1844	ENSMUSG00000044636	148.404	0.737402	0.142864	5.16156	2.45e-07	2.66e-06	207785	Csrnp2
1845	ENSMUSG00000020876	749.195	-0.402707	0.07804	-5.16026	2.47e-07	2.68e-06	74479	Snx11
1846	ENSMUSG00000023328	1421.63	-1.07595	0.208536	-5.15952	2.48e-07	2.69e-06	11423	Ache
1847	ENSMUSG00000039385	110.36	2.2851	0.442928	5.15908	2.48e-07	2.69e-06	12563	Cdh6
1848	ENSMUSG00000029674	804.337	0.652183	0.126443	5.15793	2.5e-07	2.71e-06	16885	Limk1
1849	ENSMUSG00000055447	5774.49	-0.672472	0.130397	-5.15713	2.51e-07	2.71e-06	16423	Cd47
1850	ENSMUSG00000078570	180.622	0.967363	0.187577	5.15715	2.51e-07	2.71e-06	68920	1110065P20Rik
1851	ENSMUSG00000021594	65.4427	0.906452	0.175812	5.15581	2.53e-07	2.73e-06	78925	Srd5a1
1852	ENSMUSG00000021518	1062.1	0.337477	0.065458	5.15563	2.53e-07	2.73e-06	19210	Ptdss1
1853	ENSMUSG00000019907	2524.59	-0.420079	0.0814906	-5.15494	2.54e-07	2.74e-06	17931	Ppp1r12a
1854	ENSMUSG00000074361	198.577	-1.07758	0.20906	-5.15442	2.54e-07	2.75e-06	319430	C5ar2
1855	ENSMUSG00000067780	680.606	1.55222	0.301281	5.15207	2.58e-07	2.78e-06	94227	Pi15
1856	ENSMUSG00000090946	679.002	-0.693981	0.134697	-5.15215	2.58e-07	2.78e-06	72123	Ccdc71l
1857	ENSMUSG00000044042	284.415	1.06711	0.20715	5.15138	2.59e-07	2.79e-06	14260	Fmn1
1858	ENSMUSG00000001098	2566.9	0.365484	0.0709513	5.15119	2.59e-07	2.79e-06	330171	Kctd10
1859	ENSMUSG00000022178	169.209	0.744862	0.144623	5.15037	2.6e-07	2.8e-06	16475	Ajuba
1860	ENSMUSG00000025534	1807.05	0.578309	0.112305	5.14947	2.61e-07	2.81e-06	110006	Gusb
1861	ENSMUSG00000061533	811.857	-0.983997	0.191085	-5.14953	2.61e-07	2.81e-06	75216	Cep128
1862	ENSMUSG00000000957	7921.4	1.23492	0.240007	5.14537	2.67e-07	2.87e-06	17387	Mmp14
1863	ENSMUSG00000056643	239.018	1.08769	0.211389	5.14546	2.67e-07	2.87e-06	71797	Chst13
1864	ENSMUSG00000078681	326.399	0.46423	0.0902394	5.14442	2.68e-07	2.88e-06	68634	Tm2d3
1865	ENSMUSG00000039841	441.985	-0.86306	0.167789	-5.14373	2.69e-07	2.89e-06	627049	Zfp800
1866	ENSMUSG00000003062	514.292	0.715838	0.139195	5.14271	2.71e-07	2.91e-06	76205	Stard3nl
1867	ENSMUSG00000035274	806.391	1.2306	0.239314	5.14222	2.72e-07	2.91e-06	21983	Tpbg
1868	ENSMUSG00000033306	1213.41	0.803635	0.156306	5.14143	2.73e-07	2.92e-06	210126	Lpp
1869	ENSMUSG00000030606	49.2706	2.15334	0.41883	5.14132	2.73e-07	2.92e-06	67666	Hapln3
1870	ENSMUSG00000116673	105.577	-1.095	0.212986	-5.14117	2.73e-07	2.92e-06	320586	A630089N07Rik
1871	ENSMUSG00000004798	1267.86	0.428509	0.08336	5.14046	2.74e-07	2.93e-06	29869	Ulk2
1872	ENSMUSG00000026553	6096.38	0.42279	0.082252	5.14018	2.74e-07	2.94e-06	12847	Copa
1873	ENSMUSG00000039137	406.874	1.26289	0.245778	5.13832	2.77e-07	2.96e-06	73750	Whrn
1874	ENSMUSG00000022283	14488.6	-0.728446	0.141777	-5.13796	2.78e-07	2.97e-06	18458	Pabpc1
1875	ENSMUSG00000019302	1893.86	-0.511901	0.0996382	-5.1376	2.78e-07	2.97e-06	11975	Atp6v0a1
1876	ENSMUSG00000054196	1135.81	1.49074	0.290289	5.13539	2.82e-07	3.01e-06	68588	Cthrc1
1877	ENSMUSG00000046111	783.768	-0.62201	0.121253	-5.12985	2.9e-07	3.09e-06	319675	Cep295
1878	ENSMUSG00000070544	2589.72	-0.586068	0.114259	-5.12929	2.91e-07	3.1e-06	21969	Top1
1879	ENSMUSG00000020585	8018.28	0.70821	0.138086	5.12876	2.92e-07	3.11e-06	17775	Laptm4a
1880	ENSMUSG00000020363	64.5223	1.89962	0.370404	5.1285	2.92e-07	3.11e-06	14584	Gfpt2
1881	ENSMUSG00000003153	2746.35	-0.847062	0.165181	-5.12807	2.93e-07	3.12e-06	20527	Slc2a3
1882	ENSMUSG00000024663	1637.48	-0.997486	0.194581	-5.12632	2.95e-07	3.14e-06	74760	Rab3il1
1883	ENSMUSG00000022257	288.469	0.832671	0.162468	5.12513	2.97e-07	3.16e-06	114128	Laptm4b
1884	ENSMUSG00000027575	1958.6	0.764082	0.149094	5.12483	2.98e-07	3.17e-06	228998	Arfgap1
1885	ENSMUSG00000035342	1143.07	0.72234	0.140958	5.1245	2.98e-07	3.17e-06	226154	Lzts2
1886	ENSMUSG00000038467	2837.44	0.395812	0.0772519	5.12365	3e-07	3.18e-06	75608	Chmp4b
1887	ENSMUSG00000030083	1623.09	-0.738067	0.144055	-5.12352	3e-07	3.18e-06	80283	Abtb1
1888	ENSMUSG00000032745	1867.59	-0.292415	0.0570773	-5.12313	3.01e-07	3.19e-06	73274	Gpbp1
1889	ENSMUSG00000037725	461.722	-0.886142	0.172966	-5.12322	3e-07	3.19e-06	80986	Ckap2
1890	ENSMUSG00000032202	1289.68	-0.912561	0.17816	-5.12215	3.02e-07	3.2e-06	11891	Rab27a
1891	ENSMUSG00000020868	508.944	0.689624	0.134644	5.12184	3.03e-07	3.2e-06	217119	Xylt2
1892	ENSMUSG00000018548	686.103	-0.572359	0.111789	-5.11998	3.06e-07	3.23e-06	68729	Trim37
1893	ENSMUSG00000023104	1340.93	-0.553998	0.108203	-5.11999	3.06e-07	3.23e-06	19718	Rfc2
1894	ENSMUSG00000018924	379.858	-1.0742	0.209823	-5.11958	3.06e-07	3.24e-06	11687	Alox15
1895	ENSMUSG00000074867	142.805	-1.0577	0.206608	-5.11936	3.07e-07	3.24e-06	630579	Zfp808
1896	ENSMUSG00000027318	86.9107	-1.20694	0.23584	-5.11763	3.09e-07	3.27e-06	110751	Adam33
1897	ENSMUSG00000025921	297.803	0.59367	0.116023	5.11683	3.11e-07	3.28e-06	98711	Rdh10
1898	ENSMUSG00000027408	955.639	1.13032	0.220968	5.11529	3.13e-07	3.3e-06	56264	Cpxm1
1899	ENSMUSG00000039579	41.9978	2.03866	0.398542	5.1153	3.13e-07	3.3e-06	242443	Grin3a
1900	ENSMUSG00000026797	421.287	0.583425	0.114083	5.11405	3.15e-07	3.32e-06	20910	Stxbp1
1901	ENSMUSG00000041132	289.56	-0.9726	0.19018	-5.1141	3.15e-07	3.32e-06	100637	N4bp2l1
1902	ENSMUSG00000034708	5653.09	0.554105	0.108366	5.11327	3.17e-07	3.33e-06	14824	Grn
1903	ENSMUSG00000019539	6308.32	1.07027	0.209325	5.11296	3.17e-07	3.34e-06	52377	Rcn3
1904	ENSMUSG00000015647	463.914	1.33381	0.260898	5.11237	3.18e-07	3.35e-06	16776	Lama5
1905	ENSMUSG00000034462	1140.11	1.11831	0.218802	5.11105	3.2e-07	3.37e-06	18764	Pkd2
1906	ENSMUSG00000029050	2302.3	0.587769	0.115006	5.11076	3.21e-07	3.37e-06	20481	Ski
1907	ENSMUSG00000026737	2044.65	-0.447746	0.0876402	-5.10892	3.24e-07	3.4e-06	18718	Pip4k2a
1908	ENSMUSG00000034471	1002.65	0.61589	0.120565	5.10837	3.25e-07	3.41e-06	140721	Caskin2
1909	ENSMUSG00000040043	687.93	0.558863	0.109425	5.10729	3.27e-07	3.43e-06	56516	Rbms2
1910	ENSMUSG00000013155	181.791	-0.69561	0.136215	-5.10671	3.28e-07	3.44e-06	102124	Enkd1
1911	ENSMUSG00000042351	1107.69	-0.897728	0.175798	-5.10659	3.28e-07	3.44e-06	17444	Grap2
1912	ENSMUSG00000029070	3779.37	0.948185	0.185689	5.10632	3.29e-07	3.44e-06	74761	Mxra8
1913	ENSMUSG00000001506	899527	1.41304	0.276749	5.10585	3.29e-07	3.45e-06	12842	Col1a1
1914	ENSMUSG00000035021	1761.96	-0.876986	0.171777	-5.10539	3.3e-07	3.45e-06	217578	Baz1a
1915	ENSMUSG00000032477	1092.13	-0.614727	0.12044	-5.104	3.33e-07	3.48e-06	12530	Cdc25a
1916	ENSMUSG00000050493	193.105	0.836032	0.163813	5.10357	3.33e-07	3.48e-06	230766	Fam167b
1917	ENSMUSG00000028019	616.839	1.41897	0.278063	5.10306	3.34e-07	3.49e-06	54635	Pdgfc
1918	ENSMUSG00000033209	831.608	0.654286	0.128226	5.1026	3.35e-07	3.5e-06	209683	Ttc28
1919	ENSMUSG00000038020	349.672	0.916335	0.179586	5.10248	3.35e-07	3.5e-06	268480	Rapgefl1
1920	ENSMUSG00000028233	569.229	-0.443478	0.0869552	-5.10007	3.4e-07	3.54e-06	116940	Tgs1
1921	ENSMUSG00000030122	3217.64	0.815787	0.159992	5.09892	3.42e-07	3.56e-06	69202	Ptms
1922	ENSMUSG00000037894	6974.05	-0.501404	0.0983709	-5.09708	3.45e-07	3.59e-06	51788	H2az1
1923	ENSMUSG00000037606	775.628	0.648861	0.127351	5.09504	3.49e-07	3.63e-06	79196	Osbpl5
1924	ENSMUSG00000045092	1588.63	0.842909	0.165436	5.09507	3.49e-07	3.63e-06	13609	S1pr1
1925	ENSMUSG00000031256	890.673	-0.363042	0.0712633	-5.09438	3.5e-07	3.64e-06	108062	Cstf2
1926	ENSMUSG00000044390	59.4033	-1.18646	0.233004	-5.09201	3.54e-07	3.69e-06	332359	Tigd3
1927	ENSMUSG00000026080	356.929	-1.25291	0.24619	-5.08923	3.6e-07	3.74e-06	98388	Chst10
1928	ENSMUSG00000033793	1002.7	0.559318	0.109939	5.08751	3.63e-07	3.77e-06	108664	Atp6v1h
1929	ENSMUSG00000000838	1440.19	-0.341486	0.0671249	-5.08732	3.63e-07	3.77e-06	14265	Fmr1
1930	ENSMUSG00000029191	1499.97	-0.566328	0.111372	-5.08502	3.68e-07	3.82e-06	19687	Rfc1
1931	ENSMUSG00000079563	31.1127	-1.61127	0.316908	-5.08435	3.69e-07	3.83e-06	57757	Pglyrp2
1932	ENSMUSG00000029722	831.198	-0.911856	0.179352	-5.08418	3.69e-07	3.83e-06	231801	Agfg2
1933	ENSMUSG00000031595	526.547	1.39773	0.274924	5.08405	3.69e-07	3.83e-06	68797	Pdgfrl
1934	ENSMUSG00000053080	1327.53	0.755193	0.148539	5.08412	3.69e-07	3.83e-06	108899	Zfta
1935	ENSMUSG00000044328	379.081	0.727678	0.143147	5.08342	3.71e-07	3.84e-06	216964	Trp53i13
1936	ENSMUSG00000031813	456.534	0.582464	0.114583	5.08333	3.71e-07	3.84e-06	73711	Mvb12a
1937	ENSMUSG00000031156	881.959	0.556677	0.109536	5.08214	3.73e-07	3.86e-06	22232	Slc35a2
1938	ENSMUSG00000052917	571.618	-0.716325	0.140967	-5.08149	3.74e-07	3.87e-06	66315	Senp7
1939	ENSMUSG00000015575	1687	0.590909	0.116312	5.08036	3.77e-07	3.89e-06	11974	Atp6v0e
1940	ENSMUSG00000036782	316.118	1.01924	0.200625	5.08033	3.77e-07	3.89e-06	67455	Klhl13
1941	ENSMUSG00000094777	23.5444	-1.57834	0.310674	-5.08037	3.77e-07	3.89e-06	319171	H2ac24
1942	ENSMUSG00000002014	1451.61	0.486339	0.0957326	5.08018	3.77e-07	3.89e-06	20832	Ssr4
1943	ENSMUSG00000037260	589.191	0.436081	0.0858658	5.07864	3.8e-07	3.92e-06	52120	Hgsnat
1944	ENSMUSG00000051675	366.609	0.744515	0.146628	5.07758	3.82e-07	3.94e-06	69807	Trim32
1945	ENSMUSG00000020042	142.772	1.2083	0.238106	5.07462	3.88e-07	4e-06	74007	Btbd11
1946	ENSMUSG00000035722	2885.71	-0.852557	0.168013	-5.07434	3.89e-07	4e-06	27403	Abca7
1947	ENSMUSG00000054814	965.629	-0.752694	0.148332	-5.07437	3.89e-07	4e-06	69727	Usp46
1948	ENSMUSG00000025584	646.762	0.599817	0.118227	5.07343	3.91e-07	4.02e-06	18584	Pde8a
1949	ENSMUSG00000030934	2918.73	0.432172	0.085196	5.07269	3.92e-07	4.03e-06	18242	Oat
1950	ENSMUSG00000036752	6529	-0.817086	0.161143	-5.07058	3.97e-07	4.07e-06	227613	Tubb4b
1951	ENSMUSG00000044456	1838.47	-1.10343	0.217648	-5.06977	3.98e-07	4.09e-06	217835	Rin3
1952	ENSMUSG00000025364	1986.56	-0.498073	0.0982667	-5.06858	4.01e-07	4.11e-06	18813	Pa2g4
1953	ENSMUSG00000005417	5016.2	0.442734	0.087369	5.0674	4.03e-07	4.14e-06	26936	Mprip
1954	ENSMUSG00000045838	249.555	0.743193	0.146709	5.06577	4.07e-07	4.17e-06	214239	Ccdc9b
1955	ENSMUSG00000036372	829.237	0.341519	0.0674238	5.06525	4.08e-07	4.18e-06	69038	Tmem258
1956	ENSMUSG00000070583	81.6893	-0.830891	0.164049	-5.0649	4.09e-07	4.18e-06	14349	Fv1
1957	ENSMUSG00000058704	1275.91	-0.636996	0.1258	-5.06357	4.11e-07	4.21e-06	76890	Memo1
1958	ENSMUSG00000005540	224.822	-1.91024	0.377261	-5.06344	4.12e-07	4.21e-06	14128	Fcer2a
1959	ENSMUSG00000022637	925.813	0.353796	0.0698815	5.06281	4.13e-07	4.22e-06	208650	Cblb
1960	ENSMUSG00000028333	8302.48	-0.84229	0.166373	-5.06267	4.13e-07	4.23e-06	67628	Anp32b
1961	ENSMUSG00000037499	556.142	0.723414	0.142912	5.06195	4.15e-07	4.24e-06	66208	Nenf
1962	ENSMUSG00000033420	2771.67	1.17072	0.23129	5.0617	4.16e-07	4.24e-06	69538	Antxr1
1963	ENSMUSG00000066456	307.159	0.730306	0.144338	5.05969	4.2e-07	4.29e-06	94353	Hmgn3
1964	ENSMUSG00000022159	319.795	0.613412	0.121284	5.05766	4.24e-07	4.33e-06	76338	Rab2b
1965	ENSMUSG00000042496	323.458	-0.559572	0.110678	-5.05586	4.28e-07	4.36e-06	382066	Prdm10
1966	ENSMUSG00000045427	2253.32	-0.274518	0.0542971	-5.05586	4.28e-07	4.36e-06	56258	Hnrnph2
1967	ENSMUSG00000054823	2137.08	-0.470798	0.0931172	-5.05597	4.28e-07	4.36e-06	234135	Nsd3
1968	ENSMUSG00000034487	410.193	0.800619	0.158365	5.05552	4.29e-07	4.37e-06	68304	Poglut3
1969	ENSMUSG00000000881	286.251	0.724692	0.143403	5.05355	4.34e-07	4.41e-06	53310	Dlg3
1970	ENSMUSG00000034110	238.694	-0.977521	0.193446	-5.0532	4.34e-07	4.42e-06	212919	Kctd7
1971	ENSMUSG00000000184	1748	0.773044	0.153021	5.05189	4.37e-07	4.45e-06	12444	Ccnd2
1972	ENSMUSG00000004865	1120.93	-0.443862	0.0878939	-5.04998	4.42e-07	4.49e-06	20815	Srpk1
1973	ENSMUSG00000048118	1020.9	-0.740139	0.146669	-5.04634	4.5e-07	4.57e-06	238247	Arid4a
1974	ENSMUSG00000050530	886.95	0.749749	0.148573	5.04635	4.5e-07	4.57e-06	269233	Fam171a1
1975	ENSMUSG00000033767	1787.6	-0.849685	0.168382	-5.04618	4.51e-07	4.57e-06	229473	Tmem131l
1976	ENSMUSG00000028248	3156.88	-0.598197	0.118551	-5.04591	4.51e-07	4.58e-06	66625	Pnisr
1977	ENSMUSG00000052364	63.7565	1.25945	0.249657	5.04473	4.54e-07	4.6e-06	102941	B630019K06Rik
1978	ENSMUSG00000024410	837.551	-0.700081	0.138803	-5.0437	4.57e-07	4.62e-06	76482	Rmc1
1979	ENSMUSG00000037949	913.505	0.468432	0.0929211	5.04118	4.63e-07	4.68e-06	102566	Ano10
1980	ENSMUSG00000032561	135.334	-1.12871	0.22392	-5.04067	4.64e-07	4.69e-06	56318	Acpp
1981	ENSMUSG00000001865	111.703	-1.18345	0.234794	-5.04035	4.65e-07	4.7e-06	12873	Cpa3
1982	ENSMUSG00000033364	704.221	-0.658901	0.130746	-5.03956	4.67e-07	4.72e-06	319651	Usp37
1983	ENSMUSG00000037235	5190.49	0.743616	0.14758	5.03873	4.69e-07	4.73e-06	17122	Mxd4
1984	ENSMUSG00000039646	2312.17	1.10223	0.218893	5.0355	4.77e-07	4.81e-06	246154	Vasn
1985	ENSMUSG00000013483	44.0315	1.57143	0.312179	5.03376	4.81e-07	4.85e-06	170720	Card14
1986	ENSMUSG00000023984	24.6615	-1.4081	0.279791	-5.03268	4.84e-07	4.87e-06	112694759	Gm20517
1987	ENSMUSG00000075420	39.4619	-1.37691	0.27365	-5.03163	4.86e-07	4.9e-06	68528	Smim6
1988	ENSMUSG00000022052	980.16	0.390941	0.0777348	5.02915	4.93e-07	4.96e-06	71978	Ppp2r2a
1989	ENSMUSG00000073131	540.223	0.470341	0.0935568	5.02733	4.97e-07	5e-06	67048	Vma21
1990	ENSMUSG00000053289	430.824	-0.296169	0.0589227	-5.02639	5e-07	5.03e-06	77591	Ddx10
1991	ENSMUSG00000031093	897.414	-0.732461	0.145756	-5.02526	5.03e-07	5.05e-06	75974	Dock11
1992	ENSMUSG00000027737	41.7245	-1.34711	0.268136	-5.02396	5.06e-07	5.08e-06	26570	Slc7a11
1993	ENSMUSG00000055301	38.3505	1.38687	0.276113	5.02285	5.09e-07	5.11e-06	11529	Adh7
1994	ENSMUSG00000034088	11217.7	0.545811	0.108696	5.02142	5.13e-07	5.15e-06	110611	Hdlbp
1995	ENSMUSG00000054277	906.52	0.562402	0.112048	5.01928	5.19e-07	5.2e-06	66251	Arfgap3
1996	ENSMUSG00000024867	463.69	-0.827174	0.164821	-5.01864	5.2e-07	5.22e-06	18719	Pip5k1b
1997	ENSMUSG00000030020	284.289	0.906362	0.180739	5.01476	5.31e-07	5.32e-06	243548	Prickle2
1998	ENSMUSG00000029513	1251.74	-0.675829	0.134772	-5.01459	5.31e-07	5.32e-06	19079	Prkab1
[truncated: 30,068 more rows]

## Sheet: Pseudocount
This table includes the pseudocount of all the genes that were sequenced and annotated in the RNA-seq analysis. Mouse mm10 was used as the reference.
	Gene	WT1_quant.sf	WT2_quant.sf	WT3_quant.sf	WT4_quant.sf	WT5_quant.sf	WT6_quant.sf	RC1_quant.sf	RC2_quant.sf	RC3_quant.sf	RC4_quant.sf	RC5_quant.sf	RC6_quant.sf	ENTREZID	SYMBOL
1	ENSMUSG00000000001	3272.18	2945.14	2869.27	2692.75	2480.27	3070.11	2467.5	2603.27	2521.93	2931.58	2704.98	2307.33	14679	Gnai3
2	ENSMUSG00000000003	0	0	0	0	0	0	0	0	0	0	0	0	54192	Pbsn
3	ENSMUSG00000000028	810.624	738.472	897.842	1217.25	1047.74	1078.02	415.273	511.295	394.583	638.508	547.012	339.381	12544	Cdc45
4	ENSMUSG00000000031	310.5	10484	2446.58	5710.41	7199.72	3091.22	7697.74	26909.9	2757.6	1028.68	3142.53	23278.5	14955	H19
5	ENSMUSG00000000037	61.5462	96.3161	79.4814	111.989	119.471	109.936	24.0087	29.6203	103.191	49.445	38.0565	27.4822	107815	Scml2
6	ENSMUSG00000000049	1.3478	2.46426	7.30538	0.787871	1.44853	1.29684	21.5993	3.46837	2.24788	1.47015	10.7342	10.3512	11818	Apoh
7	ENSMUSG00000000056	2238.03	2540.23	2962.58	3474.11	3579.4	2918.75	1340.82	1870.37	1306.76	1361.65	1421.48	1583.16	67608	Narf
8	ENSMUSG00000000058	207.665	287.079	251.588	164.945	236.642	204.289	507.367	448.973	349.909	287.206	409.798	453.725	12390	Cav2
9	ENSMUSG00000000078	1806.04	1621.83	1776.93	1846.6	1726.55	1863.67	1590.77	1584.69	1562.83	2333.46	1804.9	1725.17	23849	Klf6
10	ENSMUSG00000000085	611.657	699.474	695.175	617.071	643.918	626.012	554.684	680.408	628.341	648.338	798.648	751.075	29871	Scmh1
11	ENSMUSG00000000088	1481.6	2508.55	1901.15	2326.34	2591.95	1590.46	2154.9	3124.32	1855.35	1821.19	1787.12	2900.08	12858	Cox5a
12	ENSMUSG00000000093	1278.59	1607.44	1448.39	859.439	891.582	1041.69	4727.37	1489.46	3245.61	2987.3	4371.97	2666.32	21385	Tbx2
13	ENSMUSG00000000094	5.28319	25.6579	11.74	2.07203	14.4293	8.4638	51.5895	18.0513	16.4627	16.3331	12.2587	43.6691	21387	Tbx4
14	ENSMUSG00000000103	0	0	0	0	0	0	0	0	0	0	0	0	22768	Zfy2
15	ENSMUSG00000000120	15.5152	23.2596	32.0235	16.3162	32.5045	24.8342	26.6075	26.7528	25.0801	21.9458	29.1343	37.9813	18053	Ngfr
16	ENSMUSG00000000125	0	1.56756	0	0	0	0	0	0	0	0.95827	0	0	22415	Wnt3
17	ENSMUSG00000000126	24.1903	117.082	75.5409	49.2612	182.989	48.0349	125.075	112.574	75.2463	40.2416	53.6293	208.033	216795	Wnt9a
18	ENSMUSG00000000127	251.475	270.02	215.206	211.9	255.443	197.587	343.964	298.676	362.775	266.182	291.429	301.548	14158	Fer
19	ENSMUSG00000000131	1429.8	1389.09	1675.31	1891.97	1825.3	1974.88	1749.66	1635.65	1637.56	2009.52	2022.36	1814.63	74204	Xpo6
20	ENSMUSG00000000134	911.204	759.154	1023.43	922.773	1104.03	1182.79	706.597	820.64	835.842	1187.63	783.386	868.715	209446	Tfe3
21	ENSMUSG00000000142	173.833	80.3982	88.8018	71.8409	89.1882	78.5865	134.05	118.297	183.487	114.028	70.9962	204.066	12006	Axin2
22	ENSMUSG00000000148	532.133	415.777	500.599	488.256	471.967	414.927	493.893	380.48	429.799	477.766	423.93	405.569	231841	Brat1
23	ENSMUSG00000000149	1958.37	1549.16	1834.31	2288.05	1856.44	1975.86	2225.32	2216.61	2184.83	2098.72	2212.48	2377.8	14673	Gna12
24	ENSMUSG00000000154	39.914	16.7314	24.2552	14.4744	25.6933	23.282	42.551	24.6075	65.3689	47.308	53.303	46.8819	18400	Slc22a18
25	ENSMUSG00000000157	946.43	773.081	691.355	984.237	868.93	1148.89	148.172	481.312	289.079	438.185	481.99	243.578	16415	Itgb2l
26	ENSMUSG00000000159	0.840858	0	0	2.15609	0.909396	0	0	0.94899	0	0	0	0	72058	Igsf5
27	ENSMUSG00000000167	9.9949	9.59381	11.212	18.7582	17.4577	9.39563	22.8681	13.2083	6.23699	6.72482	8.39903	17.7176	72614	Pih1d2
28	ENSMUSG00000000168	633.466	1177.89	859.917	932.383	1202.52	774.761	1069.18	1413.61	1109.69	969.284	1015.25	1468.66	235339	Dlat
29	ENSMUSG00000000171	1779.82	2278.8	1749.45	2089.59	1807.27	1711.24	2249.86	2453.56	1800.09	1841.54	1938.72	2453.98	66925	Sdhd
30	ENSMUSG00000000182	6.95203	15.8198	15.3695	5.19439	13.5648	10.0691	0	8.03905	2.86463	0.94377	25.1227	5.33447	64654	Fgf23
31	ENSMUSG00000000183	1.76838	26.9295	12.5568	32.7022	32.3434	6.77514	22.6003	29.9883	10.7088	2.89756	2.85222	45.025	14177	Fgf6
32	ENSMUSG00000000184	1344.88	1151.74	1497.4	1123.71	1495.29	1128	2977.68	1588.74	2221.29	2018.68	1945.07	2483.55	12444	Ccnd2
33	ENSMUSG00000000194	1425.61	1144.58	1020.21	1140.03	1204.78	1203.12	1294.74	1346.43	1463.15	1597.04	1510.57	1135.47	277463	Gpr107
34	ENSMUSG00000000197	1.71548	16.1149	4.35011	0	9.97916	3.29811	4.50955	3.49782	1.85726	1.85135	3.65595	5.52028	338370	Nalcn
35	ENSMUSG00000000202	0	0.610396	0	0	0	0	1.73811	0	3.92894	0	0	0.892857	72014	Btbd17
36	ENSMUSG00000000204	2542.4	1973.36	2046.75	3293.83	2500.83	3400.29	617.165	1639.25	2049.95	1691.74	1497.19	1309.85	20558	Slfn4
37	ENSMUSG00000000214	0	0	0	0	0	0	0	0	0	0	0	0	21823	Th
38	ENSMUSG00000000215	0	0	0	0	0	0	0	0	0	0	0	0	16334	Ins2
39	ENSMUSG00000000216	0	0	0.901285	0	0	0	0	1.80575	0	0	0	0	20278	Scnn1g
40	ENSMUSG00000000223	61.7242	67.9332	100.15	62.3207	103.493	67.9998	292.119	219.718	312.919	296.738	307.718	297.454	13497	Drp2
41	ENSMUSG00000000244	1223.02	915.187	1187.95	1199.18	1520.61	1348.83	585.115	1064.21	984.317	761.039	964.054	647.257	27027	Tspan32
42	ENSMUSG00000000247	8.64852	3.65942	10.5	12.3424	7.16862	19.4683	8.72006	12.5531	13.5207	9.17562	7.40351	13.5639	16870	Lhx2
43	ENSMUSG00000000248	23.8986	4.22828	9.88773	5.52571	11.9781	19.9924	5.3652	8.98807	13.548	20.6402	4.77992	8.22588	70809	Clec2g
44	ENSMUSG00000000253	290.741	540.414	368.186	438.892	609.36	349.47	410.82	635.626	381.132	298.518	375.329	946.62	66355	Gmpr
45	ENSMUSG00000000263	0	0	0	0	0	0	0	0	0	0	0	0	14654	Glra1
46	ENSMUSG00000000266	334.935	226.099	280.95	157.068	201.574	216.795	432.208	382.003	494.34	456.528	470.204	565.126	23947	Mid2
47	ENSMUSG00000000275	1451.48	1067.97	1328.95	1330.75	1415.67	1467.26	1019.91	1145.92	1679.29	1612.26	1657.09	1395.34	217069	Trim25
48	ENSMUSG00000000276	256.317	199.631	176.416	211.247	154.388	149.846	190.678	257.357	170.331	180.639	222.574	191.613	56077	Dgke
49	ENSMUSG00000000278	882.545	1021.36	966.021	861.179	930.362	999.387	1715.51	1316.98	1778.33	1589.65	1587.92	1586.56	74617	Scpep1
50	ENSMUSG00000000282	769.145	659.436	844.726	797.568	767.544	732.559	689.553	681.465	698.654	722.848	851.873	682.04	17428	Mnt
51	ENSMUSG00000000290	5158.7	4146.64	4525.36	6819.19	5650.95	6755.89	2036.18	3953.58	3518.06	4573.35	4420.18	2562.99	16414	Itgb2
52	ENSMUSG00000000295	178.363	97.1796	82.4291	102.744	65.9061	119.208	172.704	159.026	113.764	208.551	186.351	119.144	69692	Hddc2
53	ENSMUSG00000000296	10.4068	63.2957	26.5959	28.9169	32.8653	13.7293	27.0623	67.7239	20.6018	11.5806	12.3989	118.716	21987	Tpd52l1
54	ENSMUSG00000000301	14.134	28.5545	17.5941	28.6435	30.2084	29.8081	50.3078	45.806	27.3522	32.9021	32.0675	26.3883	18618	Pemt
55	ENSMUSG00000000303	50.8073	53.4334	46.8075	95.5335	77.588	59.0792	9.59367	31.6657	38.7547	41.2374	25.5421	25.473	12550	Cdh1
56	ENSMUSG00000000305	63.6439	40.6451	37.1832	26.7416	18.505	29.1251	17.3336	40.848	42.0855	43.5275	31.8941	40.0506	12561	Cdh4
57	ENSMUSG00000000308	25.0511	34.4588	31.3319	25.7488	16.547	30.731	267.903	115.803	115.604	172.262	209.966	125.595	12716	Ckmt1
58	ENSMUSG00000000317	185.874	130.495	172.595	128.69	143.08	111.602	375.278	332.258	257.038	192.457	159.541	358.165	12029	Bcl6b
59	ENSMUSG00000000318	423.583	314.797	357.498	529.438	382.725	441.498	209.103	594.961	483.416	355.836	305.57	345.793	17312	Clec10a
60	ENSMUSG00000000320	2944.77	2227.54	2936.74	2759.74	4258.64	3050.46	1887.55	2934.33	2930.73	1534.15	2547.63	2062.7	11684	Alox12
61	ENSMUSG00000000325	444.819	498.829	578.792	435.433	479.208	421.611	943.401	564.833	726.369	643.263	758.195	620.033	NA	NA
62	ENSMUSG00000000326	1025.88	982.499	1047.39	1390.49	1282.47	1163.52	1075.62	1162.59	1266.64	1052.46	1259.82	1164.19	12846	Comt
63	ENSMUSG00000000339	461.97	384.847	398.37	403.263	370.477	380.711	478.025	423.58	428.538	446.479	468.868	425.357	66368	Rtca
64	ENSMUSG00000000340	206.798	289.26	233.137	243.459	208.645	160.401	207.506	255.091	238.36	201.177	172.29	346.473	13171	Dbt
65	ENSMUSG00000000346	4953.49	4108.6	4698.45	5677.13	4788.59	4732.06	3307.09	4342.77	3896.35	4532.33	4162.18	4050.24	23994	Dazap2
66	ENSMUSG00000000355	322.886	271.3	297.024	243.002	234.315	290.227	336.326	289.648	325.725	282.575	293.22	325.479	68995	Mcts1
67	ENSMUSG00000000359	64.9954	70.1554	70.8657	38.704	66.2686	77.84	110.43	74.7428	59.5649	48.5737	81.2332	74.7436	19700	Rem1
68	ENSMUSG00000000365	13.1118	9.23499	19.3486	26.7148	6.27141	14.8568	6.73017	8.67167	5.64944	18.7701	2.78283	2.6477	30054	Rnf17
69	ENSMUSG00000000374	1761.56	1830.39	2206.62	2522.01	2413.94	2155.05	1290.16	1647.17	1617.02	1645.66	1701.89	1419.48	216131	Trappc10
70	ENSMUSG00000000378	1192.44	888.765	1070.73	1262.28	992.267	1119.04	854.657	738.635	801.226	966.384	904.293	813.227	216527	Ccm2
71	ENSMUSG00000000381	0.881319	0	0	0	0	0	0	0	0	0	0	0	22373	Wap
72	ENSMUSG00000000384	778.006	673.79	761.12	864.868	753.536	848.086	617.727	712.179	640.643	701.644	744.017	678.125	21379	Tbrg4
73	ENSMUSG00000000385	0	0	1.17089	0	0	0	0	0	0.741428	0	0	0	50528	Tmprss2
74	ENSMUSG00000000386	61.3861	86.6907	71.6609	79.0346	34.1266	49.9554	13.4737	24.0769	319.884	51.2796	46.176	57.8679	17857	Mx1
75	ENSMUSG00000000392	4150.47	6629.3	4672.1	2402.9	3351.9	3606.62	9223.57	4948.44	7031.74	6393.57	6867.15	6449.9	14089	Fap
76	ENSMUSG00000000394	0.809412	0	0	0	0	0	10.9244	0.826398	7.15789	1.58064	4.32673	3.42788	14526	Gcg
77	ENSMUSG00000000399	1273.36	1946.48	1437.71	1813.06	1652.94	1333.17	1721.15	2344.54	1539.86	1383.29	1588.27	2773.58	66108	Ndufa9
78	ENSMUSG00000000402	40.8255	34.8975	37.2064	18.7272	34.4026	15.3944	23.5474	40.8193	12.61	41.3717	34.2029	34.9953	54156	Egfl6
79	ENSMUSG00000000409	202.442	156.23	173.652	308.532	328.283	317.309	76.9614	103.742	108.25	147.663	116.402	111.627	16818	Lck
80	ENSMUSG00000000411	0	0	0	1.02108	0	0	0	0	0	0	0	0	58864	Tssk3
81	ENSMUSG00000000416	41.5327	49.9437	57.888	53.2955	35.5548	122.695	59.9619	51.9604	59.6294	42.695	50.2998	65.769	30785	Cttnbp2
82	ENSMUSG00000000420	5270.7	4082	4057.83	3711.57	3715.98	3305.64	4565.56	3734.19	5214.42	4295.39	4272.6	3847.29	14423	Galnt1
83	ENSMUSG00000000435	0	12.8795	1.82588	5.22048	1.9321	0	1.19335	6.33454	1.94683	0	0	11.4254	17877	Myf5
84	ENSMUSG00000000439	302.395	416.639	377.192	783.431	406.997	486.623	521.988	524.237	362.506	399.971	551.807	721.826	67027	Mkrn2
85	ENSMUSG00000000440	382.677	186.938	287.215	289.313	242.141	234.591	146.686	325.909	248.495	244.798	246.177	225.301	19016	Pparg
86	ENSMUSG00000000441	2266.37	2171.06	2565.18	2486.68	2418.32	2551.24	1959.95	2426.01	2230.24	2102.33	2098.46	2381.69	110157	Raf1
87	ENSMUSG00000000486	1194.16	753.985	786.808	1108.86	917.373	1019.86	273.485	469.861	353.438	673.582	562.18	369.655	54204	Septin1
88	ENSMUSG00000000486	1194.16	753.985	786.808	1108.86	917.373	1019.86	273.485	469.861	353.438	673.582	562.18	369.655	100043580	Gm4532
89	ENSMUSG00000000489	767.675	689.49	966.388	620.346	1012.93	746.488	1480.62	1265.93	1390.65	1112.35	1235.57	1340.42	18591	Pdgfb
90	ENSMUSG00000000530	515.309	487.758	641.266	688.05	666.887	670.738	423.231	516.196	491.631	505.147	532.635	565.91	11482	Acvrl1
91	ENSMUSG00000000531	172.535	161.691	161.209	92.5475	152.086	148.95	368.438	250.771	298.948	289.953	291.239	389.061	56149	Tamalin
92	ENSMUSG00000000532	538.724	624.786	529.693	575.32	517.054	584.36	460.61	511.899	474.29	530.444	543.414	530.144	11479	Acvr1b
93	ENSMUSG00000000538	905.177	1192.56	950.903	800.858	938.33	934.488	1448.46	1289.77	1193.2	1017.46	1228.94	1531.18	216810	Tom1l2
94	ENSMUSG00000000544	0	0	0.841328	0	0	0	0	0	0	0	1.03449	1.00046	59290	Gpa33
95	ENSMUSG00000000552	475.882	445.387	478.128	505.397	466.736	439.482	449.737	510.713	563.954	489.834	529.415	642.753	29813	Zfp385a
96	ENSMUSG00000000555	746.646	695.51	878.113	696.194	802.576	891.553	1342.84	1007.68	1369.52	1281.89	1335.22	1279.38	16402	Itga5
97	ENSMUSG00000000560	0	0	0.898279	0	0	0	0	0	0	0	0	0	14395	Gabra2
98	ENSMUSG00000000561	810.928	840.299	814.201	906.688	888.794	937.965	685.504	756.657	765.723	796.703	774.113	807.88	70465	Wdr77
99	ENSMUSG00000000562	45.4823	22.4497	46.4011	25.775	35.2963	33.32	18.4319	26.3456	11.9152	22.6482	17.6829	10.2777	11542	Adora3
100	ENSMUSG00000000562	45.4823	22.4497	46.4011	25.775	35.2963	33.32	18.4319	26.3456	11.9152	22.6482	17.6829	10.2777	69296	Tmigd3
101	ENSMUSG00000000563	3428.61	4677.13	3642.56	4270.41	4120.93	3201.41	4696.55	5163.85	3470.13	3319.47	3519.72	5665.44	11950	Atp5pb
102	ENSMUSG00000000567	47.8677	34.5939	64.6861	48.3269	38.4484	51.3768	220.138	66.7483	208.56	91.649	64.7571	188.396	20682	Sox9
103	ENSMUSG00000000568	2666.07	2207.05	2430.01	2892.09	2613.83	2741.88	1622.5	2033.53	1648.38	1955.79	1811.7	1638.74	11991	Hnrnpd
104	ENSMUSG00000000579	391.038	273.956	342.247	330.299	318.16	424.071	161.785	251.578	267.129	192.674	227.384	159.999	100040563	Dynlt1c
105	ENSMUSG00000000581	676.195	589.394	563.998	534.616	383.797	537.373	548.362	605.36	625.733	488.091	529.657	690.365	57316	C1d
106	ENSMUSG00000000594	1664.95	1440.66	1683.93	1951.38	1578.6	2267.51	2629.59	2594.84	2534.63	2735.49	3135.13	2241.88	14667	Gm2a
107	ENSMUSG00000000600	964.882	1156.82	947.329	938.667	978.712	1018.75	661.873	885.807	875.83	745.25	712.881	809.77	79264	Krit1
108	ENSMUSG00000000605	1445.93	1473.38	1484.63	1103.93	1265.85	1265.2	1827.01	1515.69	1641.98	1577.13	1516.53	1749.98	12727	Clcn4
109	ENSMUSG00000000606	0	0	0	0	0	0	0	0	0	0	0	0	669149	Vmn2r88
110	ENSMUSG00000000617	13.4576	15.434	6.52034	13.7873	19.8601	21.3348	0	2.61742	0	2.08293	2.81882	1.04892	108072	Grm6
111	ENSMUSG00000000627	90.179	60.2067	83.6764	128.966	88.5613	123.576	61.146	73.6025	73.7582	108.19	78.6102	79.0473	20355	Sema4f
112	ENSMUSG00000000628	593.39	1642.02	837.637	1228.03	1695.43	993.807	689.135	1701.3	594.751	701.657	638.433	2530.03	15277	Hk2
113	ENSMUSG00000000631	2351.43	2666.12	2791.8	2618.19	2726.09	2343.83	3033.05	3571.12	2403.23	2897.55	3285.18	3420.77	360013	Myo18a
114	ENSMUSG00000000632	0.952027	1.71641	2.93637	0	1.75547	0.76047	5.30984	5.35393	5.29371	3.18188	2.4093	6.0113	20370	Sez6
115	ENSMUSG00000000673	225.337	107.715	105.653	138.898	156.011	260.174	25.5507	96.5607	82.1242	136.044	92.1464	48.2205	107766	Haao
116	ENSMUSG00000000682	1647.15	1369.21	1237.83	2024.44	1243.92	1928.58	543.542	1014.12	904.344	1501.42	1375.82	727.793	23833	Cd52
117	ENSMUSG00000000686	195.119	181.589	174.854	130.755	130.567	215.937	351.738	215.375	424.507	448.721	489.874	263.186	67477	Abhd15
118	ENSMUSG00000000690	30.4312	16.7892	35.7147	11.7998	18.9698	16.3274	26.2416	10.1715	23.6523	7.1561	10.6787	20.8839	15414	Hoxb6
119	ENSMUSG00000000693	992.353	1012.53	797.265	501.826	605.089	580.712	2530.04	1125.97	2918.32	2133.54	2936.07	2175.37	16950	Loxl3
120	ENSMUSG00000000701	0	0	0	0	0	0	0	0	0	0	0	0	27382	Tcl1b5
121	ENSMUSG00000000706	30.8936	14.4799	25.3383	36.2052	32.8748	23.9086	12.3826	17.1954	2.66724	6.17936	10.4174	0.904817	12231	Btn1a1
122	ENSMUSG00000000708	1028	933.732	1003.67	1083.09	1049.9	1170.02	993.783	899.308	1081.38	1024.61	1036.64	1145.56	18519	Kat2b
123	ENSMUSG00000000711	2680.64	2576.26	2445.58	2901.8	2662.81	2742.25	2255.86	2574.66	2568.56	2701.47	2618.88	2649.35	19344	Rab5b
124	ENSMUSG00000000724	0	0	0	0	0	0	0	0	0	0	0	0	12957	Cryba1
125	ENSMUSG00000000730	7.62047	0.560475	2.53409	4.48566	2.91403	3.92928	3.22566	1.89526	0	5.14825	2.47673	0	54427	Dnmt3l
126	ENSMUSG00000000731	3.5916	4.89409	13.6059	0	4.8501	5.41753	1.00996	1.49019	1.6115	1.59636	0.785366	3.44423	11634	Aire
127	ENSMUSG00000000732	479.147	419.245	343.8	481.458	392.492	541.479	129.364	250.723	261.092	222.224	225.863	182.399	50723	Icosl
128	ENSMUSG00000000738	740.98	976.868	955.138	1086.79	1223.28	980.261	1012.93	1042.12	990.179	1043.96	987.05	1062.97	234847	Spg7
129	ENSMUSG00000000739	15.7289	22.89	10.4078	0.473127	16.8222	9.3481	8.63371	11.5045	21.2305	13.2124	19.5636	21.8455	57429	Sult5a1
130	ENSMUSG00000000740	9525.86	8834.74	9602.47	11690.7	9671.59	10712.4	11575.1	10280.2	11299.3	12645.6	12966.7	12095	270106	Rpl13
131	ENSMUSG00000000743	1661.71	1570.16	1422.4	1848.38	1548.46	1663.17	1926.04	1658.73	1754.36	1847.02	1827.56	1541.51	234852	Chmp1a
132	ENSMUSG00000000751	2577.68	2288.76	2627.24	3508.24	3091.09	2812.22	1453.74	1783.16	1404.36	1727.38	1404.32	1459.97	68275	Rpa1
133	ENSMUSG00000000753	10534.6	7179.4	8151.88	4271.03	4726.41	4335.18	24015.8	8975.24	27042.2	26838.6	20080.9	27640.4	20317	Serpinf1
134	ENSMUSG00000000759	1121	870.524	1146.29	1192.46	1277.1	1344.74	853.828	771.793	785.834	874.436	747.382	586.764	259279	Tubgcp3
135	ENSMUSG00000000766	0	0	0	0	0	0	0	0	0	0	0	0	18390	Oprm1
136	ENSMUSG00000000776	359.318	328.551	417.839	347.953	297.517	229.212	516.892	377.926	453.209	487.128	399.51	504.487	67065	Polr3d
137	ENSMUSG00000000782	533.192	552.802	518.484	428.924	322.739	305.599	608.186	386.168	592.728	476.977	494.796	471.961	21414	Tcf7
138	ENSMUSG00000000787	8301.56	8037.67	7308.92	6839.74	6502.06	7029.87	7027.32	7539.3	7101.66	7317.36	7360.57	7272.03	13205	Ddx3x
139	ENSMUSG00000000791	52.127	47.8717	38.7416	71.7045	20.2685	46.9139	52.2066	57.0704	48.7221	46.3541	60.9999	42.0521	16161	Il12rb1
140	ENSMUSG00000000792	3.45445	3.12552	3.56949	3.03597	3.79292	0.825383	0	5.37673	4.86565	0.959536	2.82904	2.22897	114479	Slc5a5
141	ENSMUSG00000000794	6.6938	65.7251	31.8141	32.4444	33.9742	6.15297	61.2083	45.6901	41.8464	28.6421	30.4859	129.371	140493	Kcnn3
142	ENSMUSG00000000804	2233.15	2223.83	3021.03	3468.35	4298.74	3054.48	1336.28	1639.64	1260.64	1417.7	1362.04	1137.81	237898	Usp32
143	ENSMUSG00000000805	0	5.86405	9.13607	3.70073	9.77601	0.622497	6.24458	2.65413	0.724583	0.714578	2.10309	17.8834	12351	Car4
144	ENSMUSG00000000811	190.895	127.542	132.173	137.008	101.247	125.024	131.103	198.892	172.161	208.52	179.466	174.554	232223	Txnrd3
145	ENSMUSG00000000817	2.68412	7.97163	5.44937	14.5966	3.84535	8.55937	1.18104	7.25045	7.81085	7.72822	8.57238	2.80691	14103	Fasl
146	ENSMUSG00000000823	1027.64	967.779	983.375	636.769	625.132	779.137	1017.16	951.421	1051.74	981.169	1335.58	723.973	269401	Zfp512b
147	ENSMUSG00000000826	3218.33	2992.47	3037.87	2968.94	2666.49	3074.43	2447.54	2614.29	2644	3133.11	2933.26	2534.88	13002	Dnajc5
148	ENSMUSG00000000827	917.668	919.548	989.401	998.839	976.621	894.924	1075.4	1134.44	1078.2	1079.73	962.757	927.208	66314	Tpd52l2
149	ENSMUSG00000000838	1659.63	1674.63	1705.35	1495.93	1587.06	1537.77	1218.98	1285.73	1356.19	1284	1362.26	1114.77	14265	Fmr1
150	ENSMUSG00000000861	736.288	528.309	642.534	987.748	784.263	939.88	229.15	380.487	313.511	439.267	410.566	259.936	14025	Bcl11a
151	ENSMUSG00000000869	4.14892	1.57471	2.57997	0.961371	5.92073	3.40464	0	0	1.89516	1.82871	1.14695	0	16189	Il4
152	ENSMUSG00000000876	484.89	471.671	481.732	540.259	467.5	457.036	443.177	522.955	555.809	457.591	471.487	494.171	59038	Pxmp4
153	ENSMUSG00000000881	222.514	259.282	236.937	152.484	204.253	220.264	430.022	275.626	395.574	340.62	346.562	350.87	53310	Dlg3
154	ENSMUSG00000000884	105.171	113.787	78.3754	121.334	79.1399	79.4503	97.3638	95.1417	109.628	127.7	135.437	91.5907	13972	Gnb1l
155	ENSMUSG00000000889	0.871026	1.56111	0	0	3.8113	1.66769	4.80107	3.57488	0.969709	3.836	1.8887	6.42754	13166	Dbh
156	ENSMUSG00000000901	218.682	146.918	182.722	100.482	121.597	137.715	255.844	359.129	322.438	303.62	327.698	338.126	17385	Mmp11
157	ENSMUSG00000000902	1077.91	1057.72	1154.48	1239.17	1083.91	1204.05	1304.79	1128.1	1291.21	1332.81	1319.88	1398.45	20587	Smarcb1
158	ENSMUSG00000000903	498.31	419.42	434.458	364.237	264.239	332.403	229.458	327.284	218.512	518.995	377.649	296.247	22364	Vpreb3
159	ENSMUSG00000000915	1078.25	956.775	981.455	1089.53	1130.26	1385.52	613.437	691.447	482.696	1039.84	803.238	577.609	29816	Hip1r
160	ENSMUSG00000000916	245.075	255.953	338.64	320.094	278.945	310.076	294.432	323.474	242.033	321.415	278.301	234.885	100609	Nsun5
161	ENSMUSG00000000934	53.6247	54.3488	70.8947	81.1266	65.6222	71.6763	103.57	92.4364	67.2209	66.7451	82.5699	108.601	72960	Top1mt
162	ENSMUSG00000000938	325.731	365.89	362.604	170.476	233.607	171.706	559.285	462.922	581.312	491.223	554.677	565.367	15395	Hoxa10
163	ENSMUSG00000000942	18.8473	12.455	32.0066	23.2275	23.7379	14.7177	28.5626	37.4855	32.1512	20.9118	33.7073	43.6462	15401	Hoxa4
164	ENSMUSG00000000957	4444.5	7451	6455.64	2641.27	4173.79	3180.41	13178.6	7695.4	12331.5	10691.1	10570.7	12242.8	17387	Mmp14
165	ENSMUSG00000000958	697.368	755.163	669.978	654.405	575.453	631.778	622.499	632.237	680.849	624.599	728.646	640.369	20540	Slc7a7
166	ENSMUSG00000000959	1084.4	1087.92	1082.12	1161.22	1061.8	1151.82	1210.82	1253.61	1224.84	1328.14	1348.44	1354.48	69089	Oxa1l
167	ENSMUSG00000000976	715.119	574.19	568.707	652.831	719.716	804.593	452.476	507.615	566.24	621.435	579.063	506.244	217026	Heatr6
168	ENSMUSG00000000982	7.08171	8.20516	5.41364	14.2368	18.7133	10.0004	7.23818	14.2756	4.97049	42.4522	5.72387	5.86188	20302	Ccl3
169	ENSMUSG00000000983	0.566506	0	2.2031	8.97889	0	1.47191	0	0	0.624987	0	0.60678	0	14038	Wfdc18
170	ENSMUSG00000001014	297.455	266.418	519.819	618.823	560.348	435.203	166.877	204.914	140.249	161.752	110.512	92.4165	78369	Icam4
171	ENSMUSG00000001016	1345.26	1142.64	1423.67	1398.1	1293.68	1395.51	1196.95	1146.06	1066.57	1252.8	1228.9	1059.71	67781	Ilf2
172	ENSMUSG00000001017	2728.9	2541.53	2714.1	2816.52	2641.49	2474.51	2891.65	2786.92	2648.66	2723.27	2588.58	3012.97	66511	Chtop
173	ENSMUSG00000001018	719.554	829.988	663.715	616.247	616.668	528.97	865.914	818.398	778.22	763.502	739.407	851.052	20615	Snapin
174	ENSMUSG00000001020	546.516	421.828	403.254	437.665	376.431	621.088	998.192	632.038	867.199	943.101	882.664	1018.51	20198	S100a4
175	ENSMUSG00000001021	3.31254	2.17347	5.05769	5.61397	5.64856	6.01748	7.16569	5.00373	1.87724	7.27193	4.71663	6.09646	20197	S100a3
176	ENSMUSG00000001023	0	0	0	0	0	0	0	0.917701	0	0	0	1.01375	20199	S100a5
177	ENSMUSG00000001025	1146.14	1130.76	1137.1	1538.87	1106.98	1329.85	1376.27	1241.11	1248.2	1508.76	1121.74	1554.54	20200	S100a6
178	ENSMUSG00000001027	91.063	821.539	212.649	337.321	462.906	99.0329	216.224	678.796	111.304	80.5213	125.614	858.477	110880	Scn4a
179	ENSMUSG00000001029	310.867	253.871	294.237	296.329	225.245	327.748	193.96	263.149	226.401	271.812	254.353	244.94	15896	Icam2
180	ENSMUSG00000001034	651.995	620.324	640.397	681.162	534.705	634.17	612.886	588.264	651.622	660.516	722.645	544.237	23939	Mapk7
181	ENSMUSG00000001036	509.706	493.378	534.999	264.051	361.367	400.775	1046.34	747.094	902.216	845.441	912.116	897.029	13855	Epn2
182	ENSMUSG00000001039	46.5485	64.5247	56.8956	44.8542	42.8436	37.4645	89.7812	60.1754	95.5214	91.567	71.1353	85.3367	27078	B9d1
183	ENSMUSG00000001052	1044.53	985.089	1002	1048.61	1067.16	1228.83	1100.34	1012.8	1103.14	1327.28	1106	1114.13	99683	Sec24b
184	ENSMUSG00000001053	260.739	211.429	173.279	193.275	195.634	146.361	348.88	274.894	242.747	282.721	245.838	245.428	212706	N4bp3
185	ENSMUSG00000001054	521.729	479.32	535.926	661.8	476.838	599.696	532.1	634.297	659.216	691.011	641.007	586.28	66089	Rmnd5b
186	ENSMUSG00000001056	452.806	410.825	492.925	691.753	472.924	499.062	535.961	423.259	471.092	538.331	518.666	452.587	52530	Nhp2
187	ENSMUSG00000001062	511.381	556.584	531.167	495.848	557.228	643.253	528.972	577.712	552.295	655.446	666.06	495.12	72325	Vps9d1
188	ENSMUSG00000001065	772.722	650.006	871.416	829.898	797.795	1040.34	597.905	632.988	611.969	647.298	619.827	538.047	57247	Zfp276
189	ENSMUSG00000001076	0	0	0	0	0	0	1.19208	0	0	0	0	0	239659	C1ql4
190	ENSMUSG00000001082	814.846	707.117	883.283	1064.44	868.343	1008.82	551.147	799.168	804.753	968.634	918.206	659.828	68294	Mfsd10
191	ENSMUSG00000001089	917.251	940.619	948.129	571.48	717.886	675.422	1531.48	1060.85	1400.64	1276.21	1151.55	1370.39	269593	Luzp1
192	ENSMUSG00000001095	1.74132	3.13741	1.79485	6.17179	5.73981	2.50611	0	1.79064	2.9011	1.91533	2.82475	3.19926	20500	Slc13a2
193	ENSMUSG00000001098	2296.6	2233.69	2184.9	2217.24	2247.53	2279.69	2934.69	2382.72	3035.41	3182.74	2906.98	2900.62	330171	Kctd10
194	ENSMUSG00000001100	964.941	975.738	770.245	927.58	864.264	755.431	1269.07	1199.75	1180.59	1089.02	1166.57	1232.19	67811	Poldip2
195	ENSMUSG00000001103	0	0	0	0	0	0	0	0	0	0	0	0	18292	Sebox
196	ENSMUSG00000001105	731.088	544.604	599.456	554.697	532.085	501.759	1058.88	668.292	901.853	768.344	734.336	778.247	55978	Ift20
197	ENSMUSG00000001119	3998.15	4119.04	4087.35	2101.45	5545.9	2869.28	11838.7	7043.31	10036.4	11584.4	8641.24	12948.3	12833	Col6a1
198	ENSMUSG00000001120	111.671	104.694	111.164	115.372	85.9414	125.015	127.536	138.075	177.715	133.544	201.353	189.806	59093	Pcbp3
199	ENSMUSG00000001123	1356.16	1145.97	1234.09	1662.2	1288.22	1439.88	687.455	963.497	1396.55	1335.08	1223.91	1167.74	16859	Lgals9
200	ENSMUSG00000001127	1460.78	1848.52	1532.31	1410.25	1528.92	1518.88	1529.35	1740.24	1520.41	1409.31	1633.65	1657.24	11836	Araf
201	ENSMUSG00000001128	1267.56	1015.63	1384.89	1966.05	1440.57	1595.37	805.404	1593.23	1196.79	1424.16	1513.86	1064.72	18636	Cfp
202	ENSMUSG00000001131	264.771	435.626	531.164	158.693	481.161	400.493	1650.25	559.398	864.415	867.265	832.912	1106.25	21857	Timp1
203	ENSMUSG00000001134	141.079	160.222	143.594	191.046	157.391	121.886	187.674	143.708	158.787	167.648	187.071	138.823	22294	Uxt
204	ENSMUSG00000001138	560.384	434.31	628.88	557.393	690.161	799.266	459.093	514.34	437.302	530.271	554.24	546.552	94218	Cnnm3
205	ENSMUSG00000001143	549.437	587.516	656.884	587.467	611.59	690.276	583.175	636.092	615.617	622.19	569.728	575.854	214895	Lman2l
206	ENSMUSG00000001150	992.484	1034.22	1216.46	1352.65	1260.64	1320.15	1213.34	902.537	927.48	1128.96	962.053	858.208	54387	Mcm3ap
207	ENSMUSG00000001151	1204.77	1243.65	1262.47	1476.85	1739.13	1298.82	1063.2	986.244	936.549	787.523	871.291	974.608	18541	Pcnt
208	ENSMUSG00000001155	0	0	0	0	0.959631	0	0	0	0	0	0	0	14317	Ftcd
209	ENSMUSG00000001156	3529.51	3540.46	4567.5	6028.5	5177.13	5319.87	1578.51	2920.53	2187.59	3431.4	2774.8	1985.96	17119	Mxd1
210	ENSMUSG00000001157	423.128	406.386	416.705	413.545	358.95	490.085	496.346	463.269	485.864	532.182	415.127	421.94	23885	Gmcl1
211	ENSMUSG00000001158	248.775	361.126	283.817	306.073	248.015	278.669	403.141	306.862	370.126	272.657	258.227	383.52	66618	Snrnp27
212	ENSMUSG00000001166	34.6747	22.171	28.186	82.9251	72.091	55.7079	17.6412	34.5145	85.842	26.8973	42.7766	46.4833	114643	Oas1c
213	ENSMUSG00000001168	0	0	0	0	0	0	0	0	0	0	0	0	246729	Oas1h
214	ENSMUSG00000001173	666.531	583.733	629.843	507.882	686.571	665.222	753.773	614.735	781.4	716.858	806.764	643.09	320634	Ocrl
215	ENSMUSG00000001175	8080.71	6067.76	6706.95	6820.27	6439.7	7041.55	5909.96	7033.32	7215.9	8082.16	7240.19	4855.84	12313	Calm1
216	ENSMUSG00000001211	1687.58	1764.23	1401.68	1508	1493.8	1094.73	1605.06	2285.69	1794.21	1536.5	1950.99	1956.36	28169	Agpat3
217	ENSMUSG00000001225	0	0	0	9.90309	1.02784	0	0	2.18064	1.54074	0.766069	0.753976	1.44741	13487	Slc26a3
218	ENSMUSG00000001227	312.127	172.086	241.02	244.471	230.274	284.869	286.016	338.202	302.945	332.388	453.198	279.504	20359	Sema6b
219	ENSMUSG00000001228	4034.7	3316.45	4148.24	5818.8	5072.26	4689.91	1555.96	2197.69	1675.25	2448.39	2161.08	1390.88	18140	Uhrf1
220	ENSMUSG00000001229	1027.21	1200.18	1039.06	1303.12	1206.79	1321.38	1063.51	1117.29	1130.54	1218.21	1166.69	1198.56	224897	Dpp9
221	ENSMUSG00000001240	212.295	205.723	267.523	165.416	283.707	195.989	372.994	400.394	368.784	349.051	310.019	590.53	54409	Ramp2
222	ENSMUSG00000001247	22.702	30.0013	22.8802	37.6057	22.5294	34.0758	9.64909	25.3356	12.5482	26.1495	13.9575	13.759	54135	Lsr
223	ENSMUSG00000001248	1858.46	1598.4	1944.15	1473.94	1952.98	2562.37	2068.99	1581.12	1729.41	2108	1876.91	1847.66	52857	Gramd1a
224	ENSMUSG00000001249	165.859	100.241	124.955	286.897	248.283	154.084	91.1355	120.279	83.0841	85.4185	135.78	87.082	15451	Hpn
225	ENSMUSG00000001260	0.649293	1.84073	1.04182	0	0	0	0	0	0	0	0	0	14405	Gabrg1
226	ENSMUSG00000001270	3000.96	2913.17	4218.89	2732.2	2305.77	2453.12	13655.8	8629.19	11011.1	9924.93	11599	8255.62	12709	Ckb
227	ENSMUSG00000001280	3109.55	2685.39	2916.62	2706.83	2792.82	2914.39	2221.21	2259.19	2683.61	2497.01	2318.08	2550	20683	Sp1
228	ENSMUSG00000001281	726.413	487.139	701.608	892.267	784.659	1231.37	331.333	688.334	752.261	796.171	973.12	467.582	16421	Itgb7
229	ENSMUSG00000001285	420.186	390.952	514.959	462.647	468.782	453.116	430.685	402.996	403.264	397.687	492.133	453.287	60315	Myg1
230	ENSMUSG00000001288	1353.32	1391.91	1508.89	917.798	1173.81	1224.77	1860.53	1214.29	1671.4	1699.49	1586.97	1417.45	19411	Rarg
231	ENSMUSG00000001289	1053.42	1328.61	1038.57	921.715	907.443	988.927	1514.34	1195.02	1299.7	1495.48	1297.77	1539.66	56612	Pfdn5
232	ENSMUSG00000001300	360.049	294.422	350.866	177.934	317.898	319.566	609.044	652.355	643.63	605.933	580.876	693.259	13642	Efnb2
233	ENSMUSG00000001305	275.558	250.905	251.32	341.895	230.113	286.151	285.433	248.373	257.752	275.684	250.561	281.282	67223	Rrp15
234	ENSMUSG00000001313	111.338	116.974	116.513	76.1864	69.5187	69.5893	184.825	139.179	166.918	130.901	126.653	219.197	11858	Rnd2
235	ENSMUSG00000001323	364.423	385.484	373.828	356.572	294.152	245.453	526.548	371.413	358.869	319.103	372.764	558.498	27364	Srr
236	ENSMUSG00000001333	11.158	114.521	23.4571	97.0828	97.9221	21.8103	39.7813	129.879	26.8057	18.1317	22.2692	207.453	68828	Sync
237	ENSMUSG00000001334	27.9861	245.544	77.0474	161.499	201.767	86.8513	207.758	638.066	83.839	20.2848	59.98	573.423	384061	Fndc5
238	ENSMUSG00000001348	6572.13	5773.68	13241.3	8242.29	6798.13	9396.33	50022	41106.5	34847	36270.6	48703.6	28404.6	11433	Acp5
239	ENSMUSG00000001349	1.91475	15.9469	9.84249	2.27417	8.38592	0	14.3288	5.07616	17.4302	24.2788	0.686748	16.5164	12797	Cnn1
240	ENSMUSG00000001366	1118.25	1071.61	1343.67	1420.16	1585.4	1415.82	628.793	871.265	980.546	776.892	640.15	665.136	71538	Fbxo9
241	ENSMUSG00000001376	518.646	481.983	489.751	413.754	426.835	475.204	482.406	470.034	459.415	423.897	457.099	455.406	73288	Vps50
242	ENSMUSG00000001380	1392.87	1321.54	1475.99	2112.98	1696.62	1545.57	1157.6	1108.07	1140.34	1136.03	1070.4	1081.85	15115	Hars
243	ENSMUSG00000001383	1368.1	1238.63	1509.08	1387.85	1556.6	1334.65	1376.08	1155.08	1074.5	1126.08	1170.3	1035.42	66492	Zmat2
244	ENSMUSG00000001403	2272.58	1999.67	2926.76	4066.5	3367.72	2814.71	1052.51	1439.59	1129.53	1607.95	1182.79	954.072	68612	Ube2c
245	ENSMUSG00000001415	2052.64	2142.46	2195.49	2092.2	2170.03	2377.3	1893.31	1807.22	1833.65	1806.68	1896.52	1571.14	229512	Smg5
246	ENSMUSG00000001416	2006.23	2217.48	2170.77	2816.24	2439.16	2402.85	2420.14	2418.88	2499.58	2388.48	2477.65	2598.6	12462	Cct3
247	ENSMUSG00000001418	1097.13	1225.16	1331.46	1236.93	1414.36	1313.18	2008.91	1770.84	2176.53	2044.07	1963.99	1855.89	56700	Glmp
248	ENSMUSG00000001419	2718.43	3528.3	3984.47	3171.54	3258.8	2809.28	2855.45	3596.01	2554.31	3390.54	3412.18	3058.48	17261	Mef2d
249	ENSMUSG00000001420	32.8763	44.0443	22.1993	31.0671	27.0529	25.1439	14.622	11.1959	21.0272	19.4318	28.6281	21.8149	71913	Tmem79
250	ENSMUSG00000001424	3270.66	3203.39	3077.26	3111.86	2614.45	2733.53	4101.93	3377.61	4238.4	4456.67	4639.94	3694.44	56463	Snd1
251	ENSMUSG00000001435	454.242	405.537	638.596	181.766	525.745	538.467	1047.18	565.571	996.154	1081.84	760.352	1207.39	12822	Col18a1
252	ENSMUSG00000001436	326.507	272.348	278.593	417.454	248.478	279.19	266.367	300.218	337.703	319.061	327.036	289.372	20509	Slc19a1
253	ENSMUSG00000001440	6016.98	5485.12	6419.73	7337.52	6937.94	6343.84	4842.64	4987.84	5052.42	5026.64	4777.54	4768.04	16211	Kpnb1
254	ENSMUSG00000001441	1398.09	1716.67	1426.72	1916.21	1806.22	2069.24	1155.89	1538.81	1135.69	1732.59	1789.19	1393.35	19155	Npepps
255	ENSMUSG00000001444	13.7356	21.8269	25.9761	42.8878	22.889	35.4046	6.14381	10.7053	20.2923	12.4013	8.42793	9.89428	57765	Tbx21
256	ENSMUSG00000001445	649.521	657.944	675.301	715.117	604.329	710.037	845.132	757.67	792.164	739.637	815.654	768.522	107732	Mrpl10
257	ENSMUSG00000001467	296.25	311.508	290.715	228.883	228.905	307.445	504.276	341.141	514.541	384.316	597.911	358.497	13121	Cyp51
258	ENSMUSG00000001472	4191.76	4468.63	4275.53	3964.52	4117.14	4273.8	4850.65	4106.06	4778.19	5187.66	4863.32	4558.95	66855	Tcf25
259	ENSMUSG00000001473	243.314	450.216	488.385	325.721	364.931	343.203	1905.36	840.592	1394.09	1249.43	1657.31	1464.39	67951	Tubb6
260	ENSMUSG00000001482	964.117	779.044	966.907	1123.89	1109.89	1063.57	951.92	920.06	1036.86	1079.87	1149.52	1029.12	23854	Def8
261	ENSMUSG00000001493	65.6064	123.209	72.6266	41.8754	122.635	70.5561	240.749	119.329	129.548	93.4752	139.872	230.542	17285	Meox1
262	ENSMUSG00000001494	1712.83	11710.1	8267.64	1455.11	1217.15	5759.71	2860.51	7573.39	5287.54	5572.13	5640.08	4460.96	74499	Sost
263	ENSMUSG00000001496	0	0	0	0	0	0	0	0	0	0	0	0	21869	Nkx2-1
264	ENSMUSG00000001497	3.55505	3.1517	1.80898	1.03852	2.90337	2.5556	4.73587	3.63457	3.88018	0	3.78917	5.85925	18511	Pax9
265	ENSMUSG00000001504	34.1426	3.23546	8.58433	9.81806	10.4018	12.758	29.6481	6.11114	21.2533	16.5939	19.443	33.2266	16372	Irx2
266	ENSMUSG00000001506	828751	603212	548728	344960	383404	237819	1.19378e+06	738534	1.56876e+06	1.62876e+06	1.34916e+06	1.36845e+06	12842	Col1a1
267	ENSMUSG00000001507	104.038	109.925	113.603	59.5054	110.652	112.329	130.18	172.86	202.283	192.526	189.494	177.306	16400	Itga3
268	ENSMUSG00000001508	302.119	558.729	274.605	448.214	401.925	125.985	236.325	656.945	214.291	136.868	182.076	520.942	20391	Sgca
269	ENSMUSG00000001510	1327.24	1355.09	1056.55	624.724	565.184	504.819	1996.12	1378.47	2118.09	2019.66	1557.37	1723.75	13393	Dlx3
270	ENSMUSG00000001517	1415.21	1438.56	1358.15	1642.7	1671.44	1907.6	553.472	765.067	630.286	805.551	714.356	488.68	14235	Foxm1
271	ENSMUSG00000001518	360.537	385.184	346.586	340.536	322.653	283.248	461.081	369.412	404.485	490.767	482.859	347.808	101142	Itfg2
272	ENSMUSG00000001520	75.6126	44.5423	63.7698	51.2257	50.702	43.2309	37.4131	56.7486	62.0876	64.1634	35.1769	41.8252	60345	Nrip2
273	ENSMUSG00000001521	233.906	290.872	273.812	203.704	246.584	192.562	456.534	373.212	458.148	410.065	439.857	420.375	22158	Tulp3
274	ENSMUSG00000001524	167.757	198.552	203.238	269.067	210.24	226.909	205.332	233.291	200.772	175.37	187.767	255.944	14885	Gtf2h4
275	ENSMUSG00000001525	13288.4	12113.3	14330.3	20187.7	17416.8	14929.2	11759	10977.5	12216.3	13354	13151.9	11277.3	22154	Tubb5
276	ENSMUSG00000001542	1866.51	1988.48	2003.36	1821.7	1664.25	1280.46	1633.99	1817.83	2316.9	1780.48	1702.47	1737.63	192657	Ell2
277	ENSMUSG00000001552	934.08	1162.18	1271.12	825.773	930.785	869.404	1317.92	1329.66	1617.36	1649.58	1878.11	1379.06	16480	Jup
278	ENSMUSG00000001555	4492.95	3903.79	3470.73	2086.49	2245.4	1576.4	8666.64	5358.42	8309.44	8207.53	7200.93	7353.28	14230	Fkbp10
279	ENSMUSG00000001558	1.64727	7.38361	5.12417	4.94727	6.35428	6.39699	14.3821	5.89247	9.85285	8.91359	10.3001	13.442	66720	Klhl10
280	ENSMUSG00000001566	0	0	0	0	0	0	0	0	0	0	0	0	15285	Mnx1
281	ENSMUSG00000001569	653.092	701.053	630.2	886.653	481.792	590.007	570.529	551.807	671.903	520.485	620.855	570.901	433864	Nom1
282	ENSMUSG00000001576	1023.34	1124.84	971.265	899.366	878.999	789.621	1737.67	1359.68	1817.09	1457.12	1630.62	1776.82	67458	Ergic1
283	ENSMUSG00000001583	20.3003	57.6465	47.8292	49.985	65.2945	26.8529	18.9687	31.0067	14.3043	14.1505	10.1291	16.1531	83813	Tnk1
284	ENSMUSG00000001588	1954.42	1653.4	1825.13	2269.41	2171.65	3148.89	510.699	1069.55	931.565	1529.75	1240.74	700.707	216859	Acap1
285	ENSMUSG00000001604	35.87	329.06	70.8229	101.449	200.824	36.3216	204.928	276.71	77.7148	49.8598	82.0254	365.706	21401	Tcea3
286	ENSMUSG00000001622	0	0	0	0	0	0	0	0	0	0	0	1.02696	12994	Csn3
287	ENSMUSG00000001627	914.238	1003.08	919.289	807.369	1032.87	819.185	904.428	1059.51	877.485	756.095	814.882	1154.55	15982	Ifrd1
288	ENSMUSG00000001630	216.11	195.182	249.068	160.345	221.66	199.201	277.121	253.059	194.8	204.625	185.778	312.757	232533	Stk38l
289	ENSMUSG00000001632	1515.09	1469.66	1561.41	1762.53	1641.56	1879.9	1028.22	1208.16	1161.92	1323.86	1385.32	1145.45	78783	Brpf1
290	ENSMUSG00000001642	1077.12	1162.41	1042.68	1100.19	987.076	965.287	1218.08	1233.6	1180.07	1192.83	1143.13	1524.61	11677	Akr1b3
291	ENSMUSG00000001655	1.72771	0	0	0	0.956817	0	1.21976	0	0	0	0	0	15422	Hoxc13
292	ENSMUSG00000001656	22.7319	0	0.905485	0	0	0	0	0	0	0	0	0	109663	Hoxc11
293	ENSMUSG00000001657	72.7151	1.59452	3.65711	3.14525	4.58367	2.57239	14.5611	7.32463	7.69625	16.5442	6.50086	20.903	15426	Hoxc8
294	ENSMUSG00000001661	87.1871	99.4181	88.2847	43.1181	40.882	53.0342	133.268	83.5607	177.328	119.312	116.195	119.373	15425	Hoxc6
295	ENSMUSG00000001663	233.609	145.102	232.871	188.845	208.566	137.402	187.599	209.601	274.411	185.949	214.319	257.66	14871	Gstt1
296	ENSMUSG00000001665	95.7903	89.4178	65.6112	68.7901	88.0551	99.511	138.083	96.6879	138.627	127.655	124.835	148.839	103140	Gstt3
297	ENSMUSG00000001666	187.026	159.998	167.048	166.854	140.984	141.47	275.603	250.217	270.192	218.695	228.102	323.953	13202	Ddt
298	ENSMUSG00000001670	0	0	0	0	0	0	0	0	0	0	0	0	234724	Tat
299	ENSMUSG00000001672	3.07559	4.49087	0	2.16522	3.74952	3.93783	0.856561	5.12349	1.37619	5.63356	5.43528	6.73357	73608	Marveld3
300	ENSMUSG00000001674	750.306	571.111	746.158	771.726	854.481	773.014	602.775	720.941	749.484	735.03	756.793	705.618	66942	Ddx18
301	ENSMUSG00000001687	1049.65	1186.65	1045.34	1109.22	1011.17	1260.77	1002.89	1157.65	1158.55	1323.66	1289.14	1301.11	24109	Ubl3
302	ENSMUSG00000001700	311.788	328.795	262.456	262.987	277.997	266.946	420.739	404.192	395.964	444.916	384.947	447.361	107022	Gramd3
303	ENSMUSG00000001707	286.121	252.833	315.147	372.935	348.773	355.499	190.583	261.395	296.684	229.695	269.789	199.808	66143	Eef1e1
304	ENSMUSG00000001729	3838.5	3683.62	3816.56	3634.84	3469.67	3633.41	4651.45	4215.91	4129.09	4400.84	4406.83	3963.47	11651	Akt1
305	ENSMUSG00000001739	244.719	304.288	372.086	346.4	278.528	496.61	101.685	204.363	190.85	325.348	314.92	162.208	60363	Cldn15
306	ENSMUSG00000001741	1683.74	1442.65	1375.77	1900.74	1494.16	1933.18	572.978	1038.71	750.113	1315.05	936.431	750.71	16170	Il16
307	ENSMUSG00000001750	3139.07	2216.11	3601.81	2945.15	3046.1	4862.21	5050.65	3871.68	5034.61	4540.25	5445.57	4036.74	27060	Tcirg1
308	ENSMUSG00000001751	606.618	591.574	647.476	536.991	491.067	487.468	1143.69	1088.03	1288.24	1264.7	1218.57	963.01	27419	Naglu
309	ENSMUSG00000001755	440.675	458.515	457.629	523.74	436.752	508.534	415.851	429.796	519.439	472.23	477.694	457.116	71743	Coasy
310	ENSMUSG00000001761	1114.39	1228.85	1198.59	957.871	906.093	883.988	2103.14	1564.99	2102.64	1875.46	1936.57	1949.92	319757	Smo
311	ENSMUSG00000001763	2060.4	1998.71	3176.43	4772.18	4544.73	3122.29	1074.84	1474.51	1038.6	1153.69	928.664	932.63	232670	Tspan33
312	ENSMUSG00000001767	896.867	710.185	897.346	1046.12	796.623	864.812	531.836	524.821	651.594	571.743	523.382	612.482	66877	Crnkl1
313	ENSMUSG00000001768	1001.04	895.574	986.728	1017.04	982.356	952.226	1853.56	1134.36	1649.9	1501.44	1398.76	1464.56	74030	Rin2
314	ENSMUSG00000001768	1001.04	895.574	986.728	1017.04	982.356	952.226	1853.56	1134.36	1649.9	1501.44	1398.76	1464.56	408057	BC039771
315	ENSMUSG00000001773	0	0	0	0	0	0	0	0	0	0	0	0	53320	Folh1
316	ENSMUSG00000001774	849.662	1313.41	972.604	793.901	1055.33	1056.87	768.621	911.632	858.409	815.021	636.084	709.925	66917	Chordc1
317	ENSMUSG00000001783	1968.95	1666.47	1627.01	1981.86	1609.7	1741.82	1901.81	1833.67	1805.27	2026.9	2057.34	1984.91	28088	Rtcb
318	ENSMUSG00000001785	579.355	617.201	498.298	558.401	504.6	547.752	417.329	455.796	492.377	485.465	480.003	497.538	103136	Pwp1
319	ENSMUSG00000001786	917.176	852.53	1147.52	1562.7	1388.76	1179.11	646.093	735.921	609.883	682.411	662.106	618.315	69754	Fbxo7
320	ENSMUSG00000001794	3553.7	3523.24	3774.96	4341.35	3667.48	3737.51	3923.58	3959.46	4040.27	4149.88	4437.24	4907.06	12336	Capns1
321	ENSMUSG00000001802	314.162	357.813	324.923	153.521	322.951	255.229	613.358	346.179	609.809	549.97	589.2	683.144	435965	Lrp3
322	ENSMUSG00000001804	0	0	0	0	0	0	0	0	0	0	0	0	16769	Dsg4
323	ENSMUSG00000001815	0	0	0	0	0.9435	0	1.21246	0	0	0	0	0	14029	Evx2
324	ENSMUSG00000001819	0	0	0	0	0.948477	0	1.20275	0	0.969132	0	0	0	15433	Hoxd13
325	ENSMUSG00000001823	0	0	0	0	0	0	0	0	0	0	0	0	15432	Hoxd12
326	ENSMUSG00000001827	5.36414	17.8234	8.69798	18.3376	13.016	7.09953	4.92586	5.04501	4.73453	7.2556	8.61858	16.8171	14275	Folr1
327	ENSMUSG00000001829	443.618	535.155	459.156	576.694	553.475	425.058	495.103	580.071	507.37	452.51	482.212	690.049	20480	Clpb
328	ENSMUSG00000001833	2827.05	3034.17	2707.09	2263.9	2390.96	2495.27	2982.04	2604.64	2602.2	2325.51	2357.75	2521.97	235072	Septin7
329	ENSMUSG00000001844	440.27	448.38	479.107	464.111	449.507	514.185	511.312	490.987	493.329	540.95	477.124	458.506	72881	Zdhhc4
330	ENSMUSG00000001847	5019.46	4469.52	4794.9	5386.2	5574.85	5237.48	4941.96	6011.22	5843.63	5455.48	5659.59	6341.43	19353	Rac1
331	ENSMUSG00000001855	823.827	840.316	828.188	1120.13	1387.16	1065.79	1408.3	1121.8	1070.91	947.795	1133.98	853.693	227720	Nup214
332	ENSMUSG00000001864	26.6573	30.5097	30.5775	24.4774	27.0783	23.4895	24.1609	63.5128	30.4352	46.2398	34.1401	70.0067	108897	Aif1l
333	ENSMUSG00000001865	146.186	139.784	120.131	208.729	150.605	165.998	34.2159	88.1918	56.9214	99.7419	75.9378	53.9933	12873	Cpa3
334	ENSMUSG00000001870	2645.03	3196.56	3016.65	1443.44	2356.06	2155.43	1906.98	3211.43	2870.67	2231.78	2330.08	2600.53	268977	Ltbp1
335	ENSMUSG00000001891	904.369	3169.12	1374.32	1775.31	1746.96	1138.84	1829.78	3190.84	1172.05	1067.95	1123.28	3949.54	216558	Ugp2
336	ENSMUSG00000001901	0	0	0	0	0	0	0	0	0	0.955063	0	0	192775	Kcnh6
337	ENSMUSG00000001909	649.584	624.564	792.904	727.778	747.245	868.694	638.173	702.067	695.898	645.109	712.659	544.723	212528	Trmt1
338	ENSMUSG00000001910	1792.01	1937.81	1916.24	2449.19	2140.58	2210.71	1821.54	1922.24	1974.93	2090.61	2162.9	1767.04	66830	Nacc1
339	ENSMUSG00000001911	1566.57	2551.37	1571.86	1663.01	1865.04	1157.45	2480.71	2285.24	2341.94	1980.35	2030.09	3317.52	18032	Nfix
340	ENSMUSG00000001918	1812.53	1397.14	2344.69	2879.66	3284.79	2549.77	1191.21	1326.83	1334.69	1573.17	1405.03	1392.53	20514	Slc1a5
341	ENSMUSG00000001924	5306.58	5041.44	5243.35	6447.65	6130.27	6114.7	4896	5531.08	5554.57	5818.77	6320.26	5743.29	22201	Uba1
342	ENSMUSG00000001930	4747.87	3699.01	5478.42	3966.75	8157.23	5655.95	2377.22	6249.84	5104.33	3089.45	4478.85	3537.57	22371	Vwf
343	ENSMUSG00000001942	328.847	328.451	328.23	314.991	379.312	363.613	284.773	345.872	402.389	342.78	323.492	324.78	22619	Siae
344	ENSMUSG00000001943	41.9725	11.753	10.7227	15.042	21.9614	52.1373	21.1025	13.3223	35.2458	18.0048	59.0034	29.1845	57276	Vsig2
345	ENSMUSG00000001946	842.257	577.314	814.156	547.246	952.654	651.919	834.558	1158.85	1008.52	799.803	869.405	1098.07	69524	Esam
346	ENSMUSG00000001948	5.09944	15.8393	9.9929	12.9577	11.7693	12.2341	23.6847	13.0773	15.5279	12.3003	7.46811	13.6948	20686	Spa17
347	ENSMUSG00000001962	529.61	426.016	577.149	602.589	532.223	600.529	536.658	467.579	535.151	497.759	518.753	479.129	108160	Fam50a
348	ENSMUSG00000001964	735.938	806.847	849.431	917.444	805.111	773.987	743.277	740.545	852.773	743.009	892.553	747.576	13726	Emd
349	ENSMUSG00000001983	180.668	209.091	128.782	201.022	201.987	164.688	167.775	267.953	176.777	147.41	168.236	270.359	70207	Taco1
350	ENSMUSG00000001985	6.09706	4.68502	19.7131	12.2983	19.1012	16.7914	10.7773	17.1104	18.3341	19.1675	9.43166	8.4916	14807	Grik3
351	ENSMUSG00000001986	345.999	326.354	293.595	293.382	236.574	553.979	130.775	181.087	180.673	285.574	253.43	199.241	53623	Gria3
352	ENSMUSG00000001988	0	0	0	1.21162	0	0	0	0	0	0	0.795453	0	18142	Npas1
353	ENSMUSG00000001995	394.179	446.978	464.423	517.653	438.518	530.956	451.307	525.392	430.956	539.752	473.37	523.154	244668	Sipa1l2
354	ENSMUSG00000001998	362.87	339.942	308.235	309.462	334.621	387.208	311.515	294.219	283.881	322.783	275.586	265.852	108011	Ap4e1
355	ENSMUSG00000001999	428.229	416.48	425.658	470.195	420.166	474.071	425.366	398.278	368.23	391.574	381.793	394.533	109778	Blvra
356	ENSMUSG00000002006	183.712	220.259	202.096	147.291	209.31	190.397	387.605	201.109	299.084	287.716	251.631	314.517	245469	Pdzd4
357	ENSMUSG00000002007	235.828	200.258	131.377	158.907	204.421	192.877	122.405	233.47	134.831	113.91	153.474	232.58	56504	Srpk3
358	ENSMUSG00000002010	1542.55	2016.22	1703.06	2238.02	2006.06	1795.91	1695.44	2303.46	1641.31	1686.76	1817.24	2592.3	15929	Idh3g
359	ENSMUSG00000002012	57.7941	95.2205	63.9054	47.2797	65.6804	51.4241	60.3224	60.2979	62.5119	39.8998	53.7889	52.7775	93843	Pnck
360	ENSMUSG00000002014	1412.95	1324.31	1154.47	1161.48	1064.03	1139.47	1950.8	1481.49	1733.53	1687.4	1762.33	1547.06	20832	Ssr4
361	ENSMUSG00000002015	1469.75	1420.56	1454.74	1488.6	1480.98	1456.21	1629.69	1632.29	1668.97	1519.52	1655.83	1610.1	27061	Bcap31
362	ENSMUSG00000002017	1135.51	965.32	977.076	871.537	843.563	977.574	1044.49	1028.15	1114.86	1022.73	1092.9	1231.6	72722	Fam98a
363	ENSMUSG00000002020	1782.94	1217.47	1675.65	1192.68	1598.56	1198.52	1270.24	2129.02	1645.31	1683.87	1664.67	1739.18	16997	Ltbp2
364	ENSMUSG00000002028	1734.24	2243.76	2067.75	1398.29	1903.53	2204.89	1376.41	1586.17	1434.65	1756	1667.49	1210.12	214162	Kmt2a
365	ENSMUSG00000002031	494.944	603.064	640.546	463.846	469.175	392.361	994.571	595.922	884.814	855.921	743.497	766.9	76568	Ift46
366	ENSMUSG00000002032	19.0927	74.9864	35.3686	36.1321	55.654	12.0427	30.3066	63.0207	28.0513	22.799	32.5493	71.0854	71687	Tmem25
367	ENSMUSG00000002033	32.1337	45.6386	24.2654	81.3079	55.4509	69.2287	5.79071	14.0771	30.3779	24.0802	44.2439	32.5672	12502	Cd3g
368	ENSMUSG00000002043	391.388	328.141	339.193	372.641	319.54	325.396	343.113	332.914	302.823	376.574	384.343	307.159	67091	Trappc6a
369	ENSMUSG00000002052	2103.7	2197.13	2544.64	2781.27	2609.58	2571.31	2203.88	2341.3	2611.13	2679.16	2800.08	2393.99	20926	Supt6
370	ENSMUSG00000002055	1348.67	1076.55	1631.17	1971.99	2197.36	1826.61	522.842	898.952	484.862	640.799	567.271	507.525	54141	Spag5
371	ENSMUSG00000002057	0	0	0	0	0	0	0	0	0	0	0	0	15218	Foxn1
372	ENSMUSG00000002058	948	665.535	880.387	889.957	962.165	970.424	523.37	789.828	712.92	690.701	763.839	551.039	22248	Unc119
373	ENSMUSG00000002059	356.083	335.933	334.942	214.347	261.034	243.918	868.728	499.446	612.935	615.268	624.549	690.126	19376	Rab34
374	ENSMUSG00000002064	754.505	781.276	737.802	693.105	782.961	759.315	928.396	916.338	951.717	972.225	969.64	1080.63	20316	Sdf2
375	ENSMUSG00000002068	1047.67	798.926	1215.17	1591.25	1563.6	1276.58	499.676	496.218	444.684	503.633	349.431	341.761	12447	Ccne1
376	ENSMUSG00000002076	3.71393	2.56977	4.32192	4.09064	44.4592	3.11062	18.696	5.86222	7.04361	3.19217	5.0401	40.245	74377	Hsf2bp
377	ENSMUSG00000002083	174.59	134.604	232.597	276.292	193.35	228.664	244.779	226.603	242.39	251.407	216.342	168.967	170770	Bbc3
378	ENSMUSG00000002100	62.7838	108.521	80.0014	77.8824	110.292	143.577	71.0963	132.094	154.684	90.7618	136.482	80.0347	17868	Mybpc3
379	ENSMUSG00000002102	2814.72	2859.85	3362.28	3280.1	2760.95	2552.69	2794.04	2805.74	2608.64	2629	2769.98	3135.47	19182	Psmc3
380	ENSMUSG00000002103	953.701	805.712	891.624	813.454	796.161	771.241	1095.93	1037.19	1287.94	1047.62	1093.79	1058.57	11432	Acp2
381	ENSMUSG00000002104	20.0862	75.1918	34.4089	50.515	37.7437	17.572	68.1657	107.328	56.8829	27.4978	68.9581	136.983	19400	Rapsn
382	ENSMUSG00000002105	1334.16	1218.87	1479.2	755.982	1044.91	865.377	3221.86	1993.49	2626.25	2216.67	2343.84	2162.83	68427	Slc39a13
383	ENSMUSG00000002107	1534.34	1613.16	1396.9	1734.94	1681.81	2007.1	600.686	1129.32	852.41	1059.84	1006.49	903.986	14007	Celf2
384	ENSMUSG00000002108	169.464	141.175	201.924	230.715	250.729	191.922	158.636	229.558	239.446	170.957	218.669	247.951	22259	Nr1h3
385	ENSMUSG00000002109	239.979	214.899	224.14	205.661	221.065	273.553	174.146	227.743	210.254	219.607	193.448	151.291	107986	Ddb2
386	ENSMUSG00000002111	2017.88	1403.14	2109.62	2647.3	1761.37	2173.02	1320.91	1650.98	1701.7	2012.98	2062.81	1306.51	20375	Spi1
387	ENSMUSG00000002129	1952.38	1845.84	2210.54	2346.89	2123.98	2276.21	1640.81	1879.28	2002.39	2048.06	2038.58	1651.45	67465	Sf3a1
388	ENSMUSG00000002147	2735.54	1992.01	2458.69	2751.93	2207.72	2893.92	1855.56	2110.01	2244.69	2504.62	2376.68	2439.95	20852	Stat6
389	ENSMUSG00000002190	4.79555	26.327	5.6919	20.4649	7.91919	2.31355	5.29163	7.37999	5.23149	2.60031	6.8178	5.13907	12745	Clgn
390	ENSMUSG00000002204	1303.58	820.803	847.287	1225.65	917.687	1740.37	335.251	770.36	683.438	1052.16	995.742	518.273	16541	Napsa
391	ENSMUSG00000002205	636.48	623.946	693.599	910.631	701.481	753.639	485.288	548.454	549.322	652.022	546.817	584.54	101568	Vrk3
392	ENSMUSG00000002210	565.135	623.061	630.305	739.432	725.094	735.82	472.348	560.043	467.635	455.249	525.105	420.899	71997	Smg9
393	ENSMUSG00000002221	889.824	937.753	1174.42	1322.73	1106.02	1330.42	838.721	737.575	665.617	785.176	523.222	578.141	55982	Paxip1
394	ENSMUSG00000002222	2729.57	2968.86	3054.05	3178.09	3291.78	2861.72	2281.95	2912.64	2357.09	2644.14	2355.74	2690.56	68477	Rmnd5a
395	ENSMUSG00000002227	459.853	411.789	476.637	505.733	628.118	554.46	407.178	478.356	663.854	544.023	577.259	467.848	17454	Mov10
396	ENSMUSG00000002228	23.5917	152.982	65.0792	80.3744	129.518	65.0937	122.613	130.354	126.598	130.052	88.1465	111.835	71887	Ppm1j
397	ENSMUSG00000002233	1245.32	1407.61	1253.38	829.052	684.232	589.041	2714.5	2089.72	2395.93	2233.98	2821.02	2261.42	11853	Rhoc
398	ENSMUSG00000002240	0	0	0	0	0	0	0	0	0	0	0	0	73779	Prr27
399	ENSMUSG00000002249	164.691	265.295	209.318	119.55	138.194	150.064	367.772	288.436	349.415	313.498	283.274	302.216	21678	Tead3
400	ENSMUSG00000002250	515.752	613.891	671.59	480.08	530.101	553.76	657.486	670.162	666.499	655.518	746.311	632.647	19015	Ppard
401	ENSMUSG00000002250	515.752	613.891	671.59	480.08	530.101	553.76	657.486	670.162	666.499	655.518	746.311	632.647	69050	1810013A23Rik
402	ENSMUSG00000002257	765.04	578.01	695.06	896.683	720.788	1043.69	483.613	508.13	423.287	737.989	623.218	496.557	23853	Def6
403	ENSMUSG00000002265	200.592	543.025	428.739	263.941	804.75	397.559	810.297	323.226	325.151	263.219	293.117	581.614	18616	Peg3
404	ENSMUSG00000002266	1.60298	24.5784	15.2832	70.2625	21.2263	12.0196	71.6014	22.4108	8.65534	6.90486	71.0936	88.0531	22776	Zim1
405	ENSMUSG00000002274	359.293	287.614	266.912	419.619	357.672	338.074	289.177	293	283.882	328.625	336.502	347.516	70083	Metrn
406	ENSMUSG00000002279	233.568	273.769	249.691	291.911	239.856	249.071	433.335	387.192	458.115	396.336	428.618	413.645	76483	Lmf1
407	ENSMUSG00000002280	439.235	501.84	432.186	548.299	607.821	459.645	435.65	480.238	387.98	432.262	450.541	492.154	67563	Ciao3
408	ENSMUSG00000002289	407.792	169.035	458.41	225.015	315.592	280.09	232.28	487.898	273.631	508.257	496.913	296.462	57875	Angptl4
409	ENSMUSG00000002297	718.841	515.438	700.24	870.01	783.647	817.369	337.123	419.096	336.224	386.431	341.258	312.815	27214	Dbf4
410	ENSMUSG00000002307	475.925	594.436	427.502	547.878	447.647	510.797	474.252	377.768	533.243	484.407	438.412	521.474	13163	Daxx
411	ENSMUSG00000002308	88.201	142.342	147.327	127.25	122.297	49.7251	138.49	222.694	197.948	160.387	135.809	187.178	54219	Cd320
412	ENSMUSG00000002319	690.215	813.812	705.209	548.003	784.827	732.17	863.494	984.829	854.275	808.221	794.486	958.965	75751	Ipo4
413	ENSMUSG00000002320	1617.45	1522.5	1734.43	1885.35	1719.85	1633.16	2176.92	1821.71	2171.54	2115.82	1993.12	1864.24	74140	Tm9sf1
414	ENSMUSG00000002324	12.8097	5.88779	6.33502	11.7527	16.8146	6.27649	4.60822	4.75239	2.93692	12.4147	19.4946	3.32392	56739	Rec8
415	ENSMUSG00000002325	631.646	543.304	629.144	740.309	778.425	847.052	513.869	547.451	1284.84	749.148	667.655	898.023	16391	Irf9
416	ENSMUSG00000002326	431.866	357.261	413.611	404.745	462.376	447.402	387.841	402.518	446.004	394.102	422.498	455.006	105446	Gmpr2
417	ENSMUSG00000002329	611.77	646.188	723.676	573.557	695.208	681.79	924.829	740.136	817.115	758.117	743.365	833.111	67881	Mdp1
418	ENSMUSG00000002332	774.426	641.724	817.731	659.893	625.813	594.196	856.858	683.664	792.82	773.691	712.351	886.76	52585	Dhrs1
419	ENSMUSG00000002341	2.62341	0	0	1.034	3.84926	0	0	0.89726	0.965127	0.958293	0	0	13004	Ncan
420	ENSMUSG00000002342	813.284	844.961	758.515	674.75	675.162	659.385	759.28	796.96	654.179	793.479	681.748	909.837	234371	Tmem161a
421	ENSMUSG00000002343	364.796	369.649	351.752	359.846	390.759	377.831	412.41	338.043	341.686	323.693	313.414	290.502	76813	Armc6
422	ENSMUSG00000002345	368.066	362.608	366.095	388.095	350.059	402.266	321.224	334.137	366.181	393.84	364.713	387.439	72368	Borcs8
423	ENSMUSG00000002346	512.109	527.232	607.717	706.529	820.938	609.536	405.067	438.576	310.521	275.332	315.565	377.172	73095	Slc25a42
424	ENSMUSG00000002365	890.692	844.961	878.972	849.463	895.746	916.773	1071.47	957.14	1095.85	1061.5	1054.16	1092.84	66616	Snx9
425	ENSMUSG00000002372	1700.47	1721.42	1895.43	2050.96	1992.61	1899.05	1575.75	1566.86	1594.9	1709.43	1673.44	1430.97	71810	Ranbp3
426	ENSMUSG00000002379	486.253	723.594	544.3	662.36	634.675	446.583	769.26	900.884	701.56	620.212	641.483	1173.49	69875	Ndufa11
427	ENSMUSG00000002384	9.20547	58.4532	35.6559	10.7387	16.8326	29.6081	3.57972	18.2187	3.81773	6.90029	9.18961	5.17742	12164	Bmp8b
428	ENSMUSG00000002393	410.439	465.541	430.055	349.425	335.086	340.367	800.221	861.618	752.118	755.089	683.496	849.999	13864	Nr2f6
429	ENSMUSG00000002395	929.669	855.358	813.85	745.699	719.703	755.368	1237.78	1081.08	1086.58	1171.69	1297.66	1032.14	67023	Use1
430	ENSMUSG00000002396	345.925	327.015	308.27	328.972	340.085	379.777	452.875	405.028	324.085	394.854	388.547	341.72	77090	Ocel1
431	ENSMUSG00000002409	282.348	353.412	333.692	364.059	391.229	284.081	271.852	400.459	306.895	244.357	318.607	403.112	13549	Dyrk1b
432	ENSMUSG00000002413	1125.61	1075.77	1097.13	1059.73	1053.36	1182.31	812.949	1015.32	1014.44	999.56	938.198	917.762	109880	Braf
433	ENSMUSG00000002416	475.357	742.551	480.118	560.238	539.445	485.637	730.925	1037.88	596.066	545.573	647.754	1030.18	68198	Ndufb2
434	ENSMUSG00000002428	705.745	735.865	749.092	636.303	624.203	761.71	617.231	674.627	683.108	724.019	599.93	622.609	20585	Hltf
435	ENSMUSG00000002455	1038.64	933.293	1056.47	1192.8	1173.86	1056.69	1005.04	931.953	1107.11	1185.69	1068	1139.77	68879	Prpf6
436	ENSMUSG00000002458	1016.55	807.629	859.181	1215.08	1001.94	1373.25	524.531	751.27	703.425	944.247	806.081	607.379	56470	Rgs19
437	ENSMUSG00000002459	3.8312	0	5.46107	2.4151	1.31217	0.736521	10.4359	14.3417	6.78078	2.51533	5.77825	3.36318	58175	Rgs20
438	ENSMUSG00000002475	22.8678	19.8037	10.3543	10.8164	15.3944	19.46	37.3321	19.0313	31.2525	26.4382	24.3426	28.98	106861	Abhd3
439	ENSMUSG00000002477	488.948	490.725	534.998	636.05	548.929	606.754	462.043	469.162	466.912	445.546	434.603	439.947	20641	Snrpd1
440	ENSMUSG00000002486	264.717	330.185	331.935	254.119	330.856	354.393	307.257	235.918	304.151	384.8	254.767	257.549	77832	Tchp
441	ENSMUSG00000002489	709.554	602.569	841.834	940.627	756.445	1387.6	546.913	564.648	553.46	815.342	718.749	383.561	21844	Tiam1
442	ENSMUSG00000002496	940.684	1111.75	1495.68	1360.43	1530.3	1530.74	1341.17	1250.88	1444.54	1301	1154.06	1526.92	22084	Tsc2
443	ENSMUSG00000002500	84.4772	1465.23	266.928	763.451	592.26	122.519	558.096	1242.26	183.8	73.4698	255.748	1539.42	66211	Rpl3l
444	ENSMUSG00000002504	601.956	737.306	804.476	551.848	836.131	654.708	1171.88	987.126	974.466	1076.03	978.482	1321.55	65962	Slc9a3r2
445	ENSMUSG00000002524	2045.46	1831.44	1926.57	2220.62	1965.14	1928.77	2008.48	1935.31	2165.43	2151.2	2218.34	1974.07	67959	Puf60
446	ENSMUSG00000002546	1991.48	2033.37	1786.93	1714.27	1788.82	1670.16	2240.51	1741.12	2081.2	2098.08	2236.42	1837.38	99412	Golga2
447	ENSMUSG00000002550	685.1	554.992	663.301	702.233	707.491	824.446	671.366	628.534	640.502	631.934	708.534	619.734	22245	Uck1
448	ENSMUSG00000002565	54.5913	56.8725	88.712	58.9143	51.598	59.507	229.629	177.063	158.856	163.631	258.834	128.766	20259	Scin
449	ENSMUSG00000002578	135.448	90.6311	36.4776	19.1378	32.3569	36.4369	104.991	46.3039	68.3719	65.0967	61.427	71.6618	22781	Ikzf4
450	ENSMUSG00000002580	262.78	265.678	296.425	329.549	280.391	302.244	392.388	328.86	322.299	377.863	323.249	372.826	103742	Mien1
451	ENSMUSG00000002588	0	3.16098	0	0	0	0	0	0	0	0.950431	0	0	18979	Pon1
452	ENSMUSG00000002602	2186.2	1756.44	2161.85	3149.03	2337.62	1544.71	1758.28	2407.92	2271.28	2168.1	2351.47	2266.78	26362	Axl
453	ENSMUSG00000002603	4335.44	3906.88	4205.55	4461.95	4673.74	4660.45	3940.04	4497.9	4772.86	4888.07	4360.15	4096.07	21803	Tgfb1
454	ENSMUSG00000002608	1254.22	1289.45	1484.24	1658.2	1443.62	1588.43	1295.35	1348.69	1396.04	1544.84	1457.71	1426.78	52132	Ccdc97
455	ENSMUSG00000002617	155.837	129.408	108.06	75.3787	98.5791	134.111	100.783	135.092	221.831	115.114	116.794	96.1645	22700	Zfp40
456	ENSMUSG00000002625	1177.14	1378.32	1336.52	1244.46	1415.85	1392	1165.04	1027.78	1242.86	1238.03	1081.18	921.91	54194	Akap8l
457	ENSMUSG00000002633	0	0	0	0	0	0	0	0	0	0	0	0	20423	Shh
458	ENSMUSG00000002635	241.078	199.286	184.316	216.404	197.512	203.902	213.795	220.451	161.271	192.625	240.7	185.062	68079	Pdcd2l
459	ENSMUSG00000002658	1060.2	1120.02	1303.94	1701.53	1265.83	1300.95	1083.94	970.079	1020.51	1156.47	1062.78	918.41	98053	Gtf2f1
460	ENSMUSG00000002660	311.607	385.845	332.715	413.974	360.676	346.518	428.411	413.748	381.069	335.458	408.371	464.434	53895	Clpp
461	ENSMUSG00000002661	110.95	171.403	137.627	164.612	146.197	121.676	174.235	211.835	179.607	156.95	166.702	193.49	66400	Alkbh7
462	ENSMUSG00000002664	0	0	0	0	0	0	0	0	0	0	0	0	19197	Pspn
463	ENSMUSG00000002668	800.7	884.32	920.672	963.569	1008.5	1391.38	236.542	598.292	386.642	573.138	468.71	299.705	70785	Dennd1c
464	ENSMUSG00000002679	270.105	256.471	211.151	238.748	293.266	267.499	225.367	232.649	216.634	149.719	253.439	190.878	69792	Med6
465	ENSMUSG00000002688	60.0575	110.621	74.9422	30.8209	50.6808	59.3826	101.166	93.4147	112.69	70.2169	70.3528	115.178	18760	Prkd1
466	ENSMUSG00000002699	1761.95	1327.83	1858.55	2035	2199.04	2316.35	1151.8	1535.94	1709.5	1565.51	1788.76	1202.73	16822	Lcp2
467	ENSMUSG00000002718	1732	1703.14	1792.64	1704.95	1628.46	1802.03	1259.26	1450.76	1336.27	1288.94	1241.62	1347.35	110750	Cse1l
468	ENSMUSG00000002728	533.023	657.528	563.872	429.364	446.583	495.229	830.467	689.866	660.001	638.763	579.373	691.633	67877	Naa20
469	ENSMUSG00000002731	362.479	291.103	426.753	369.708	335.433	334.131	496.496	412.361	481.726	449.562	468.132	389.855	23992	Prkra
470	ENSMUSG00000002732	767.463	804.942	605.798	320.371	331.018	368.14	1652.89	948.002	1490.62	1270.58	1298.57	1353.84	14231	Fkbp7
471	ENSMUSG00000002733	409.035	394.004	395.164	330.137	336.82	360.718	479.704	527.657	582.335	535.982	483.599	546.083	83435	Plekha3
472	ENSMUSG00000002741	2709.27	2385.35	2179.24	2191.56	1974.55	1941.58	3933.71	2753.56	3515.92	3673.27	3561.35	3687.89	56418	Ykt6
473	ENSMUSG00000002748	4373.47	4577.99	5221.5	5051.52	5130.26	5335.97	3539.2	3494.84	3549.47	3753.8	3778.25	3223.82	22385	Baz1b
474	ENSMUSG00000002763	804.153	757.732	980.048	961.319	978.521	1069.03	1099.03	933.373	996.158	927.087	815.686	928.951	224824	Pex6
475	ENSMUSG00000002767	604.95	491.207	465.437	717.544	558.547	445.168	466.534	686.101	467.458	527.823	467.308	689.372	27398	Mrpl2
476	ENSMUSG00000002768	372.345	375.902	356.198	366.494	391.424	362.738	523.344	434.516	466.723	469.314	489.698	514.412	17256	Mea1
477	ENSMUSG00000002769	27.0182	29.14	23.4578	46.5016	11.2683	45.1723	6.73542	12.8208	9.94675	12.9428	26.4162	15.0835	14711	Gnmt
478	ENSMUSG00000002771	122.54	121.083	158.812	73.8726	112.794	74.7328	231.926	96.543	188.517	166.827	177.601	195.59	14814	Grin2d
479	ENSMUSG00000002778	2292.28	2225.53	2322.3	2012.11	1950.55	1823.93	3976.13	2926.85	4131.23	3824.93	3809.39	3663.65	68137	Kdelr1
480	ENSMUSG00000002781	189.583	253.222	240.063	213.691	200.592	219.716	268.226	302.648	198.52	134.787	262.084	356.517	70209	Tmem143
481	ENSMUSG00000002791	1.70488	0	2.91548	0	1.22788	0	0	0.587672	5.30659	4.49787	1.24749	1.38378	435518	Pdxk-ps
482	ENSMUSG00000002797	77.9851	77.6134	55.2638	69.0198	44.3625	39.7146	76.5251	68.6661	86.88	55.2064	33.917	53.9917	110175	Ggct
483	ENSMUSG00000002799	244.583	580.942	532.245	330.921	509.655	382.22	534.936	547.266	428.412	485.832	431.699	675.351	16450	Jag2
484	ENSMUSG00000002803	251.393	179.818	163.759	177.247	165.483	177.907	224.334	227.545	200.946	193.542	237.511	228.244	399566	Btbd6
485	ENSMUSG00000002804	125.111	131.722	117.678	90.2648	107.567	121.495	176.349	135.232	146.265	162.074	148.684	157.307	66174	Nudt14
486	ENSMUSG00000002808	782.405	1608.18	1227.19	925.308	1163.69	654.387	1592.79	1750.87	1334.34	985.186	1742.32	2172.59	105298	Epdr1
487	ENSMUSG00000002812	2533.82	2153.61	2566.22	2491.63	2634.68	2667.98	1952.32	2256.08	2294.57	2328.34	2483.82	2639.99	14248	Flii
488	ENSMUSG00000002814	314.342	281.326	322.807	420.107	333.059	440.86	207.734	280.176	296.222	345.677	365.34	323.531	21975	Top3a
489	ENSMUSG00000002820	1072.15	967.867	1164.8	1660.43	1392.6	1161.57	734.83	995.94	786.984	783.856	832.335	658.317	235040	Atg4d
490	ENSMUSG00000002825	170.842	175.928	237.978	185.204	234.775	231.086	328.185	173.545	225.692	219.242	257.308	244.808	60507	Qtrt1
491	ENSMUSG00000002831	61.9368	553.146	134.407	242.024	513.788	58.1875	158.19	652.895	61.0522	34.202	75.3216	837.552	57435	Plin4
492	ENSMUSG00000002833	930.137	957.866	1210.43	1122.31	1225.82	1183.59	1090.6	958.766	996.15	979.336	1046.86	913.659	15193	Hdgfl2
493	ENSMUSG00000002835	1798.46	1479.38	2048.75	2701.85	2446.71	1764.17	918.366	778.57	807.665	1044.58	836.586	548.789	27221	Chaf1a
494	ENSMUSG00000002844	982.862	885.255	990.782	1248.28	1020.01	1118.49	907.619	1112.01	1120.52	1145.24	1148.7	982.415	11544	Adprh
495	ENSMUSG00000002845	1032.57	941.005	1040.73	617.448	737.879	862.072	1513.96	1056.76	1380.61	1190.74	1164.58	1273.97	67846	Tmem39a
496	ENSMUSG00000002846	398.041	514.931	489.764	455.487	428.008	376.861	474.523	565.232	409.459	381.954	400.368	520.23	76916	Timmdc1
497	ENSMUSG00000002847	31.6424	50.668	44.0601	34.7546	37.0271	30.3372	32.3988	50.6235	51.5703	51.0119	48.5709	54.5351	85031	Pla1a
498	ENSMUSG00000002870	3675.15	3633.87	4488.44	7607.73	6230.46	5181.07	1786.8	2506.67	1927.6	2359.91	2021.84	1535.83	17216	Mcm2
499	ENSMUSG00000002871	753.998	1070.07	1162.95	1231.56	1017.37	1123.8	727.752	811.993	726.276	918.901	943.896	662.958	24100	Tpra1
500	ENSMUSG00000002881	1128.64	814.719	981.611	764.167	984.132	1115.68	893.687	999.855	1312.04	1098.63	1034.34	940.755	17936	Nab1
501	ENSMUSG00000002885	3119.91	2454.14	2997.82	3812.83	3379.12	3970.3	2147.3	2746.64	2780.06	3530.22	3434.63	2479.67	26364	Adgre5
502	ENSMUSG00000002897	2318.19	1830.39	2130.36	3232.42	2682.94	3338.32	870.475	2037.57	1443.79	2223.65	1702.5	1430.47	16172	Il17ra
503	ENSMUSG00000002900	719.513	506.505	899.692	574.529	791.255	561.305	1274.63	1019.13	1398.46	1155.09	1159.18	1424.07	16777	Lamb1
504	ENSMUSG00000002908	180.133	200.871	146.247	90.912	130.759	58.1286	285.029	230.897	309.85	377.152	225.574	314.701	84036	Kcnn1
505	ENSMUSG00000002910	464.637	424.063	643.021	689.892	858.375	704.978	355.519	363.56	328.758	279.209	342.99	322.225	70807	Arrdc2
506	ENSMUSG00000002930	0	0	0	0	0	0	0	0	0	0	0	0	19051	Ppp1r17
507	ENSMUSG00000002944	1414.75	1959.29	1578.08	1901.83	1861.62	1429.57	1017.79	2668.4	770.675	768.483	783.49	2238.15	12491	Cd36
508	ENSMUSG00000002948	1332.16	1399.38	1389.67	1230.29	1389.43	1406.89	1416.62	1398.43	1548.46	1559.72	1472.83	1497.07	26400	Map2k7
509	ENSMUSG00000002949	817.23	920.688	792.684	879.863	868.269	905.545	915.908	835.116	801.41	719.726	829.207	770.646	21856	Timm44
510	ENSMUSG00000002957	2846.75	2715.98	3204.64	4042.37	3958.94	3208.24	2258.33	2482.52	2406.58	2381.87	2340.11	2441.25	11772	Ap2a2
511	ENSMUSG00000002963	1762.89	1687.12	1552.93	2305.47	1867.98	2380.5	933.534	1247.26	996.499	1553.47	1351.68	833.486	59047	Pnkp
512	ENSMUSG00000002968	930.75	917.754	1051.64	1122.46	1110.29	1058.03	1182.19	1109.21	989.654	1035.17	964.163	868.055	75613	Med25
513	ENSMUSG00000002980	196.31	388.961	397.208	290.267	435.745	208.19	384.171	551.221	336.792	308.059	281.109	512.687	57278	Bcam
514	ENSMUSG00000002981	2098.58	2162.86	1976.93	2190.67	1935.94	1862.37	1865.33	2138.26	2085.94	2180.47	2406.76	2148.18	56457	Clptm1
515	ENSMUSG00000002983	257.772	250.937	249.374	219.803	248.384	246.714	341.705	283.24	345.164	287.386	322.431	322.429	19698	Relb
516	ENSMUSG00000002984	730.366	773.304	748.638	1083.43	761.568	779.426	820.001	845.903	902.235	789.025	846.272	1025.12	53333	Tomm40
517	ENSMUSG00000002985	8922.19	5508.7	9907.4	9273.14	7294.51	8222.25	7658.33	9727.87	11670	8503.2	11222.1	10594.6	11816	Apoe
518	ENSMUSG00000002992	17.072	9.75451	7.13112	23.1405	13.6729	29.5006	6.08172	20.3874	10.9952	29.8952	25.7874	7.58563	11813	Apoc2
519	ENSMUSG00000002996	2183.46	2004.45	2032.54	2071.87	1867.21	1923.19	1922.47	1891.69	1834.72	2157.96	1978.96	1802.99	73389	Hbp1
520	ENSMUSG00000002997	2897.42	2532.99	2933.11	3103.05	3992	3145.91	1554.87	2331.69	2032.38	1381.39	1659.39	1370.95	19088	Prkar2b
521	ENSMUSG00000003031	1948.61	1883.59	2065.3	2386.57	2355.86	2445.42	1314.22	1498.32	1283.4	1466.85	1404.67	1267.19	12576	Cdkn1b
522	ENSMUSG00000003032	1161.16	1053.67	731.937	835.879	711.577	753.164	1466.73	1607.5	1848.22	1852.74	1312.67	1768.82	16600	Klf4
523	ENSMUSG00000003033	1349.82	1413.41	1604.21	1742.37	1539.99	1692.1	1121.94	1214.87	1380.46	1495.31	1324.1	1165.05	11767	Ap1m1
524	ENSMUSG00000003037	1874.6	1463.5	1702.97	1935.26	1658.73	1800.08	1718.88	1427.88	1715.46	1524.64	1839.47	1287.88	17274	Rab8a
525	ENSMUSG00000003038	6105.13	4226.61	4688.74	6660.78	5262.83	6553.45	2368.99	3075.45	2773.79	5016.36	4103.8	1898.84	15331	Hmgn2
526	ENSMUSG00000003039	1785.87	1648.59	1634.77	1843.72	1698.65	1948.65	1569.36	1434.93	1618.69	1753.42	1787.24	1615.68	67922	Fam32a
527	ENSMUSG00000003051	0	4.76551	0.908099	2.06603	1.91995	0.74869	4.94758	0.906915	0	0	0	5.42023	13710	Elf3
528	ENSMUSG00000003053	0	0	0	0	0	0	0	0	0	0	0	0	13095	Cyp2c29
529	ENSMUSG00000003062	353.198	423.236	443.252	347.584	354.775	413.002	851.459	467.754	620.27	625.23	684.434	587.303	76205	Stard3nl
530	ENSMUSG00000003068	2958.65	3308.22	4250.03	5022.36	5271.33	4822.57	3008.74	3051.62	2858.29	3250.08	3175.4	2836.84	20869	Stk11
531	ENSMUSG00000003070	38.3879	51.4283	36.57	26.3618	37.9354	23.7463	113.547	47.3101	95.4243	86.9539	59.0301	60.2167	13637	Efna2
532	ENSMUSG00000003072	2163.98	3342.36	2487.45	3240.77	2947.87	2384.64	3151.94	3879.05	3028.64	3169.11	3170.56	4122.26	66043	Atp5d
533	ENSMUSG00000003099	1019.4	1160.08	1187.01	1432.39	1296.22	1277.99	905.15	1181.63	1086.96	1074.2	1116.88	1129	19060	Ppp5c
534	ENSMUSG00000003119	1201.94	1019.02	1242.87	1233.64	1337.39	1255.03	793.049	939.406	996.311	921.171	966.189	746.29	69131	Cdk12
535	ENSMUSG00000003123	440.77	252.796	352.237	501.503	384.507	530.212	287.254	411.434	291.743	378.95	374.371	368.161	16890	Lipe
536	ENSMUSG00000003131	1823.15	1617.05	1489.77	1452.36	1238.44	1439.63	1294.33	1689.97	1740.17	1392.17	1547.35	1394.38	18475	Pafah1b2
537	ENSMUSG00000003134	1139.8	834.615	1273.85	1419.78	1311.22	1340.83	430.759	864.562	532.91	782.234	838.948	652.529	54610	Tbc1d8
538	ENSMUSG00000003135	531.789	587.115	554.444	699.258	567.141	500.693	509.526	535.227	531.743	484.584	526.53	556.625	52846	Cnot11
539	ENSMUSG00000003153	3276.05	2932.15	3139.85	3902.38	4432.53	3499.44	1416.19	2595.46	1985.07	2105.61	2215.46	1455.96	20527	Slc2a3
540	ENSMUSG00000003154	703.464	707.269	714.333	678.628	793.212	746.137	692.491	754.071	678.984	885.372	717.788	786.236	60611	Foxj2
541	ENSMUSG00000003161	2141.77	1751.29	2048.63	2368.9	2136.49	2441.91	1736.46	1824.26	1962.84	2146.36	2266.89	1485.62	109552	Sri
542	ENSMUSG00000003166	1664.24	1767.84	1785.29	1773.64	1839.98	1756.87	1984.04	1863.11	2157.91	2049.34	1995.19	1897.91	13356	Dgcr2
543	ENSMUSG00000003184	1042.99	945.984	1006.31	1045.15	1180.61	1283.11	1073.72	836.505	949.892	861.996	877.857	916.852	54131	Irf3
544	ENSMUSG00000003190	324.23	365.302	344.812	348.628	310.256	292.107	344.173	287.142	285.409	293.74	244.133	263.46	75736	Bcl2l12
545	ENSMUSG00000003198	162.73	93.4424	139.126	125.002	136.936	120.558	137.636	99.8839	117.836	115.352	119.035	125.073	224893	Zfp959
546	ENSMUSG00000003199	1030.74	992.242	800.665	709.342	663.429	711.496	1232.31	941.626	1075.48	1164.37	1117.78	1071.31	68047	Mpnd
547	ENSMUSG00000003200	1251.49	1175.93	1342.88	1177.86	1186.28	1248.11	1672.91	1416.37	1567.98	1686.52	1563.31	1387.32	20405	Sh3gl1
548	ENSMUSG00000003206	281.972	226.455	313.659	445.922	356.18	435.7	111.422	213.172	209.221	272.602	268.842	186.178	50498	Ebi3
549	ENSMUSG00000003208	202.572	168.308	187.483	177.036	183.802	180.578	192.423	149.834	151.598	202.169	217.172	187.608	72886	Yju2
550	ENSMUSG00000003226	3700.58	3862.29	3603.37	4227.21	3882.22	3803.62	2369.46	2629.57	2602.77	2529.09	2477.75	2370.23	19386	Ranbp2
551	ENSMUSG00000003227	69.4294	26.6994	37.8939	34.1411	28.6604	17.6984	18.9467	45.8596	66.7252	28.8448	41.7019	60.612	13608	Edar
552	ENSMUSG00000003228	429.894	298.266	441.313	474.651	546.339	586.666	370.108	414.051	386.342	376.173	343.775	354.479	14773	Grk5
553	ENSMUSG00000003233	941.487	994.83	1061.73	790.478	877.884	921.661	1066.41	1146.59	1256.42	1261.18	1354	1149.74	13544	Dvl3
554	ENSMUSG00000003234	804.982	818.43	836.913	721.013	820.376	890.043	924.24	807.254	763.148	798.834	726.169	896.367	27406	Abcf3
555	ENSMUSG00000003235	801.316	808.406	809.368	958.745	808.196	776.922	1098.84	957.704	950.966	962.83	921.144	1022.45	224045	Eif2b5
556	ENSMUSG00000003269	812.739	787.542	812.522	757.385	848.675	742.198	894.465	808.646	830.167	915.606	975.426	903.851	19158	Cyth2
557	ENSMUSG00000003271	1.58469	0	0	12.4517	0	0.38404	0	1.09221	0	2.39395	0	0	54200	Sult2b1
558	ENSMUSG00000003271	1.58469	0	0	12.4517	0	0.38404	0	1.09221	0	2.39395	0	0	545963	Gm5897
559	ENSMUSG00000003273	134.02	52.9749	61.5067	15.293	37.7873	21.7539	139.924	40.1019	82.5232	45.1659	52.4319	112.687	12348	Car11
560	ENSMUSG00000003279	0	2.24009	2.99802	2.31533	0	0	1.52388	3.41486	2.39917	0.538105	0	2.71413	224997	Dlgap1
561	ENSMUSG00000003282	30.7192	38.6274	29.9419	27.7073	56.0707	36.2935	13.6149	70.0171	19.7551	33.6348	20.4589	27.1782	56711	Plag1
562	ENSMUSG00000003283	1240.27	852.078	1071.83	1628.68	1253.07	1511.81	670.762	875.935	883.414	1053.05	949.121	811.535	15162	Hck
563	ENSMUSG00000003299	683.424	723.91	704.089	935.178	775.863	716.882	872.32	857.323	793.243	786.191	816.898	910.711	66163	Mrpl4
564	ENSMUSG00000003308	1072.18	1143.59	962.718	1170.01	1076.05	1114.17	1107.43	1100	1193.79	1208.34	1164.84	1314.92	50868	Keap1
565	ENSMUSG00000003309	24.115	0	3.67661	10.008	13.004	9.67465	3.20536	10.7372	5.12308	4.23258	5.04648	6.48889	11768	Ap1m2
566	ENSMUSG00000003316	2938.98	3371.4	3118.53	2687.35	2927.73	2804.59	3777.69	3876.54	4527.01	4377.59	4404.15	3828.82	20340	Glg1
567	ENSMUSG00000003341	8.51067	2.88639	4.97277	2.84432	1.76891	0.899181	0	2.89273	1.03043	1.02078	0	1.1416	67331	Atp8b3
568	ENSMUSG00000003344	547.673	744.408	569.347	590.93	588.004	583.612	768.305	701.929	754.659	754.173	734.616	749.846	208198	Btbd2
569	ENSMUSG00000003345	2301.95	2233.18	2307.33	2521.29	2179.24	2150.23	2551.05	2447	2318.18	2529.12	2477.84	2589.11	103236	Csnk1g2
570	ENSMUSG00000003346	1008.13	921.065	940.618	1145.61	1029.78	948.817	1117.61	1103.74	1078.98	1088.19	1104.23	1143.81	216169	Abhd17a
571	ENSMUSG00000003348	1426.86	1058.24	1265.7	1576.58	1484.44	1730.27	837.117	1160.87	1134.83	1195.01	960.131	745.077	208228	Mob3a
572	ENSMUSG00000003352	1177.68	1221.8	849.439	562.407	695.789	423.168	1331.26	1160.2	1453.1	1318.67	1332.37	1213.14	12297	Cacnb3
573	ENSMUSG00000003354	2.61371	1.57446	3.60416	3.0933	2.87846	2.54479	7.23697	2.71642	6.75809	3.81478	7.54581	4.0658	105833	Ccdc65
574	ENSMUSG00000003355	182.308	217.37	168.638	139.484	111.547	99.6165	524.094	333.172	447.531	446.83	411.342	469.985	66120	Fkbp11
575	ENSMUSG00000003360	1778.85	2117.43	2263.92	2592.21	2488.52	2659.85	1938.71	2075.95	1804.65	1994.96	2000.14	1812.35	74351	Ddx23
576	ENSMUSG00000003363	1416.97	1290.5	1893.77	2082.52	1583.33	1486.65	2029.54	1961.15	2405.04	2249.8	2174.47	2414.76	18807	Pld3
577	ENSMUSG00000003378	358.444	485.835	472.725	279.456	348.417	289.558	807.444	483.992	562.885	509.546	603.578	464.958	14809	Grik5
578	ENSMUSG00000003379	2542.71	1426.19	1475.18	1872.51	1647	1647.68	627.124	1320.79	975.72	1933.2	1520.8	1083.3	12518	Cd79a
579	ENSMUSG00000003380	1548.95	1781.03	1548.27	1435.36	1370.89	1437.31	2262.43	2056.56	1982.57	2040.54	2099.32	2561.1	14470	Rabac1
580	ENSMUSG00000003382	835.979	795.799	807.076	724.908	663.67	747.96	786.498	831.624	907	892.521	826.227	769.83	27049	Etv3
581	ENSMUSG00000003402	1516.23	1514.42	1786.01	2015.16	1838.44	1748.27	2321.11	2023.08	2502.87	2385.86	2449.16	2153.84	19089	Prkcsh
582	ENSMUSG00000003410	0.881495	0	0	0	0	1.68195	1.2032	0.905151	0	0	0	0	15571	Elavl3
583	ENSMUSG00000003411	5.16398	6.16734	1.72927	3.90968	1.03128	1.82972	2.35698	2.43364	2.08668	1.03789	1.02265	3.96768	69908	Rab3b
584	ENSMUSG00000003418	146.929	151.858	246.328	142.743	143.161	228.82	683.081	614.637	552.113	432.559	620.222	406.225	241230	St8sia6
585	ENSMUSG00000003420	2505.01	2165.26	2240.52	1654.46	1665.01	1543.16	3330.85	2981.25	3370.24	3072.47	3429.99	3336.61	14132	Fcgrt
586	ENSMUSG00000003421	762.694	744.883	712.366	747.233	662.11	697.844	686.508	772.989	668.514	716.044	697.268	744.093	66394	Nosip
587	ENSMUSG00000003423	534.749	474.764	564.431	671.887	586.748	522.401	617.084	503.37	529.544	550.517	571.831	548.745	68845	Pih1d1
588	ENSMUSG00000003429	4296.22	3662.03	3586.82	4776.94	3829.52	3921.47	4697.25	4344.92	4646.03	5029.4	4930.64	5007.54	27207	Rps11
589	ENSMUSG00000003435	2660.33	2529.73	2900	2936.97	2977.25	3012.31	2612.44	2567.08	3008.19	3331.51	3337.21	2864.86	20924	Supt5
590	ENSMUSG00000003436	3.91309	0.769028	0	0	4.09095	0.405661	2.39584	1.67326	0.956282	0.46999	0	0	13389	Dll3
591	ENSMUSG00000003437	904.848	675.943	1150.88	945.122	1269.27	1112.05	900.855	1136.11	1109.08	1093.51	1187.19	973.211	54624	Paf1
592	ENSMUSG00000003438	570.63	613.663	786.273	766.895	654.077	755.53	645.38	566.132	638.74	539.911	650.317	556.531	66525	Timm50
593	ENSMUSG00000003444	172.78	241.665	172.575	238.356	182.171	166.295	276.804	243.105	221.731	206.574	224.983	264.072	67224	Med29
594	ENSMUSG00000003452	153.689	169.741	190.397	72.0083	123.162	130.413	64.4547	94.1535	85.4217	77.6719	50.0879	33.4824	12121	Bicd1
595	ENSMUSG00000003458	1746.44	1462.42	1659.57	1724.46	1685.85	1804.73	1606.4	1785.64	1806.27	1859.77	1992.74	1677.01	59287	Ncstn
596	ENSMUSG00000003464	1052.08	1049.08	883.343	1055.4	1045.62	872.43	1313.38	1172.54	1066.03	1021.08	1067.37	1257.41	19298	Pex19
597	ENSMUSG00000003469	285.236	199.185	322.062	522.593	486.23	260.77	92.3727	167.955	99.8537	126.373	94.1331	111.083	105653	Phyhip
598	ENSMUSG00000003476	4.48298	192.818	42.6365	59.7923	104.498	23.4963	62.9038	130.128	18.1255	15.3311	35.1068	192.948	12922	Crhr2
599	ENSMUSG00000003477	0.85583	14.7517	3.58717	2.03642	2.78764	1.64923	0	7.11775	1.94844	2.87267	6.60009	4.36862	21743	Inmt
600	ENSMUSG00000003484	679.942	598.954	681.457	974.35	789.383	963.971	141.79	585.032	315.865	586.269	260.049	271.028	72054	Cyp4f18
601	ENSMUSG00000003500	1496.61	1268.62	1358.29	1418.74	1107.14	1236.58	1711.81	1406.27	1680.24	1952.99	1780.22	1675.54	23917	Impdh1
602	ENSMUSG00000003505	0	0	0	0	0	0	0	0	0	0	0	0	26438	Psg18
603	ENSMUSG00000003518	1217.16	1084.83	1310.66	1027.68	1448.37	1062.73	1383.38	1466.7	1573.55	1101.31	1510.9	1611.27	72349	Dusp3
604	ENSMUSG00000003526	485.506	332.464	399.278	356.714	509.71	443.064	185.246	300.001	273.354	273.798	294.608	187.708	19125	Prodh
605	ENSMUSG00000003527	413.153	324.645	360.873	375.389	370.134	389.224	403.04	307.357	377.078	372.714	414.474	296.125	27886	Ess2
606	ENSMUSG00000003528	612.968	444.461	558.036	670.183	521.83	437.847	696.558	618.484	679.849	665.382	688.847	739.037	13358	Slc25a1
607	ENSMUSG00000003531	274.431	319.193	266.157	286.368	239.933	246.743	469.92	352.626	366.716	397.77	335.68	415.934	13353	Dgcr6
608	ENSMUSG00000003534	439.501	342.343	360.883	394.083	387.492	342.282	381.701	564.037	551.451	487.468	420.952	577.864	12305	Ddr1
609	ENSMUSG00000003541	106.048	210.57	115.573	114.968	141.954	113.759	273.568	205.541	180.778	418.861	386.558	261.879	15937	Ier3
610	ENSMUSG00000003545	15.9546	46.3191	18.6841	10.6731	22.6385	20.2946	25.7673	70.6147	65.7322	3739.87	210.648	43.4531	14282	Fosb
611	ENSMUSG00000003546	422.862	453.681	454.409	438.219	439.895	456.076	616.061	534.344	567.377	612.46	627.614	551.835	74764	Klc4
612	ENSMUSG00000003549	233.185	289.572	221.743	244.54	204.676	201.607	384.514	269.075	293.911	266.484	213.849	301.367	13870	Ercc1
613	ENSMUSG00000003555	0.900276	0	0	0	0	0	0	0	0	0	0	1.00534	13074	Cyp17a1
614	ENSMUSG00000003559	405.37	289.968	284.359	301.839	279.542	258.504	392.969	345.23	396.754	371.454	337.443	407.362	57344	As3mt
615	ENSMUSG00000003573	863.496	714.188	798.044	611.158	613.292	758.289	865.589	733.137	947.004	897.145	1036.29	752.174	26558	Homer3
616	ENSMUSG00000003575	601.139	591.239	667.57	568.604	510.891	639.883	690.833	744.312	793.956	777.229	784.303	617.628	382056	Crtc1
617	ENSMUSG00000003581	487.798	388.818	382.867	333.139	378.511	418.721	608.024	448.579	544.213	462.595	538.708	535.872	71673	Rnf215
618	ENSMUSG00000003585	411.571	395.775	479.834	823.081	674.387	559.744	372.828	263.553	303.866	302.864	275.344	260.023	67815	Sec14l2
619	ENSMUSG00000003604	169.444	111.413	153.567	218.787	192.848	175.69	255.297	182.953	183.829	180.275	141.069	200.436	74268	Aven
620	ENSMUSG00000003617	2558.4	4073.93	3721.2	2009.4	1834.6	3259.91	5739.11	4736.61	6321.89	4671.98	5169.66	4917.74	12870	Cp
621	ENSMUSG00000003623	849.419	794.984	683.018	626.026	658.298	798.511	905.965	813.284	922.133	851.259	766.347	798.57	74114	Crot
622	ENSMUSG00000003644	2247.3	2097.96	2242.86	3610.5	2747.73	3083.89	707.988	1370.18	1237.63	1879.59	1551.73	874.672	20111	Rps6ka1
623	ENSMUSG00000003657	0	0	0	0	0	0	0	0	0	0	0	0	12308	Calb2
624	ENSMUSG00000003660	2468.98	2641.23	2880.49	3544.84	3718.4	3154.82	1896.19	2393.67	2458.15	2922.91	2760.38	2343.92	320632	Snrnp200
625	ENSMUSG00000003662	673.226	640.639	735.891	682.47	709.325	541.151	636.729	637.796	626.742	701.167	697.682	809.545	26371	Ciao1
626	ENSMUSG00000003665	2.68531	0	5.64996	1.07069	2.97767	0.862834	3.84818	0.93376	3.01439	1.58251	0.98138	0	15116	Has1
627	ENSMUSG00000003680	241.508	185.969	211.933	302.606	269.297	266.471	178.676	279.11	224.636	261.604	255.461	187.691	225895	Taf6l
628	ENSMUSG00000003680	241.508	185.969	211.933	302.606	269.297	266.471	178.676	279.11	224.636	261.604	255.461	187.691	100039957	Gm2518
629	ENSMUSG00000003721	1220.4	1709.85	1255.85	707.918	607.257	864.018	1413.61	1948.79	1322.42	1283.76	1437.91	1522.75	72999	Insig2
630	ENSMUSG00000003731	1184.09	1287.9	1291.58	1375.68	1416.32	1186.09	1319.14	1348.96	1360.48	1396.24	1287.68	1523.73	16650	Kpna6
631	ENSMUSG00000003746	1175.62	942.467	1101.83	1270.42	1213.97	1303.23	648.21	1139.56	858.821	1013.28	941.362	862.663	17155	Man1a
632	ENSMUSG00000003752	130.565	166.651	166.008	101.567	158.155	151.645	240.235	193.36	222.668	189.925	196.705	158.011	233011	Itpkc
633	ENSMUSG00000003762	220.636	216.082	281.64	373.584	306.578	348.679	402.815	292.496	314.622	284.351	346.459	240.302	76889	Coq8b
634	ENSMUSG00000003778	1964.67	1706.85	1980.33	2185.08	2210.29	2004.04	1396.7	1533.01	1613.68	1670.06	1585.67	1355.08	78656	Brd8
635	ENSMUSG00000003779	1294.06	909.406	1325.65	1880.44	1631.38	1580.19	636.418	720.943	621.336	787.597	632.283	476.08	19348	Kif20a
636	ENSMUSG00000003808	902.443	942.106	1095.25	1365.75	1141.52	1075.33	755.962	825.206	844.699	910.956	918.191	818.506	66590	Farsa
637	ENSMUSG00000003809	523.816	705.042	780.634	829.781	860.306	710.384	383.901	530.689	504.709	425.339	306.762	531.195	270076	Gcdh
638	ENSMUSG00000003810	1607.65	1991.14	2584.95	2082.26	2953.29	2274.63	1650.51	1897.3	1792.63	1634.05	1706.11	1834.91	17776	Mast2
639	ENSMUSG00000003812	550.549	445.115	650.147	936.881	779.917	738.97	435.699	456.337	443.786	450.029	475.186	389.484	13423	Dnase2a
640	ENSMUSG00000003812	550.549	445.115	650.147	936.881	779.917	738.97	435.699	456.337	443.786	450.029	475.186	389.484	100503676	Gm38426
641	ENSMUSG00000003813	2306.51	2325.5	3726.13	4920.76	5016.99	3202.83	1148.7	1538.46	1436.13	1617.42	1417.61	1198.17	19358	Rad23a
642	ENSMUSG00000003814	10242.7	12551.9	12571.7	13916.3	13825.8	14973.5	15657.8	14445.2	19127.3	16543.2	17712.3	15463	12317	Calr
643	ENSMUSG00000003824	195.836	219.291	221.109	336.599	191.98	256.95	89.6413	115.493	130.597	135.68	117.169	78.5596	71846	Syce2
644	ENSMUSG00000003847	2132.05	2214.7	2271.34	1493.04	2023.3	2086.24	2251.86	2252.8	2662.61	2546.03	2700.05	2412.65	54446	Nfat5
645	ENSMUSG00000003848	544.285	578.769	633.819	626.06	570.992	593.853	590.977	688.737	675.172	645.212	692.039	619.443	67619	Nob1
646	ENSMUSG00000003849	174.06	237.018	225.474	262.973	255.4	156.673	146.501	209.557	121.952	105.866	95.5717	164.833	18104	Nqo1
647	ENSMUSG00000003863	20.1458	2.23006	16.0668	3.99008	6.61448	12.2862	42.2664	7.08096	14.6369	11.3597	6.6463	9.28162	76787	Ppfia3
648	ENSMUSG00000003865	714.259	2121.36	1111.46	1662.5	1717.37	1264.45	1044.79	2115.55	828.211	957.47	1052.11	2599.41	14936	Gys1
649	ENSMUSG00000003868	763.757	822.045	840.227	1227.21	1074.4	983.702	672.828	714.15	725.92	825.761	879.735	772.922	20174	Ruvbl2
650	ENSMUSG00000003872	10.3345	10.9089	13.3072	4.11764	1.3266	1.75159	18.3958	4.92826	10.4856	2.72703	6.66194	0.84535	22342	Lin7b
651	ENSMUSG00000003873	658.979	597.487	695.78	775.758	698.487	721.408	860.248	765.055	778.041	799.116	832.602	799.15	12028	Bax
652	ENSMUSG00000003882	656.951	596.559	441.077	444.821	313.461	573.111	163.261	301.868	183.563	493.47	560.73	254.65	16197	Il7r
653	ENSMUSG00000003923	545.182	605.505	566.918	613.66	508.213	536.409	558.43	564.904	596.422	448.566	474.52	722.642	21780	Tfam
654	ENSMUSG00000003929	293.488	278.083	221.514	243.364	188.87	229.737	152.238	233.771	209.885	191.583	231.825	184.166	224694	Zfp81
655	ENSMUSG00000003934	79.5094	60.6588	78.4115	51.7298	72.4641	58.9943	88.9825	84.9826	107.498	88.2083	88.3259	87.1422	13643	Efnb3
656	ENSMUSG00000003948	787.216	621.665	802.2	805.287	843.549	703.079	666.574	874.86	942.192	588.927	762.876	705.539	67468	Mmd
657	ENSMUSG00000003949	166.523	243.856	192.838	174.697	158.175	119.852	146.585	118.19	118.156	98.493	165.654	108.622	217082	Hlf
658	ENSMUSG00000003955	387.087	344.366	354.105	438.666	345.079	336.613	706.747	445.463	596.062	488.974	532.44	447.594	70186	Fam162a
659	ENSMUSG00000003970	8254.83	7497.24	8411.82	10644.1	8862.22	9039.57	9454.7	8723.86	9080.59	9940.37	10314.5	9809.21	26961	Rpl8
660	ENSMUSG00000003974	0	0	0	0	0	0	0	0	0	0	0	0	108069	Grm3
661	ENSMUSG00000003992	373.157	485.524	382.985	519.427	466.449	425.373	297.752	343.814	340.635	242.443	256.805	311.749	66970	Ssbp2
662	ENSMUSG00000004018	313.904	272.184	299.67	330.149	316.712	335.266	241.017	209.205	213.883	211.501	191.268	241.01	67030	Fancl
663	ENSMUSG00000004031	9.56221	13.6246	8.97011	20.4858	8.84674	16.7507	4.82404	8.08913	4.81686	2.86829	2.82599	21.3631	240843	Brinp2
664	ENSMUSG00000004032	413.668	487.031	494.071	609.86	447.263	407.463	534.838	448.886	479.425	372.92	439.525	607.785	14866	Gstm5
665	ENSMUSG00000004035	40.9604	86.3303	42.2159	25.5094	21.8129	46.1567	55.9236	60.8382	83.6238	74.1652	66.4696	64.9373	68312	Gstm7
666	ENSMUSG00000004038	0	0	0	0	0	0	0	0	0	0	0	0	14864	Gstm3
667	ENSMUSG00000004040	2911.98	2884.64	3350.33	2804.67	3032.91	2960.07	3430.87	3140.55	3660.02	3769.65	3964.76	3348.35	20848	Stat3
668	ENSMUSG00000004043	705.006	749.87	791.455	907.526	876.07	789.303	496.538	995.368	709.284	753.401	843.293	708.908	20850	Stat5a
669	ENSMUSG00000004044	1629.21	3007.45	2075.73	1703.74	2566.03	1466.27	2861.43	3038.47	2965.46	2510.58	2016.11	3632.23	19285	Cavin1
670	ENSMUSG00000004054	1596.38	1014.32	1323.59	1618.28	1562.39	2026.02	1114.54	1284.79	1240.81	1721.38	1287.79	1282.84	26403	Map3k11
671	ENSMUSG00000004056	2691.4	2994.85	2625.48	3199.5	2988.76	2604.28	3165.24	3160.93	3045.61	2722.06	2915.58	3370.35	11652	Akt2
672	ENSMUSG00000004069	689.631	1022.3	763.768	966.924	820.823	827.14	921.162	1058.21	847.242	935.135	846.632	1148.53	83945	Dnaja3
673	ENSMUSG00000004070	770.926	733.811	712.509	723.757	542.18	646.802	978.333	788.093	1007.17	1002.52	1046.89	877.984	15369	Hmox2
674	ENSMUSG00000004071	963.215	1112.34	840.147	728.37	778.916	623.255	1066.37	1171.21	960.813	1118.37	1067.04	1296.81	66626	Cdip1
675	ENSMUSG00000004085	655.307	1374.79	929.07	958.481	1247.85	849.176	817.299	1633.95	724.127	691.392	730.29	1699.76	65964	Map3k20
676	ENSMUSG00000004096	748.132	827.004	770.808	686.349	750.919	688.766	928.961	727.287	781.3	842.588	771.396	855.102	66070	Cwc15
677	ENSMUSG00000004098	682.919	629.124	485.822	187.361	731.984	526.673	1386.86	924.989	1265.3	1475.49	1040.23	1425.94	53867	Col5a3
678	ENSMUSG00000004099	4518.15	4362.81	4673.43	6930.14	6644.01	5948.65	2168.88	2927.56	2751.79	3405.11	3190.56	2257.62	13433	Dnmt1
679	ENSMUSG00000004100	602.614	558.56	677.836	800.181	672.149	686.35	549.057	501.789	550.691	651.634	658.261	526.336	235036	Ppan
680	ENSMUSG00000004105	620.461	2587.14	1163.13	628.08	2256.61	525.611	3138.63	1174.01	1203.12	1733.71	891.683	3476.91	26360	Angptl2
681	ENSMUSG00000004110	88.0577	260.284	241.262	93.4004	233.712	123.519	42.2413	77.9086	70.1114	121.105	158.04	49.4904	12290	Cacna1e
682	ENSMUSG00000004113	40.7377	48.819	44.3749	140.883	28.66	21.4976	33.1788	16.3576	13.8905	28.662	40.2086	16.2062	12287	Cacna1b
683	ENSMUSG00000004127	181.795	147.41	185.527	149.863	127.969	143.545	113.2	183.696	148.136	135.708	140.408	149.871	108943	Trmt10a
684	ENSMUSG00000004151	78.4615	164.978	148.199	89.1238	143.269	120.71	257.857	163.025	224.416	180.719	189.681	226.775	14009	Etv1
685	ENSMUSG00000004187	100.471	208.616	148.68	79.9647	127.118	115.497	156.41	96.1551	133.367	130.35	128.743	98.2688	16581	Kifc2
686	ENSMUSG00000004207	25134	20913.8	22748.2	30246.7	24801.3	29083	24701.6	32005.5	30582.8	31797	32756.6	32213.4	19156	Psap
687	ENSMUSG00000004221	962.178	719.821	887.971	860.087	801.997	819.238	760.586	837.4	771.602	738.109	817.912	792.926	16151	Ikbkg
688	ENSMUSG00000004231	0	0	0	0	0	0	0	0	0	0	0	0	18504	Pax2
689	ENSMUSG00000004233	191.507	263.414	192.648	174.825	160.991	174.996	267.632	295.022	209.881	257.219	232.335	175.207	70560	Wars2
690	ENSMUSG00000004263	1198.07	1339.17	1559.52	1143.34	1209.1	1395.99	1473.26	1433.81	1844.63	1790.8	1732.07	1770.3	13498	Atn1
691	ENSMUSG00000004264	1727.32	1966.39	1839.86	2746.02	2069.57	1963.52	2007.77	1914.58	1811.4	1839.81	1878.19	1749.48	12034	Phb2
692	ENSMUSG00000004266	2878.26	2444.14	2247.1	3769.4	3063.47	3793.06	1017.58	2035.81	1684.18	2525.72	2221.67	1267.5	15170	Ptpn6
693	ENSMUSG00000004267	83.9705	96.0503	149.87	45.6646	109.149	158.156	332.919	82.361	166.374	138.271	159.137	152.983	13807	Eno2
694	ENSMUSG00000004268	919.041	972.599	962.126	1277.52	1088.7	1153.28	1079.22	873.685	956.448	890.255	921.937	883.199	14791	Emg1
695	ENSMUSG00000004270	1304.82	1113.64	1496.86	1944.65	2071.08	1527.17	865.457	1167.73	986.318	909.099	982.224	771.417	14792	Lpcat3
696	ENSMUSG00000004285	943.831	948.47	1011.38	986.105	865.766	993.89	1619.72	1441.1	1400.45	1525.89	1717.89	1536	66144	Atp6v1f
697	ENSMUSG00000004296	0	0	0	0	0	0	1.22178	0	0.992845	0	0	0.975348	16160	Il12b
698	ENSMUSG00000004317	354.73	255.91	237.469	246.43	294.782	278.961	292.875	310.379	317.408	285.946	290.515	325.759	12728	Clcn5
699	ENSMUSG00000004319	1825.21	1906	2323.38	2591.8	2806.18	2166.4	1012.23	1357.83	1025.42	994.605	1050.3	1058.54	12725	Clcn3
700	ENSMUSG00000004328	11.9223	25.9235	48.1912	46.6343	39.5589	43.303	13.882	18.7735	26.1777	18.5019	25.4783	10.624	53417	Hif3a
701	ENSMUSG00000004341	0	0	0	0	0	0	0	0	0	0	0	0	75512	Gpx6
702	ENSMUSG00000004344	0	0	0	0	0	0	0	0	0	0	0	0	14780	Gpx5
703	ENSMUSG00000004347	53.885	72.6102	48.53	41.4402	56.4399	37.1423	31.5441	42.2104	61.9907	23.5143	17.825	26.9807	18575	Pde1c
704	ENSMUSG00000004356	428.11	702.309	701.355	684.684	510.157	574.051	426.484	637.099	572.249	393.6	730.997	472.825	70683	Utp20
705	ENSMUSG00000004359	359.334	190.049	357.745	384.404	234.457	222.977	137.127	280.138	234.7	199.008	228.73	146.766	20728	Spic
706	ENSMUSG00000004360	11.0113	137.174	31.2029	44.1348	58.1175	25.8016	39.0679	139.129	25.2135	25.4764	39.9386	118.375	212448	9330159F19Rik
707	ENSMUSG00000004364	1591.64	1974.91	1759.08	1801.91	2005.31	1690.79	1641.68	1932.84	1428.83	1540.44	1652.27	2072.72	26554	Cul3
708	ENSMUSG00000004366	0	0	0	0	0	0	0	0	0	0	0	0	20604	Sst
709	ENSMUSG00000004371	1.57466	5.87124	1.44124	0.820395	0	2.00358	0.953125	2.1483	3.60726	0.766128	0.753005	1.60787	16156	Il11
710	ENSMUSG00000004383	290.001	406.72	282.925	260.39	258.968	193.169	555.826	529.85	489.855	413.324	389.247	765.325	16795	Large1
711	ENSMUSG00000004393	494.482	587.797	442.543	629.41	515.53	561.182	578.631	574.589	544.897	558.53	581.504	635.881	52513	Ddx56
712	ENSMUSG00000004394	732.721	951.672	686.379	712.727	655.094	660.589	764.611	946.164	1046.64	914.488	1040.97	828.702	103694	Tmed4
713	ENSMUSG00000004415	10.9881	14.0698	16.8868	14.0239	13.0625	7.26562	13.2289	14.3413	2.93892	0.968047	6.49685	11.2685	140709	Col26a1
714	ENSMUSG00000004446	640.507	473.794	523.526	698.274	635.612	791.306	248.076	426.743	362.137	458.123	468.747	285.791	12122	Bid
715	ENSMUSG00000004451	1077.55	912.382	898.381	896.183	762.346	943.281	1195.17	1050.27	1180.48	1168.53	1310.55	1083.31	64143	Ralb
716	ENSMUSG00000004455	4714.85	4311.21	4218.99	4937.12	4161.56	4660.69	4519.22	4111.45	3839.39	4411.35	4262.64	3861.07	19047	Ppp1cc
717	ENSMUSG00000004455	4714.85	4311.21	4218.99	4937.12	4161.56	4660.69	4519.22	4111.45	3839.39	4411.35	4262.64	3861.07	434233	Ppp1ccb
718	ENSMUSG00000004460	1503.71	1805.3	1858.79	1948.42	1973.42	2013.93	2461.27	1981.31	2481.75	1972.58	2175.82	2328.4	67838	Dnajb11
719	ENSMUSG00000004462	476.295	420.765	615.873	636.794	722.331	500.405	393.706	379.303	344.972	350.621	320.089	434.08	70573	Tbccd1
720	ENSMUSG00000004473	1369.87	1963.93	1428.56	731.249	1153.14	925.581	3390.31	1737.07	2619.01	2092.39	2177.21	2553.82	20256	Clec11a
721	ENSMUSG00000004500	218.359	274.192	230.2	181.277	196.542	193.864	332.888	262.69	319.044	264.849	261.23	308.259	243834	Zfp324
722	ENSMUSG00000004508	808.593	744.503	832.984	670.867	760.263	746.55	884.715	999.572	1041.75	1105.94	1183.29	890.158	14389	Gab2
723	ENSMUSG00000004530	2376.69	1791.42	2483.92	2369.71	2335.31	2127.36	3719.86	2737.2	2969.37	3079.01	3386.56	2696.92	23790	Coro1c
724	ENSMUSG00000004535	4033.46	3833.72	3943.47	4142.99	3859.03	4150.46	3007.98	3322.41	3190.05	3268.31	3234.04	3181.32	52440	Tax1bp1
725	ENSMUSG00000004540	0	0	0	0	0	0	0	0	0	0	0	0	26437	Psg17
726	ENSMUSG00000004542	0	0	0	0	0	0	0	0	0	0	0	0	26439	Psg19
727	ENSMUSG00000004552	5460.95	5734.7	8921.65	14023.9	14048.4	9852.88	2267.7	4682.47	3170.32	4036.7	2893.76	2253.27	13034	Ctse
728	ENSMUSG00000004558	496.498	5732.61	1373.2	2819.78	3882.24	1122.47	2451.45	5311.35	1019.68	562.766	969.772	7171.51	29811	Ndrg2
729	ENSMUSG00000004561	441.479	259.147	337.888	275.094	325.939	388.486	397.435	288.911	310.791	328.952	293.21	339.525	52535	Mettl17
730	ENSMUSG00000004562	642.178	780.19	936.069	594.169	829.637	785.886	1253.38	847.992	953.747	760.755	854.013	823.135	268739	Arhgef40
731	ENSMUSG00000004565	920.46	804.461	979.88	965.417	1100.61	1018.18	792.89	822.165	751.671	894.186	777.99	709.155	50767	Pnpla6
732	ENSMUSG00000004567	848.158	767.4	968.858	747.065	1030.77	994.669	798.285	860.279	880.947	1226.98	870.518	796.969	94178	Mcoln1
733	ENSMUSG00000004568	1521.16	1258.91	1341.26	1498.17	1522.68	1895.81	963.68	1060.77	1173.03	1475.93	1356.15	983.146	102098	Arhgef18
734	ENSMUSG00000004591	1597.56	1620.52	1854.21	2004.95	1741.26	1819.33	1196.86	1411.69	1360.43	1196.34	1183.07	1196.66	109333	Pkn2
735	ENSMUSG00000004609	1964.09	1797.59	2042.71	2573.36	2109.09	2436.58	470.429	1548.35	1119.53	1260.21	877.297	850.527	12489	Cd33
736	ENSMUSG00000004610	1407.11	1449.55	1305.63	1467.53	1456.96	1415.75	1497.14	1935.1	1326.64	1342.74	1510.19	2086.9	110826	Etfb
737	ENSMUSG00000004612	662.019	470.839	600.052	831.056	592.571	948.585	240.03	389.015	469.683	631.325	669.269	362.338	72310	Nkg7
738	ENSMUSG00000004626	2633.21	1926.03	2875.72	2568.11	2667.82	3139.66	965.709	1870.16	1750.05	2225.93	1854.75	1057.95	20911	Stxbp2
739	ENSMUSG00000004630	0	0	0	1.09984	0	0	0	0.841022	0	0	0	0	18545	Pcp2
740	ENSMUSG00000004631	425.62	460.575	466.954	246.964	298.237	314.345	642.792	521.081	681.25	488.285	556.266	567.399	20392	Sgce
741	ENSMUSG00000004633	137.941	218.763	179.575	148.275	130.197	138.486	147.244	160.515	117.588	120.349	108.68	159.812	69993	Chn2
742	ENSMUSG00000004637	118.889	126.292	130.371	127.19	127.23	108.754	206.096	153.391	185.988	178.377	191.885	190.041	80707	Wwox
743	ENSMUSG00000004642	2653.69	2421.89	3303.21	4024.67	3942.71	3035.82	1386.64	1632.52	1324.04	1663.75	1340.07	1154.62	20492	Slbp
744	ENSMUSG00000004651	0	0	0	0	0	0	0	0	0	0	0	0	22173	Tyr
745	ENSMUSG00000004654	2.66533	0	1.11939	2.54868	2.359	3.71033	0.819731	0	0	0	0	0.708752	14602	Ghrhr
746	ENSMUSG00000004655	12317.4	11542.2	14126.5	21626.2	21441.9	13752	9118.22	9356.38	7195.41	8074.13	6994.36	8562.66	11826	Aqp1
747	ENSMUSG00000004661	477.747	377.009	421.481	494.806	492.414	511.572	226	329.273	321.572	348.488	349.555	259.428	56380	Arid3b
748	ENSMUSG00000004665	7146.58	6225.04	5977.32	7037.55	6468.66	6831.24	7773	7073.9	7839.84	7631.16	8186.99	7131.66	12798	Cnn2
749	ENSMUSG00000004667	563.339	619.487	614.69	696.948	630.829	581.356	696.619	646.814	612.51	615.183	680.335	699.273	66420	Polr2e
750	ENSMUSG00000004668	773.46	752.351	742.303	1001.11	818.895	1251.98	176.526	363.65	281.165	548.34	512.03	201.601	268379	Abca13
751	ENSMUSG00000004677	2805.93	2529.74	2891.33	3333.3	3093.51	3347.08	3139.09	2354.65	2683.14	3203.29	3295.07	2712.11	17925	Myo9b
752	ENSMUSG00000004698	258.613	307.405	272.153	163.752	132.055	184.438	144.188	320.231	224.352	221.788	169.24	273.923	79221	Hdac9
753	ENSMUSG00000004707	406.714	303.591	321.224	520.119	350.607	486.034	140.488	273.2	275.72	347.931	269.161	237.242	17085	Ly9
754	ENSMUSG00000004709	211.862	90.5663	111.611	151.583	145.803	206.823	107.873	159.522	115.11	126.547	144.926	106.215	18106	Cd244a
755	ENSMUSG00000004730	641.155	308.653	406.954	618.066	433.336	506.014	401.409	557.872	561.519	488.688	668.715	552.299	13733	Adgre1
756	ENSMUSG00000004748	157.579	360.322	193.98	317.941	337.957	178.451	211.18	356.59	148.516	134.49	132.454	388.747	67900	Mtfp1
757	ENSMUSG00000004768	352.51	181.817	347.23	170.927	276.388	297.239	467.424	439.097	548.775	525.743	431.713	490.488	19335	Rab23
758	ENSMUSG00000004771	1316.6	1137.28	1219.51	1196.9	1421.18	1194.43	1072.13	1239.17	1222.07	834.492	1112.72	911.696	53869	Rab11a
759	ENSMUSG00000004788	479.215	421.07	548.423	730.344	796.95	510.08	505.819	483.716	515.043	599.025	698.543	800.58	217715	Eif2b2
760	ENSMUSG00000004789	3617.03	3882.21	3939.38	4461.82	4520.82	3738.1	3434.14	3913.52	3300.64	3263.07	3516.13	4045.3	78920	Dlst
761	ENSMUSG00000004791	258.287	173.043	211.228	107.269	77.7576	145.444	357.853	103.338	223.084	162.42	195.433	215.086	18654	Pgf
762	ENSMUSG00000004798	1067.69	1225.66	1075.87	1047.66	1075.68	997.205	1434.69	1420.31	1595.89	1369.52	1258.27	1645.93	29869	Ulk2
763	ENSMUSG00000004814	7.13127	3.26666	1.9741	6.06972	4.20295	6.63076	9.47221	7.84303	2.13918	4.23217	1.56143	19.8996	56221	Ccl24
764	ENSMUSG00000004815	477.002	357.412	455.265	357.944	433.579	505.268	530.628	484.379	481.271	517.782	426.552	475.815	110524	Dgkq
765	ENSMUSG00000004821	0	0	0	0	0	0	0	0	0	0	0	0	67366	Tmed11
766	ENSMUSG00000004837	460.278	278.218	372.212	325.791	238.287	637.552	152.891	270.752	207.136	320.508	289.882	253.31	71520	Grap
767	ENSMUSG00000004842	0	0	0	0	0	0	0	0	0	0	0	0	18736	Pou1f1
768	ENSMUSG00000004843	547.122	638.759	522.286	486.098	483.665	496.099	743.144	696.652	741.613	689.474	687.232	702.347	68942	Chmp2b
769	ENSMUSG00000004846	1469.99	1558.32	1957.16	1820.98	1930.92	2458.52	2083.37	2090.84	2202.06	2417.26	2442.3	2142.15	26433	Plod3
770	ENSMUSG00000004849	1146.62	1006.57	776.787	1009.08	758.123	849.212	1120.87	912.112	1309.89	988.034	1310.46	936.014	11769	Ap1s1
771	ENSMUSG00000004864	573.721	437.899	504.327	727.111	510.558	630.525	158.823	306.168	212.893	463.275	337.079	152.584	26415	Mapk13
772	ENSMUSG00000004865	1224.38	1112.74	1204.3	1345.2	1410.35	1450.7	969.077	971.901	893.06	1028.5	1007.94	833.043	20815	Srpk1
773	ENSMUSG00000004872	0	1.59603	0	2.0956	2.91646	0	0	0	2.93356	0	0	12.508	18505	Pax3
774	ENSMUSG00000004880	5570.82	4908.02	5993.15	7614.8	7240.82	6769.12	2421.57	3470.6	2716.1	3821.17	3228.46	2336.02	98386	Lbr
775	ENSMUSG00000004885	7.84224	19.1778	23.3648	7.15987	25.527	3.33662	52.1925	15.2037	15.6058	32.1765	14.1151	33.6197	12904	Crabp2
776	ENSMUSG00000004891	562.437	1009.99	607.102	413.383	523.795	347.321	1375.35	784.763	805.605	828.894	931.824	1083.01	18008	Nes
777	ENSMUSG00000004892	40.4623	14.8961	14.0045	13.3231	8.15643	16.7127	162.885	18.1771	72.1978	133.731	47.989	113.324	12032	Bcan
778	ENSMUSG00000004894	0.508713	0	0	0	0.573816	0	0	0	0	0	5.46946	0	73940	Hapln2
779	ENSMUSG00000004895	737.748	914.854	812.532	1000.84	868.703	902.175	856.08	800.345	824.757	905.254	851.927	980.277	94315	Prcc
780	ENSMUSG00000004896	526.348	407.724	546.866	421.659	471.929	585.121	500.188	390.191	426.684	442.475	431.822	400.734	229503	Rrnad1
781	ENSMUSG00000004897	4736.07	4835.58	5342.35	7933.08	6396.17	5305.32	4725.95	4330.52	3755.59	4141.83	3791.93	3959.96	15191	Hdgf
782	ENSMUSG00000004902	2.61687	4.74217	3.583	3.06194	1.90294	2.51552	1.204	2.68282	1.93206	5.73144	4.71886	6.36217	71803	Slc25a18
783	ENSMUSG00000004929	336.651	401.326	447.485	507.248	420.339	438.691	436.751	393.128	367.806	413.224	367.807	452.464	50492	Thop1
784	ENSMUSG00000004931	445.343	696.251	627.867	735.021	734.112	567.164	686.808	946.774	841.657	634.146	660.169	927.926	57267	Apba3
785	ENSMUSG00000004933	226.502	195.521	193.537	213.718	195.132	297.788	257.283	245.525	265.901	316.351	322.984	226.578	17179	Matk
786	ENSMUSG00000004934	541.919	566.766	492.062	588.833	650.399	626.696	503.251	505.408	513.05	528.87	515.269	631.557	59004	Pias4
787	ENSMUSG00000004936	1360.35	1312.79	1183.66	1179.49	1241.02	1375.16	1110.55	1273.99	1173.58	1171.33	1173.4	1219.24	26395	Map2k1
788	ENSMUSG00000004937	1200.24	1246.32	1187.51	1249.65	1181.94	1205.08	1588.15	1371.01	1444.06	1394.8	1361.92	1479.6	52551	Sgta
789	ENSMUSG00000004939	7.89236	277.953	92.8339	189.562	228.185	60.4332	258.728	734.502	86.1964	29.9102	40.8147	464.111	69564	Nmrk2
790	ENSMUSG00000004945	599.345	635.928	462.603	514.086	509.183	440.323	886.167	683.355	740.237	716.319	615.459	966.564	70544	Tmem242
791	ENSMUSG00000004947	347.48	375.136	341.019	331.083	323.383	457.553	405.729	421.299	478.37	527.176	515.428	446.572	74198	Dtx2
792	ENSMUSG00000004948	0	0	0	0	0	0	0	0	0	0	0	0	22788	Zp3
793	ENSMUSG00000004951	66.4154	830.665	224.632	617.922	576.21	259.002	426.798	968.243	194.941	142.374	142.315	1543.9	15507	Hspb1
794	ENSMUSG00000004952	954.408	854.703	979.547	769.249	1027.99	1231.96	1468.07	1120.85	1231.14	1012.47	1158	1109.64	54153	Rasa4
795	ENSMUSG00000004961	1.65939	4.01808	7.62447	0	15.5384	0.533033	4.66675	11.5732	6.26083	2.46838	5.10392	7.0446	53420	Syt5
796	ENSMUSG00000004980	14958.5	13685	15760.8	17940.8	19550.8	16997.8	11487.5	13035.7	11642.8	11397.2	11247.3	11578.6	53379	Hnrnpa2b1
797	ENSMUSG00000004988	0	0	0	1.02108	0	0	0	0	0	0	0	0	108017	Fxyd4
798	ENSMUSG00000004994	214.946	119.16	189.186	166.545	179.797	221.552	168.665	150.441	191.722	248.56	167.316	174.927	67736	Ccdc130
799	ENSMUSG00000004996	158.55	152.294	265.562	200.144	206.035	228.163	152.721	200.616	117.658	192.092	202.91	168.342	67873	Mri1
800	ENSMUSG00000005034	1469.67	1479.01	1386.93	1350.6	1312.85	1351.52	1434.33	1410.16	1689.06	1568.11	1570.62	1599.45	18749	Prkacb
801	ENSMUSG00000005043	495.969	415.713	439.752	447.135	418.37	464.24	562.615	667.564	559.653	592.788	646.619	504.107	27029	Sgsh
802	ENSMUSG00000005045	10.2608	18.5974	13.1695	7.25831	11.126	5.89864	13.7123	11.9913	9.68842	7.87654	8.61237	25.7453	269610	Chd5
803	ENSMUSG00000005054	439.553	415.361	514.488	483.904	423.711	479.424	1174.96	895.647	981.845	1024.45	1111.37	980.929	13014	Cstb
804	ENSMUSG00000005057	283.208	224.556	436.369	247.46	183.41	520.419	93.2432	194.197	347.481	223.431	278.551	125.738	23921	Sh2b2
805	ENSMUSG00000005069	940.265	888.298	821.121	783.324	749.668	896.922	982.939	946.863	1086.94	1147.97	1112.96	962.201	19305	Pex5
806	ENSMUSG00000005078	500.703	386.449	387.25	294.233	276.508	356.149	506.576	445.531	480.43	491.843	512.867	491.307	104771	Jkamp
807	ENSMUSG00000005087	4032.01	5401.67	5146.8	4176.79	4643.39	5288.71	4548.26	5133.75	5106.09	4966.35	5335.55	4511.62	12505	Cd44
808	ENSMUSG00000005089	7.06126	1.68882	12.6415	0.552732	14.816	10.7704	4.37699	10.9745	10.957	10.3764	4.05373	5.02724	20511	Slc1a2
809	ENSMUSG00000005102	443.697	395.48	499.704	414.291	359.79	425.949	545.977	368.181	496.248	583.831	617.746	438.708	27103	Eif2ak4
810	ENSMUSG00000005103	5198.94	4457.25	4999.2	5378.85	5626.99	5653.68	4581.39	5303.09	5065.65	5329.91	5594.85	5094.03	22388	Wdr1
811	ENSMUSG00000005107	147.233	99.6475	115.3	115.533	69.7735	121.64	86.8556	54.0619	49.1835	114.667	103.257	42.5272	117591	Slc2a9
812	ENSMUSG00000005124	7549.18	8264.83	6027.73	3282.34	3251.76	2757.6	5269.34	6897.87	7550.17	5462.23	6653.56	5795.94	22402	Ccn4
813	ENSMUSG00000005125	4409.02	6277.5	5046.47	2764.07	3015.81	3366.66	3231.02	5132.05	4376.38	3425.07	4201.58	3491.98	17988	Ndrg1
814	ENSMUSG00000005131	22.2887	21.5538	17.6321	11.7762	24.96	11.5667	13.4334	19.5899	15.7889	15.6529	13.8072	16.7326	75311	4930550C14Rik
815	ENSMUSG00000005142	3870.36	3222.08	3731.09	4724.13	4094.95	5329.65	2126.36	3544.88	3234.29	4101.55	3490.23	2802.63	17159	Man2b1
816	ENSMUSG00000005148	172.141	203.339	213.514	347.886	284.035	289.964	86.4188	137.938	103.639	128.982	105.499	152.596	12224	Klf5
817	ENSMUSG00000005150	357.958	340.677	339.417	417.047	391.196	410.926	378.482	313.427	351.298	366.969	350.208	325.217	67836	Wdr83
818	ENSMUSG00000005161	7904.23	7729.79	10958.9	14238.3	12098.9	9189.3	6015.3	6101.25	5412.64	5533.37	4949.12	5004.35	21672	Prdx2
819	ENSMUSG00000005198	3291.52	3323.76	4045.88	4405.72	4548.85	3982.17	2264.32	2930.03	3355.61	3868.51	3528.56	2488.97	20020	Polr2a
820	ENSMUSG00000005202	0	0	0	1.02108	0	0	0	0	0	0	0	0	20415	Shbg
821	ENSMUSG00000005204	1124.67	1133.54	1391.09	1211.8	1357.87	1412.39	1220.03	1158.77	1210.63	1034.59	1324.45	1019.51	80886	Senp3
822	ENSMUSG00000005220	4.46727	9.20368	11.3451	8.31041	3.86212	1.71807	3.58791	26.4098	4.8977	3.89752	0.961251	3.01379	53419	Corin
823	ENSMUSG00000005225	404.57	415.258	390.84	334.075	413.056	388.422	460.403	448.228	478.471	434.293	410.348	419.97	231999	Plekha8
824	ENSMUSG00000005232	1.76728	0	0.895922	0	0	0	0	0	0	0	0	0	14378	G6pc2
825	ENSMUSG00000005233	465.326	445.55	475.033	701.023	695.667	527.702	290.842	266.149	225.332	263.536	206.295	169.876	66442	Spc25
826	ENSMUSG00000005237	43.471	28.7156	47.5775	38.2609	35.3844	127.997	35.7482	59.7454	138.858	25.6001	32.1906	36.1734	327954	Dnah2
827	ENSMUSG00000005251	0	0	0	0	2.8224	0	0	42.7438	2.87812	20.9277	32.9415	3.24263	72388	Ripk4
828	ENSMUSG00000005262	1023.67	952.956	948.506	941.753	1076.15	977.343	957.467	894.43	850.308	846.1	955.231	961.375	22230	Ufd1
829	ENSMUSG00000005267	63.4283	70.0519	78.2342	55.678	62.0794	70.3062	129.743	76.5579	98.4968	91.9445	70.9963	95.8589	170740	Zfp287
830	ENSMUSG00000005268	6.26466	5.60112	25.0616	2.1939	4.48318	4.88467	0.810389	8.50006	2.04432	2.71776	5.70484	3.67164	19116	Prlr
831	ENSMUSG00000005299	986.486	1198.65	788.082	1193.73	909.827	1030.57	1090.67	1134.81	1029.49	1101.28	1161.86	825.641	56384	Letm1
832	ENSMUSG00000005312	1608.36	1840.72	1799.47	2104.72	1888.62	1873.94	1801.34	1882.84	2001.12	1894.54	1929.86	1971.49	56085	Ubqln1
833	ENSMUSG00000005320	0.858127	23.3777	6.23795	6.07255	13.2742	0.82646	7.32353	16.1301	0.967251	1.9078	1.8797	15.6159	14186	Fgfr4
834	ENSMUSG00000005338	55.7511	136.767	126.734	54.5747	166.567	135.554	77.3738	130.56	145.496	114.586	112.211	278.356	94332	Cadm3
835	ENSMUSG00000005339	49.7802	43.023	21.9388	51.2169	49.6012	50.5126	4.6303	28.9398	12.8978	9.40063	17.6621	11.8269	14125	Fcer1a
836	ENSMUSG00000005354	1568.48	2000.42	1763.1	2282.76	2059.58	1745.59	2102.15	2153.43	1781.2	1861.03	1845.31	2144.32	56551	Txn2
837	ENSMUSG00000005355	0	0	0	0	0	0	1.2327	0	0	0	0	0.993117	12365	Casp14
838	ENSMUSG00000005357	0.863617	1.56513	0.894024	0	1.88109	0	2.40452	3.54585	3.85203	2.86132	1.88333	3.30588	20513	Slc1a6
839	ENSMUSG00000005360	54.7516	77.5485	73.3081	47.6419	68.2833	38.9301	65.667	79.3656	33.7743	64.6113	70.31	73.194	20512	Slc1a3
840	ENSMUSG00000005362	634.877	591.481	491.992	505.454	493.567	506.046	500.287	608.096	498.976	511.214	488.392	532.51	58799	Crbn
841	ENSMUSG00000005364	48.7195	47.4405	25.8607	35.6552	16.5851	35.8704	9.00048	11.1447	20.2072	18.9739	23.3246	25.9185	16192	Il5ra
842	ENSMUSG00000005370	1295.83	1236.85	1380.28	1834	1582.99	1570.32	743.985	882.624	742.97	967.988	873.833	710.72	17688	Msh6
843	ENSMUSG00000005371	910.77	1027.04	865.546	641.89	802.779	852.915	961.641	1006.49	872.422	1005.7	927.687	947.114	225055	Fbxo11
844	ENSMUSG00000005373	17.2839	282.612	109.172	110.596	304.452	32.3258	92.9454	277.47	47.0334	28.9246	41.7582	343.105	58805	Mlxipl
845	ENSMUSG00000005374	872.308	705.513	875.892	726.529	737.676	640.593	1163.26	810.413	1010.36	1032.2	1009.23	825.791	27368	Tbl2
846	ENSMUSG00000005378	469.327	543.441	508.232	378.038	367.551	513.842	336.913	378.799	432.099	442.678	402.261	379.672	66138	Bud23
847	ENSMUSG00000005397	1012.7	868.296	1527.6	923.313	1340.47	942.863	1304.67	1645.29	1958.59	1476.44	1441.67	2056.47	18073	Nid1
848	ENSMUSG00000005410	4304.43	3912.05	5011.04	7431.97	6106.9	5421.27	1785.09	2724.67	1982.5	2867.27	2560.01	1778.73	17218	Mcm5
849	ENSMUSG00000005413	2634.63	1227.35	2143.97	4553.31	2475.67	1714.53	1034.63	2342.86	1379.31	1593.53	1543.19	1393.47	15368	Hmox1
850	ENSMUSG00000005417	4250.71	4596.67	4707.5	3575.03	4304.6	4080.66	6571.79	5120.76	6056.95	5362.17	5708.84	5858.76	26936	Mprip
851	ENSMUSG00000005442	2841.78	3427.54	4406.19	3530.28	3674.38	4008.48	2829.83	2712.98	2916.63	3193.22	3272.9	2149.67	71722	Cic
852	ENSMUSG00000005447	527.447	355.747	326.377	288.322	250.198	241.362	313.365	381.858	319.075	580.608	415.957	384.812	18476	Pafah1b3
853	ENSMUSG00000005465	180.887	121.967	154.739	163.296	209.276	236.612	91.7081	128.655	138.118	119.68	113.447	82.4964	50931	Il27ra
854	ENSMUSG00000005469	1096.11	1314.86	1099.97	1529.36	1498.51	1150.8	1405.48	1703.43	1435.37	1280.88	1296.45	1887.83	18747	Prkaca
855	ENSMUSG00000005470	1200.65	942.876	1401.51	2178.16	1771.9	1834.32	508.78	592.034	494.082	814.003	530.291	438.231	66929	Asf1b
856	ENSMUSG00000005474	12.2184	43.0924	18.9833	33.0455	22.2186	11.7043	11.3996	36.5656	4.25879	16.6909	22.3624	22.5437	59310	Myl10
857	ENSMUSG00000005481	1401.97	1181.64	1367.55	1833.99	1467.77	1448.85	748.963	1015.22	951.78	1095.47	919.657	848.919	68278	Ddx39a
858	ENSMUSG00000005483	1226.3	1250.94	1450.64	1542.88	1408.07	1535.29	941.212	995.807	963.003	1265.18	1024.05	881.582	81489	Dnajb1
859	ENSMUSG00000005493	0	1.71573	1.43484	1.11852	0	0	0	0	1.0398	0.930118	0	0	55993	Msh4
860	ENSMUSG00000005501	388.616	373.406	400.967	284.662	318.091	376.369	533.815	482.068	495.152	383.029	513.438	419.9	227334	Usp40
861	ENSMUSG00000005503	6.79659	1.54714	8.90588	3.05128	3.82232	4.10415	27.0316	37.4791	14.4031	32.1677	53.9889	23.0978	14028	Evx1
862	ENSMUSG00000005505	371.847	397.945	385.036	432.006	337.738	477.354	402.998	380.279	398.973	380.018	474.58	440.739	67136	Kbtbd4
863	ENSMUSG00000005506	3483.51	3607.82	4020.75	4251.94	4111.12	3831.3	3208.6	3349.91	3050.91	3104.05	3000.7	3172.04	13046	Celf1
864	ENSMUSG00000005510	758.072	1226.21	918.21	1011.29	1061.32	798.465	1239.6	1255.79	887.625	864.354	979.43	1727.03	68349	Ndufs3
865	ENSMUSG00000005514	1036.84	794.563	902.151	991.625	966.124	934.078	834.999	875.465	1002.07	1082.47	1024.98	899.581	18984	Por
866	ENSMUSG00000005533	1265.37	1158.23	1495.31	1622.2	1635.62	2020.73	980.271	1332.98	1301.91	1272.5	1424.37	964.006	16001	Igf1r
867	ENSMUSG00000005534	1563.07	1535.44	1578.21	1201.69	1301.23	1374.2	1296.42	1560.23	1136.74	1210.05	1524.97	1471.39	16337	Insr
868	ENSMUSG00000005540	463.668	195.801	150.878	445.173	404.576	471.179	32.7143	155.434	89.9585	143.795	91.6364	53.0549	14128	Fcer2a
869	ENSMUSG00000005547	0	0	0	0	0	0	0	0	0	0	0	0	13087	Cyp2a5
870	ENSMUSG00000005553	3.79916	2.72025	28.144	7.99663	23.4531	9.26362	8.48935	15.463	1.67119	9.4483	23.4004	1.43269	11944	Atp4a
871	ENSMUSG00000005566	3012.59	3081.9	3774.93	4692.57	3962.31	3755.77	3405.1	3327.79	3255.91	3389.53	3744.3	3432.42	21849	Trim28
872	ENSMUSG00000005575	1185.21	1191.73	1293.1	1618.93	1337.93	1198.96	1510.74	1329.62	1323.1	1461.37	1461.95	1655.91	22192	Ube2m
873	ENSMUSG00000005580	499.727	503.089	423.834	347.301	452.967	382.517	387.592	508.391	535.526	499.892	579.222	414.057	11515	Adcy9
874	ENSMUSG00000005583	4759.42	7619.42	4663.75	3970.27	3785.14	2530.4	4604.45	7335.15	6140.35	4660.41	5180.26	6950.62	17260	Mef2c
875	ENSMUSG00000005609	1171.63	1107.57	1229.99	1161.14	1171.11	1201.53	1321.55	1141.31	1180.9	1312.77	1297.26	1059.19	22083	Ctr9
876	ENSMUSG00000005610	15665.3	15587.1	16022	14577.7	15225.5	14101.9	16011.6	15992.3	16525.3	15795.3	15547.3	17607.9	13690	Eif4g2
877	ENSMUSG00000005611	1736.99	1697.65	1311.74	1473.96	1736.88	1716.77	948.643	2285.84	1086.49	1005.81	1280.26	854.742	17540	Irag1
878	ENSMUSG00000005615	2600.74	2463.55	2725.45	3479.4	3473.36	2654.79	1869.72	2150.15	1920.61	1951.02	1874.8	1934.54	13026	Pcyt1a
879	ENSMUSG00000005621	1226.84	1317.99	1455.24	1304.83	1398.46	1429.21	984.771	1204.57	982.36	1364.51	1231.16	937.53	233410	Zfp592
880	ENSMUSG00000005625	2087.89	2068.36	2083.59	2678.1	2519.91	2151.68	1989.06	2116.17	1979.33	1985.82	1966.81	2480.84	19185	Psmd4
881	ENSMUSG00000005628	139.711	724.66	199.949	321.73	470.202	216.012	348.055	588.395	224.472	116.188	221.834	1057.77	50874	Tmod4
882	ENSMUSG00000005640	0	0	0	0	0	2.09794	0	0	2.34465	0	0	0	23920	Insrr
883	ENSMUSG00000005649	0	0	3.06751	0.875863	0	0.722624	0	1.53661	1.64522	1.63326	0.807097	6.23809	29865	Cabp5
884	ENSMUSG00000005656	819.927	823.436	847.477	829.002	793.619	859.99	962.35	823.31	814.109	905.967	936.458	873.154	72183	Snx6
885	ENSMUSG00000005667	641.672	599.294	763.309	933.12	860.542	1030.24	591.912	610.082	750.83	682.855	575.261	717.771	17768	Mthfd2
886	ENSMUSG00000005672	779.48	613.818	784.852	994.43	883.471	1043.9	409.643	644.561	462.324	676.43	707.06	442.573	16590	Kit
887	ENSMUSG00000005674	492.919	532.494	459.069	581.028	432.735	420.672	691.684	854.901	582.202	548.024	535.282	796.51	641376	Tomm40l
888	ENSMUSG00000005677	0.680503	2.43861	5.90072	3.34598	0.744859	0	3.70324	2.10201	2.86757	0.746396	0.734849	2.2725	12355	Nr1i3
889	ENSMUSG00000005681	0	0	0	0	0	0	0	0	0	0	0	0	11807	Apoa2
890	ENSMUSG00000005682	1215.01	1122.87	1257.91	1287.02	1347.56	1406.16	922.625	1052.65	1037.87	1145.13	1080.84	895.045	103135	Pan2
891	ENSMUSG00000005683	2909.43	5037.95	3601.17	5186.46	5082.5	3517.53	3513.87	4989.27	3362.15	3454.14	3345.12	5743	12974	Cs
892	ENSMUSG00000005686	1374.07	1349.91	1703.67	2375.4	1986.61	1815.77	570.883	826.114	835.023	777.303	817.164	638.277	11717	Ampd3
893	ENSMUSG00000005687	779.48	778.802	890.581	966.845	957.318	772.117	773.034	732.01	819.587	680.277	784.411	666.876	68183	Bcas2
894	ENSMUSG00000005696	5.83604	7.26957	0.593458	17.8236	13.5912	9.89223	0	2.00229	2.57381	2.14868	10.2095	2.12177	20400	Sh2d1a
895	ENSMUSG00000005698	2577.82	2443.28	2828.16	2805.24	3059.35	2789.6	1823.14	1883.55	1910.47	2166.33	1945.03	1713.01	13018	Ctcf
896	ENSMUSG00000005699	82.4124	178.703	130.164	155.422	110.762	105.163	136.55	115.788	134.073	100.943	110.936	125.592	56513	Pard6a
897	ENSMUSG00000005705	0	3.22177	0	4.04994	0	1.62865	2.42523	4.36625	0	0	0	10.7426	11604	Agrp
898	ENSMUSG00000005716	1118.02	7718.67	785.34	1766.01	7036.16	446.125	3260.51	1581.75	2029.24	515.774	1682.16	8642.28	19293	Pvalb
899	ENSMUSG00000005718	123.867	152.235	147.024	214.763	201.064	206.244	110.903	124.341	105.664	116.342	119.678	110.995	83383	Tfap4
900	ENSMUSG00000005732	1298.61	1407.45	1455.75	1774.24	1303.5	1330.02	1464.68	1156.76	1236.39	1250.13	1190.95	1034.73	19385	Ranbp1
901	ENSMUSG00000005763	39.8953	37.1899	18.1696	47.7843	53.0429	59.6253	8.62051	17.124	20.283	22.9323	12.4454	23.3123	12503	Cd247
902	ENSMUSG00000005774	474.767	476.33	485.574	384.108	425.031	404.375	510.394	461.593	447.44	538.817	470.071	408.28	53970	Rfx5
903	ENSMUSG00000005779	2142.18	2176.33	2054.35	2455.21	2102.57	2012.76	2395.88	2468.16	2340.02	2390.4	2299.86	2508.78	19172	Psmb4
904	ENSMUSG00000005800	4831.17	4207.84	4136.83	5564.55	4209.93	5717.43	1122.05	2933	1639.71	2524.04	2197.05	1506.49	17394	Mmp8
905	ENSMUSG00000005802	617.452	551.603	514.812	329.204	342.844	344.391	836.087	680.176	754.72	730.219	721.872	820.356	22785	Slc30a4
906	ENSMUSG00000005803	924.135	860.898	814.431	1018.95	845.77	1075.55	567.755	645.398	574.77	822.405	713.956	666.365	59010	Sqor
907	ENSMUSG00000005804	603.978	655.867	595.688	749.692	568.655	733.005	490.991	649.592	643.196	498.426	460.741	418.984	18457	Bloc1s6
908	ENSMUSG00000005813	717.407	683.468	742.226	845.485	802.384	762.525	659.974	814.609	690.727	652.221	673.266	708.346	75624	Metap1
909	ENSMUSG00000005823	990.941	1083.44	1067.4	1075.72	1004.33	1188.8	1155.56	1038.68	1123.44	1207.53	1152.36	1080.98	78308	Gpr108
910	ENSMUSG00000005824	398.556	282.603	368.656	350.913	536.306	466.409	201.681	342.222	339.691	278.853	307.3	195.988	50930	Tnfsf14
911	ENSMUSG00000005836	0	1.14884	0	0	1.40914	0	0.907093	25.4167	2.13015	0.698372	0	2.50432	14465	Gata6
912	ENSMUSG00000005846	1077.49	1096.46	1073.45	1111.83	1056.32	1158.33	1101.74	950.023	1000.86	913.478	947.96	1012.39	66409	Rsl1d1
913	ENSMUSG00000005864	0	0	1.80203	0	0	0	0	0.902773	0.966836	0	0	0	12789	Cnga2
914	ENSMUSG00000005871	1654.64	1731.84	1228.46	1052.81	1314.83	1459.01	1299.78	1814.07	1580	1463.58	1702.89	1338.48	11789	Apc
915	ENSMUSG00000005873	1820.03	1861.56	1702.66	1918.65	1906.3	1613.09	2236.62	2300.44	2123.47	2097.33	1985.36	2296.83	13476	Reep5
916	ENSMUSG00000005881	1522.31	1435.58	1590.04	1393.37	1199.79	1250.6	2168.09	1941.94	2358.43	2065.56	2197.44	2648.43	66366	Ergic3
917	ENSMUSG00000005882	333.581	601.145	344.462	522.388	345.644	428.805	462.022	729.455	518.377	458.519	492.075	803.927	56046	Uqcc1
918	ENSMUSG00000005883	6.88415	2.02721	20.7885	6.15039	5.5096	27.7183	3.00053	4.60515	5.53057	3.56733	4.81857	13.1381	26972	Spo11
919	ENSMUSG00000005886	1297.91	1411.65	1382.29	1368.57	1494.93	1405.76	1125.34	1200.85	1200.73	1310.26	1254.13	1060.79	17978	Ncoa2
920	ENSMUSG00000005891	0	0	0	0	0	0	0	0	0	0	0	0	19110	Prl4a1
921	ENSMUSG00000005892	0	0	0	0	0	0	1.19241	0	0.959447	0	0	2.06831	22044	Trh
922	ENSMUSG00000005893	2124.22	1871.89	1949.26	1735.65	1681.13	1804.74	1534.02	1538.52	1483.02	1706.8	1647.7	1468.92	22026	Nr2c2
923	ENSMUSG00000005897	187.738	233.159	196.136	188.192	165.335	160.211	246.268	237.129	292.648	256.506	244.684	265.22	22025	Nr2c1
924	ENSMUSG00000005899	937.565	996.91	1119.73	1191.85	1365.3	1186.14	734.505	757.498	853.203	862.089	789.799	738.645	77626	Smpd4
925	ENSMUSG00000005907	231.657	193.31	297.146	245.415	243.469	200.697	228.686	294.378	208.725	192.79	255.042	283.529	71382	Pex1
926	ENSMUSG00000005917	0	0	0	0	0	0	0	0	0	0	0	0	18423	Otx1
927	ENSMUSG00000005936	3151.09	2843.78	3501.22	4087.58	3561.31	4025.77	2142.31	2551.75	2216.56	2941.14	2547.89	2131.27	66989	Kctd20
928	ENSMUSG00000005947	4.44965	6.28637	5.39319	12.3519	12.3992	9.29214	10.6967	13.4612	7.7371	8.60789	12.4609	11.1565	16407	Itgae
929	ENSMUSG00000005949	421.285	344.766	402.656	374.013	355.618	385.78	400.805	424.156	457.972	482.878	454.505	366.238	83429	Ctns
930	ENSMUSG00000005950	25.0676	121.912	48.3503	41.7141	83.7473	49.0289	118.333	165.454	47.4064	48.0492	62.3065	114.615	94045	P2rx5
931	ENSMUSG00000005951	114.609	88.1921	117.06	100.851	94.5398	93.2124	108.279	92.4482	93.6042	112.335	98.2068	72.1243	74637	Shpk
932	ENSMUSG00000005952	0.529451	0	5.14283	0.62686	5.53126	0	0	0	5.32783	0.968184	0.954639	0.627005	193034	Trpv1
933	ENSMUSG00000005958	111.496	227.512	188.924	88.0937	149.566	107.951	323.769	132.287	192.738	117.126	89.3736	257.076	13845	Ephb3
934	ENSMUSG00000005968	68.506	83.5286	113.496	116.417	124.236	108.908	109.209	70.4335	59.0836	90.1296	68.6179	81.3304	22156	Tuft1
935	ENSMUSG00000005973	1973.89	1844.08	1667.98	1115.11	1305.4	1153.39	4409.64	2546.99	3823.49	3353.05	3153.66	3442.71	19672	Rcn1
936	ENSMUSG00000005980	1.8082	0.553891	1.3412	0	0.66754	14.3192	3.95981	1.73346	1.47611	9.74209	1.16482	0.764212	13419	Dnase1
937	ENSMUSG00000005981	1060.09	1270.56	1140.37	1499.73	1409.75	1251.79	1086.64	1229.71	1123.75	1135.92	1104.82	1396.38	68015	Trap1
938	ENSMUSG00000005982	1583.08	1583.27	1432.38	1673.76	1564.78	1604.23	1390.27	1418.11	1543.12	1503.88	1623.86	1417.04	74763	Naa60
939	ENSMUSG00000005983	30.8799	35.4192	48.688	26.5614	33.5078	31.4004	33.7552	64.468	25.6129	23.0282	30.6854	33.2577	73261	1700037C18Rik
940	ENSMUSG00000005983	30.8799	35.4192	48.688	26.5614	33.5078	31.4004	33.7552	64.468	25.6129	23.0282	30.6854	33.2577	105246059	Gm41410
941	ENSMUSG00000005986	144.02	128.764	121.335	127.914	152.612	274.057	55.2777	91.3329	102.938	125.486	105.821	140.712	68423	Ankrd13d
942	ENSMUSG00000005994	0.881696	1.57215	0	0	0	0	0	0	0	0	0	0	22178	Tyrp1
943	ENSMUSG00000006005	3627.28	3603.76	3666.24	4088.56	4094.16	4178.29	3265.31	3594.67	3353.12	3259.97	3241.54	3474.81	108989	Tpr
944	ENSMUSG00000006007	0	0	0	0	0	0.85071	0	0	0	0.961203	2.80559	0	20028	Pdc
945	ENSMUSG00000006010	857.812	591.927	599.596	581.334	473.493	680.561	743.951	716.999	792.945	702.227	645.499	800.162	226499	Odr4
946	ENSMUSG00000006014	9.82692	161.382	52.7679	12.7767	148.714	57.5692	99.1444	105.467	49.5012	405.262	67.1607	408.415	96875	Prg4
947	ENSMUSG00000006019	560.852	446.666	504.993	534.509	518.863	565.441	581.767	476.337	494.285	534.164	598.655	487.385	71723	Dhx34
948	ENSMUSG00000006021	179.532	236.316	228.204	156.352	211.13	180.797	275.993	224.97	272.304	253.007	276.479	262.388	70394	Kptn
949	ENSMUSG00000006024	2057.28	2330.96	2635.68	2596.55	3006.25	2355.59	1999.87	1931.03	2144.12	2044.51	1865.58	1750.52	108124	Napa
950	ENSMUSG00000006050	585.156	610.085	525.47	491.831	531.689	505.569	1038.22	689.55	854.277	821.563	820.978	818.408	24068	Sra1
951	ENSMUSG00000006056	0	0	0	0	0	0	0	0	0	0	0	0	76815	Calcoco2
952	ENSMUSG00000006057	1024.62	2576.64	1442.78	2182.46	2326.64	1348.31	2043.49	2686.49	1348.05	1193.73	1518.73	2951.52	11951	Atp5g1
953	ENSMUSG00000006058	615.539	512.091	555.057	696.713	599.174	596.089	619.684	575.073	576.048	603.783	573.69	584.327	27681	Snf8
954	ENSMUSG00000006095	508.165	432.118	543.961	488.195	478.728	420.043	629.251	484.666	570.147	539.693	574.742	694.56	66411	Tbcb
955	ENSMUSG00000006127	1148.78	975.539	1046.64	1126.44	1080.27	1102.72	650.612	950.809	799.64	1005.05	918.768	709.658	19062	Inpp5k
956	ENSMUSG00000006134	1434.61	1582.08	1465.73	1517.99	1526.32	1547.69	1211.81	1419.73	1335.16	1609.98	1278.59	1211.91	12929	Crkl
957	ENSMUSG00000006143	1.74583	1.64524	0.913147	2.05818	0.928225	2.4701	0	0	0	0	0.947139	0	69665	Upk3bl
958	ENSMUSG00000006154	0	1.30596	1.5691	15.8476	1.59972	0	0	4.39906	1.69404	1.11837	0	0.790726	67425	Eps8l1
959	ENSMUSG00000006169	3522.14	3199.3	3162.29	3410.96	3117.54	3452.47	2749.07	3263.18	3636.84	3570.06	3819.01	2982.09	216705	Clint1
960	ENSMUSG00000006179	80.8674	75.012	64.7704	123.557	59.6529	112.421	33.5565	36.113	33.2504	79.2044	52.6015	32.7972	54373	Prss16
961	ENSMUSG00000006191	211.735	305.663	245.425	191.776	183.465	210.655	212.96	213.31	246.587	196.663	228.85	233.876	68916	Cdkal1
962	ENSMUSG00000006200	0	0	0	0	0	0	0	0	0	0	0	0	19202	Rhox6
963	ENSMUSG00000006204	3.65001	3.71117	3.55071	1.62241	5.27952	1.98697	5.65615	32.1303	8.04952	20.1022	12.2573	5.7529	71395	Cdcp3
964	ENSMUSG00000006205	610.326	1652.57	1458.71	422.97	1506.88	915.089	3645.28	1954.93	2081.56	2844.45	1866.02	3018.23	56213	Htra1
965	ENSMUSG00000006215	426.251	464.847	519.843	500.494	576.505	488.541	495.451	553.074	470.936	475.772	478.801	585.297	22642	Zbtb17
966	ENSMUSG00000006216	0.605885	1.09575	2.50222	19.6402	4.64031	12.9075	20.0633	10.2687	21.9406	8.67349	6.82292	30.9385	56365	Clcnkb
967	ENSMUSG00000006218	11.1096	10.977	7.0777	4.02196	5.65082	5.7258	27.0955	9.72889	18.5262	17.2292	12.1995	19.4026	277743	Fam131c
968	ENSMUSG00000006219	323.719	250.557	439.992	319.841	272.199	279.291	1125.66	654.343	862.446	892.243	1130.91	644.889	74202	Fblim1
969	ENSMUSG00000006221	185.068	5888.88	1273.68	4654.54	2386.73	1273.32	2199.74	9454.51	888.331	441.296	546.605	9621.56	29818	Hspb7
970	ENSMUSG00000006235	1123.28	965.664	1626.67	2302.26	2303.45	1526.53	615.645	934.759	653.876	590.345	612.391	469.603	13857	Epor
971	ENSMUSG00000006241	28.83	32.7621	39.0578	15.1034	17.8325	24.3104	59.3072	26.855	40.2769	26.8823	30.3011	23.2302	67119	Ccdc159
972	ENSMUSG00000006262	1238.77	1174.43	1147.94	959.068	1323.44	1193.47	815.903	1166.13	958.775	688.089	912.569	835.536	68473	Mob1b
973	ENSMUSG00000006269	0	0	0	0	0	0	0	0	0	0	0	0	110935	Atp6v1b1
974	ENSMUSG00000006270	0	0	0	0	0	0	1.19208	0	0	0	0	0	22326	Vax1
975	ENSMUSG00000006273	3552.09	3087.05	4176.34	4463.96	3774.18	4701.09	7454.1	6842.11	6562.12	7252.43	7735.83	5217.46	11966	Atp6v1b2
976	ENSMUSG00000006276	1236.04	1251.73	1377.69	1279.28	1475.42	1403.13	1180.55	1064.96	1135.97	1262.47	1234.66	1052.54	13859	Eps15l1
977	ENSMUSG00000006281	725.35	465.357	618.53	582.727	702.566	811.855	1206.48	907.558	797.96	978.504	1084.18	762.078	21745	Tep1
978	ENSMUSG00000006288	762.239	617.157	546.832	558.616	498.864	636.147	696.6	652.439	685.744	719.047	682.256	622.729	219022	Ttc5
979	ENSMUSG00000006289	495.072	508.159	418.005	511.148	526.235	469.092	474.002	521.648	435.498	480.125	515.107	626.154	66246	Osgep
980	ENSMUSG00000006299	2148.82	2014.75	2441.4	2354.66	1994.78	2007.7	2728.97	2541.58	2534.45	2609.9	2770.14	2785.96	227290	Aamp
981	ENSMUSG00000006301	965.105	937.498	1105.33	1032.96	844.3	997.103	1154.77	1151.17	1262.99	1152.29	1050.88	1408.26	69660	Tmbim1
982	ENSMUSG00000006304	5397.19	4569.87	4552.72	5318.66	5070.51	5658.02	4093.98	4727.79	4435.54	4925.94	5096.92	4023.6	76709	Arpc2
983	ENSMUSG00000006307	1837.23	2136.81	2232.36	1656.67	2114.97	2494.41	1579.05	1540.1	1629.03	1690.38	1670.66	1312.46	75410	Kmt2b
984	ENSMUSG00000006310	5.22645	2.70247	4.62223	6.16808	2.45768	3.59187	2.07627	3.84292	2.50407	1.65386	9.67801	1.86204	58206	Zbtb32
985	ENSMUSG00000006311	0	0	0	0	0	0	0	0	0	0	0	0	14008	Etv2
986	ENSMUSG00000006313	4.3555	6.28413	6.22865	6.08201	4.7517	4.98692	17.9539	3.59149	4.89329	11.5133	4.73562	9.6583	109637	Upk1a
987	ENSMUSG00000006315	561.387	638.787	583.754	666.189	620.14	504.601	941.991	888.297	819.642	749.018	828.994	924.675	69804	Tmem147
988	ENSMUSG00000006333	10456.1	8916.74	9863.04	12008.4	9444.02	11504.8	12122.6	10061.8	10937.8	12857.4	13859.2	11359.2	76846	Rps9
989	ENSMUSG00000006335	220.524	225.152	189.519	212.087	186.412	162.798	276.34	189.881	237.934	229.863	224.08	243.639	69714	Tfpt
990	ENSMUSG00000006342	72.2177	49.3063	76.1219	85.9627	112.241	90.9035	69.8657	112.588	110.316	119.087	78.9575	118.74	71733	Susd2
991	ENSMUSG00000006344	530.502	291.235	585.106	507.463	578.88	682.874	425.106	877.926	752.498	947.887	920.986	554.881	23887	Ggt5
992	ENSMUSG00000006345	55.3222	14.7599	15.064	47.8935	15.9244	20.2162	2.66677	9.46792	6.68884	12.966	17.4336	5.05886	14598	Ggt1
993	ENSMUSG00000006356	1076.12	936.006	1019.45	903.942	993.107	652.947	1723.19	1185.78	1300.25	1327.34	1117.74	1947.06	68337	Crip2
994	ENSMUSG00000006360	472.178	532.775	484.774	478.191	534.491	487.277	1154.66	664.551	769.424	889.446	662.452	1183.33	12925	Crip1
995	ENSMUSG00000006362	704.257	1166.39	1037.44	860.358	1372.97	1035.06	858.356	1011.9	745.356	757.706	872.192	1207.38	12398	Cbfa2t3
996	ENSMUSG00000006369	114.426	533.848	453.502	77.9655	468.998	320.935	1761.96	474.818	1238.12	974.489	978.839	1334.97	14114	Fbln1
997	ENSMUSG00000006373	1303.99	1233.51	1350.98	967.264	1045.97	950.267	1838.09	1576.1	1969.47	1607.49	1702.51	1595.32	53328	Pgrmc1
998	ENSMUSG00000006378	23.3741	49.2949	28.1661	42.9822	38.3332	49.1394	81.5644	72.3169	106.039	43.0574	49.2582	120.725	26912	Gcat
999	ENSMUSG00000006386	536.909	477.922	691.112	397.834	549.138	414.522	807.053	788.208	762.704	631.295	643.464	883.387	21687	Tek
1000	ENSMUSG00000006389	894.716	749.65	988.816	756.85	1293.01	881.929	502.24	1120.44	920.249	485.201	696.353	564.947	17480	Mpl
1001	ENSMUSG00000006390	1467.14	1171.51	1575.34	1952.3	1711.71	1750.6	1653.02	1441.23	1871.64	1638.31	1761.25	1508.88	54325	Elovl1
1002	ENSMUSG00000006392	604.796	526.921	588.893	697.69	728.198	753.528	494.86	541.206	484.892	517.391	575.664	474.264	80509	Med8
1003	ENSMUSG00000006395	141.557	175.035	121.943	117.983	163.618	125.243	224.471	220.636	248.176	186.318	227.513	260.96	68180	Hyi
1004	ENSMUSG00000006398	1495.35	1344.27	1548.56	2385.91	2130.55	1846.14	825.637	974.452	784.603	1126.65	933.317	647.444	107995	Cdc20
1005	ENSMUSG00000006403	86.2896	212.893	241.262	73.5646	133.092	177.175	462.726	284.281	391.108	366.126	288.125	441.456	240913	Adamts4
1006	ENSMUSG00000006411	64.4145	21.4087	35.1119	43.9897	35.1595	40.3636	44.8221	54.7751	64.554	46.1367	56.7316	53.8823	71740	Nectin4
1007	ENSMUSG00000006412	352.164	460.315	465.552	563.747	650.871	469.875	445.258	597.306	472.262	446.651	443.892	650.176	18637	Pfdn2
1008	ENSMUSG00000006418	1552.69	1441.95	1458.91	1547.63	1579.55	1571.81	1418.58	1682.93	1822.58	1687.62	1714.06	1675.58	81018	Rnf114
1009	ENSMUSG00000006423	1017.34	934.911	940.908	951.253	872.365	875.099	731.632	791.96	817.212	830.022	849.991	721.119	77644	Steep1
1010	ENSMUSG00000006435	108.534	622.556	170.103	334.14	350.772	180.866	298.531	650.783	153.604	99.1563	124.115	774.068	18011	Neurl1a
1011	ENSMUSG00000006442	989.209	880.19	988.054	1205.88	943.766	928.882	1417.58	1082.32	1508.81	1370.25	1356	1485.4	20810	Srm
1012	ENSMUSG00000006445	695.681	942.297	879.432	559.476	686.035	683.755	1363.04	810.945	1075.21	1413.44	1587.31	1102.47	13836	Epha2
1013	ENSMUSG00000006456	1033.37	1096.21	1287.75	1778.75	1526.37	1538.15	960.151	951.892	960.002	1030.39	881.092	887.699	56275	Rbm14
1014	ENSMUSG00000006457	831.074	2283.93	211.652	759.801	5181.7	159.853	913.993	475.976	939.682	203.93	579.502	3065.49	11474	Actn3
1015	ENSMUSG00000006462	0.887015	4.79663	2.71025	3.0883	9.53389	2.53538	6.00831	13.8791	0.985717	7.82881	9.64338	14.5565	329562	A530013C23Rik
1016	ENSMUSG00000006463	364.728	422.844	481.99	582.924	506.518	365.088	482.66	416.018	400.187	372.731	389.698	305.14	70605	Zdhhc24
1017	ENSMUSG00000006464	177.729	150.184	142.213	183.895	184.534	116.138	171.232	147.301	221.984	156.222	124.51	187.271	52028	Bbs1
1018	ENSMUSG00000006469	0	0	0	0	0	0	0	0	0	0	0	0	142681	Slc34a3
1019	ENSMUSG00000006471	821.027	703.854	772.038	677.266	657.243	853.617	634.283	534.96	613.141	703.284	635.242	588.423	78797	Ndor1
1020	ENSMUSG00000006476	668.614	653.844	722.815	472.422	618.452	737.124	1148.62	693.337	920.058	953.955	1036.34	858.591	56876	Nsmf
1021	ENSMUSG00000006488	0	0	0	0	0	0	0	0	0	0	0	0	19113	Prl7a1
1022	ENSMUSG00000006490	0	0	0	0	0	0	0	0	0	0	0	0	67310	Prl8a9
1023	ENSMUSG00000006494	754.802	988.613	645.649	668.461	730.007	700.06	718.833	1243.76	488.016	602.519	579.286	877.759	228026	Pdk1
1024	ENSMUSG00000006498	6016.73	5548.47	6007.93	7083.41	6007.35	6636.42	5225.8	5318.7	5563.26	6198.22	6321.81	5138.6	19205	Ptbp1
1025	ENSMUSG00000006517	142.455	135.804	150.816	152.034	112.101	186.121	176.468	176.32	202.702	201.73	169.371	200.155	192156	Mvd
1026	ENSMUSG00000006519	2914.41	1917	2328.09	3381.23	2620.61	3040.63	1623.54	2201.91	2144.84	2671.22	2653.56	1881.7	13057	Cyba
1027	ENSMUSG00000006522	2.51548	26.7936	21.0766	18.1508	8.11415	13.5711	18.1385	15.6862	9.24603	9.1777	6.26204	12.2623	16426	Itih3
1028	ENSMUSG00000006526	370.189	597.678	373.165	331.855	312.019	461.554	453.787	444.117	596.938	571.02	477.517	530.334	69179	Stimate
1029	ENSMUSG00000006527	742.849	680.191	735.704	935.849	745.9	727.721	594.483	640.878	709.437	555.015	644.245	520.213	54650	Sfmbt1
1030	ENSMUSG00000006529	0	0	0	0	0	0	0	0	0	0	0	0	16424	Itih1
1031	ENSMUSG00000006538	14.6127	66.7387	47.6692	19.1261	21.5322	39.748	72.1058	93.9552	36.335	29.1939	44.802	49.8893	16147	Ihh
1032	ENSMUSG00000006542	14.0449	49.9466	3.27552	11.9424	66.5391	5.52161	17.7199	24.4791	16.8365	10.413	5.54732	95.3776	241113	Prkag3
1033	ENSMUSG00000006546	0	0	0	0	0	0	0	0.863355	0	0	0	1.07756	12958	Cryba2
1034	ENSMUSG00000006567	204.9	164.178	239.364	499.848	445.414	276.574	88.7023	122.464	119.856	78.6896	83.1044	96.3754	11979	Atp7b
1035	ENSMUSG00000006570	0	0	0	0	0	0	0	0	0	0	0	0	13215	Defb2
1036	ENSMUSG00000006574	28340.1	30132.9	46845.5	66196.6	67692	42898.8	12572.6	18844.9	12272.2	16453.2	10707.6	10149.7	20533	Slc4a1
1037	ENSMUSG00000006575	20.598	8.24082	21.698	30.0411	19.9726	10.8742	12.8931	16.2377	31.9803	21.1922	17.1129	10.2416	51799	Rundc3a
1038	ENSMUSG00000006576	228.294	308.587	296.648	165.82	257.766	166.557	558.591	398.912	298.514	336.155	419.409	321.349	20536	Slc4a3
1039	ENSMUSG00000006585	1270.29	1164.26	1471.5	2375.48	1950.55	1817.93	710.084	811.066	772.084	1029.13	1010.18	638.289	67177	Cdt1
1040	ENSMUSG00000006586	46.1631	39.0425	65.5728	57.1037	97.7943	61.097	29.2316	69.186	41.7442	35.1067	24.3921	45.6324	12395	Runx1t1
1041	ENSMUSG00000006587	6.04015	18.8603	17.8002	23.2623	15.0439	8.24424	7.27353	59.4305	5.84734	2.87904	10.3708	42.3518	30927	Snai3
1042	ENSMUSG00000006589	890.177	748.762	840.841	1068.36	864.441	1066.12	1004.95	885.625	897.184	1146.74	1195.66	1020.08	11821	Aprt
1043	ENSMUSG00000006599	674.888	645.56	589.556	684.209	618.43	604.287	567.721	544.456	592.951	683.243	585.607	545.318	14884	Gtf2h1
1044	ENSMUSG00000006611	364.853	181.664	368.307	278.525	256.817	283.211	435.798	456.608	503.95	543.327	516.779	437.641	15216	Hfe
1045	ENSMUSG00000006638	135.907	48.4241	62.0006	122.946	106.133	50.1423	83.3629	46.6841	175.568	79.4276	76.4514	131.796	57742	Abhd1
1046	ENSMUSG00000006641	128.8	150.542	104.318	132.585	141.434	182.715	97.3551	147.256	143.119	140.01	147.688	160.239	330064	Slc5a6
1047	ENSMUSG00000006642	34.1447	48.8263	28.6766	26.5617	18.939	18.4155	76.2842	22.4737	41.8199	30.9687	37.0673	30.2339	69852	Tcf23
1048	ENSMUSG00000006649	11.2033	0	11.6941	9.86779	12.0813	11.7424	17.4867	14.5838	7.77478	16.5787	28.6311	4.09494	54631	Nphs1
1049	ENSMUSG00000006651	98.6405	116.929	153.867	38.5773	124.866	84.1532	314.907	96.4615	338.595	322.133	214.607	314.464	11803	Aplp1
1050	ENSMUSG00000006673	1497.63	1519.13	1380.35	1515.86	1476	1428.7	1427.47	1461.88	1559.16	1465.94	1653.02	1403.87	69232	Qrich1
1051	ENSMUSG00000006675	91.9146	110.951	87.913	62.0516	79.9589	58.7399	116.067	80.7558	146.984	84.7981	94.173	125.378	74443	P4htm
1052	ENSMUSG00000006676	2947.86	3386.02	3681.84	3541.59	3854.3	3982.51	2578.83	2714.49	2835.09	3057.07	2796.58	2912.8	71472	Usp19
1053	ENSMUSG00000006678	1174.75	1092.5	1323.08	1662.1	1571.55	1468.07	638.756	711.818	625.637	754.363	613.929	462.29	18968	Pola1
1054	ENSMUSG00000006699	5824.03	5700.34	5717.52	5820.13	5430.47	5901.73	5858.59	5970.39	6336.74	6213.67	5813.12	6493.66	12540	Cdc42
1055	ENSMUSG00000006705	896.666	942.713	994.317	1401.42	908.403	1492.19	789.658	836.105	783.72	961.373	783.073	634.494	18771	Pknox1
1056	ENSMUSG00000006711	1.74133	3.12676	0	1.02574	0	2.52548	0	0	0	0	0.941615	1.05159	210108	D130043K22Rik
1057	ENSMUSG00000006715	665.848	578.957	673.024	961.638	815.59	712.537	385.876	402.679	325.75	348.645	314.942	232.438	57441	Gmnn
1058	ENSMUSG00000006717	219.93	438.578	208.912	315.236	280.861	193.616	398.002	431.299	264.493	221.62	258.941	483.645	66834	Acot13
1059	ENSMUSG00000006720	17.8883	11.4376	25.7272	39.1484	9.25178	24.9077	14.1227	19.301	16.8416	20.4158	11.9035	12.1606	193452	Zfp184
1060	ENSMUSG00000006724	8.17841	5.25237	5.12934	3.39759	3.16537	2.77778	7.90764	2.98342	24.6146	6.35642	4.6946	4.34368	13115	Cyp27b1
1061	ENSMUSG00000006728	2308.59	2116.07	2560.1	3028.6	2247.38	2466.32	3001.96	2317.96	2362.3	2552.84	2657.63	2272.43	12567	Cdk4
1062	ENSMUSG00000006731	1827.59	1538.52	1762	2597.92	1921.14	2740.94	887.031	1376.37	1306.63	1750.76	1787.59	1177.67	14421	B4galnt1
1063	ENSMUSG00000006732	207.569	269.826	219.726	212.644	209.38	234.845	309.06	234.362	207.024	224.958	225.383	273.082	17299	Mettl1
1064	ENSMUSG00000006736	949.813	1098.3	983.269	929.476	887.462	857.273	1944.58	1416.65	1808.38	1570	1681.91	1607.49	67125	Tspan31
1065	ENSMUSG00000006740	2955.26	3112.67	2873.53	2796.46	3115.03	3042.9	2588.15	2900.15	2624.34	2185.9	2282.7	2667.16	16573	Kif5b
1066	ENSMUSG00000006763	344.503	269.742	332.721	296.879	242.872	343.829	248.531	255.99	278.358	285.792	288.387	196.037	78935	Saal1
1067	ENSMUSG00000006764	0	0	0.898279	0	0	0	0	0	0	0	0	0	216343	Tph2
1068	ENSMUSG00000006777	0	0	0	0	0	0	0	0	0	0	0	0	94179	Krt23
1069	ENSMUSG00000006782	1919.44	1458.65	1387.48	1473.74	1449.51	1439.6	1171.43	1229.17	1107.6	1494.62	1394.62	1307.97	12799	Cnp
1070	ENSMUSG00000006784	3.82034	3.0853	0.865754	1.16292	13.3876	6.73724	5.02916	13.7983	3.70581	0.62956	4.18609	9.52847	74407	Odad4
1071	ENSMUSG00000006800	332.329	853.578	671.34	460.151	469.826	716.373	502.372	496.744	477.418	547.008	522.072	577.536	72043	Sulf2
1072	ENSMUSG00000006818	937.858	1377.67	1152.3	1542.26	1321.42	1049.45	1523.57	1648.26	1091.08	1022.76	1258.27	2092.48	20656	Sod2
1073	ENSMUSG00000006850	293.507	310.06	354.844	419.913	327.341	367.496	242.697	224.375	208.606	215.149	209.388	190.505	71983	Tmco6
1074	ENSMUSG00000006906	272.13	298.858	324.869	283.125	271.86	261.579	367.608	343.9	338.129	368.612	392.032	331.215	70527	Stambp
1075	ENSMUSG00000006920	861.451	950.117	1038.31	1062.88	1347.23	1284.03	743.512	851.451	998.162	921.557	769.182	815.855	14055	Ezh1
1076	ENSMUSG00000006930	27.2133	52.6691	41.124	35.9744	26.6616	34.352	34.1229	36.7182	50.8516	28.5151	63.9778	46.1323	15114	Hap1
1077	ENSMUSG00000006931	738.839	875.359	664.658	431.98	419.287	326.688	1895.44	1134.4	1621.74	1507.23	1335.04	1277.27	66180	P3h4
1078	ENSMUSG00000006932	14861.5	14161.5	13819.5	10176.2	11164.8	11556	23927	18642	21546.8	18957.4	21841.8	23292.9	12387	Ctnnb1
1079	ENSMUSG00000006941	542.896	569.651	565.991	599.966	551.068	544.366	760.776	577.032	680.292	624.632	608.632	577.78	68969	Eif1b
1080	ENSMUSG00000006948	9.64031	1.58435	0.890825	1.01586	0.943972	1.66929	60.0204	2.68451	22.6449	7.75098	21.8648	32.1458	56640	Klk4
1081	ENSMUSG00000006958	152.538	140.665	154.738	77.8145	104.493	69.8876	138.667	109.419	143.101	154.116	94.0076	136.592	12667	Chrd
1082	ENSMUSG00000006998	3955.77	4026.65	4246.22	5294.49	4651	4263.1	4272.41	4511.17	4375	4375.89	4288.07	4902.97	21762	Psmd2
1083	ENSMUSG00000007021	0	1.60313	0.904231	2.05966	2.56771	4.18753	0	0.90909	0.990045	0	0.956781	3.24453	20974	Syngr3
1084	ENSMUSG00000007029	1312.97	1446.9	1607.5	1569.35	1487.57	1632.77	1252.56	1215.73	1364.51	1336.77	1520.59	1225.93	22321	Vars
1085	ENSMUSG00000007030	9.49373	55.9206	22.2194	37.4585	35.9307	15.5999	27.5775	90.5237	8.68828	10.5408	13.1513	77.6728	27762	Vwa7
1086	ENSMUSG00000007033	6.06303	87.889	28.1387	106.702	81.2382	28.7808	50.5519	252.682	24.8246	12.287	21.3979	173.494	15482	Hspa1l
1087	ENSMUSG00000007034	5.34928	1.60388	6.36795	2.92523	0.967095	8.36893	7.33816	10.0372	5.91538	12.6652	5.76778	3.11964	70129	Slc44a4
1088	ENSMUSG00000007035	97.972	194.844	69.4358	84.0375	117.261	57.1676	54.3873	39.1633	51.2508	119.55	54.7133	33.6764	17687	Msh5
1089	ENSMUSG00000007036	1373.69	1397.09	1332.7	1422.63	1453.82	1262.54	1181.96	1298.88	1223.81	1198.53	1178.07	874.816	193742	Abhd16a
1090	ENSMUSG00000007038	1013.05	963.388	963.467	1035.48	943.403	1285.48	1034.24	1054.2	1091.86	1284.39	1373.36	991.359	18010	Neu1
1091	ENSMUSG00000007039	447.697	481.49	433.278	268.619	407.726	296.479	935.104	568.075	788.993	701.402	801.833	871.692	51793	Ddah2
1092	ENSMUSG00000007041	2907.96	2282.84	2465.18	3059.81	2591.26	2793.06	2548.37	2542.69	2699.81	3067.16	2844.12	2628.65	114584	Clic1
1093	ENSMUSG00000007050	370.217	350.4	496.1	581.513	479.692	473.781	365.476	377.417	348.008	341.299	424.48	393.167	27756	Lsm2
1094	ENSMUSG00000007080	1014.57	702.615	1145.49	1774.02	1508.99	1321.38	476.903	738.723	562.693	770.24	676.605	451.026	18973	Pole
1095	ENSMUSG00000007097	211.206	4787.53	1181.58	3313.89	3820	810.553	1769.87	6476.9	712.638	375.61	818.358	7244.83	98660	Atp1a2
1096	ENSMUSG00000007107	0.878481	1.56955	1.79917	0	1.91275	2.53081	4.79417	3.62053	0.96984	2.88046	0.948657	3.06361	27222	Atp1a4
1097	ENSMUSG00000007122	378.184	4138.29	604.869	1376.7	3744.27	445.334	1977.06	2282.59	852.794	274.654	588.518	4710.1	12372	Casq1
1098	ENSMUSG00000007207	112.097	126.117	151.65	61.7117	111.651	110.826	244.417	129.687	218.76	185.934	213.438	180.621	20907	Stx1a
1099	ENSMUSG00000007209	0	0	0	0	0	0	0	0.905896	0	0	0	0	26368	Ceacam9
1100	ENSMUSG00000007216	79.8777	129.82	55.8805	91.3508	104.625	82.6598	170.604	167.317	142.357	125.51	124.349	170.329	243372	Zfp775
1101	ENSMUSG00000007279	8.35441	52.0118	32.0403	28.0286	57.2687	32.7209	67.6676	120.087	42.2952	25.8301	20.2575	104.255	56788	Scube2
1102	ENSMUSG00000007338	627.763	625.237	805.473	762.811	750.606	606.792	528.175	618.151	551.752	593.811	561.242	588.914	18120	Mrpl49
1103	ENSMUSG00000007379	408.795	376.353	483.943	480.792	653.148	437.806	259.033	381.101	294.202	286.501	258.529	244.553	329727	Dennd2c
1104	ENSMUSG00000007411	1215.64	1392.32	1472.71	1424.27	1459.37	1223.72	1624.43	1327.72	1317.04	1351.15	1392.49	1434.19	17169	Mark3
1105	ENSMUSG00000007415	1014.09	1065.97	1036.59	1080.04	1135.65	1080.5	986.345	1064.98	993.78	861.97	884.661	950.447	67210	Gatad1
1106	ENSMUSG00000007440	0	0	1.81306	0	1.91817	1.70272	2.3886	6.37735	1.94484	0	0	2.00143	12943	Pcdha10
1107	ENSMUSG00000007458	3121.07	2741.03	3029.38	3455.6	2989.65	3442.67	3377.93	3490.08	3656.26	3386.27	3681.65	2870.12	17113	M6pr
1108	ENSMUSG00000007476	517.916	460.227	600.38	494.241	558.574	516.453	660.054	621.044	697.169	701.867	730.179	645.831	241296	Lrrc8a
1109	ENSMUSG00000007480	50.677	62.0527	54.4678	60.0413	49.1644	63.1042	18.3204	34.451	25.5211	56.8661	27.8418	22.6737	17203	Mc5r
1110	ENSMUSG00000007564	2797.64	3056.56	2768.84	3178.31	2865.9	2746.3	2673.74	3024.62	2932.77	3119.29	3379.85	3103.98	51792	Ppp2r1a
1111	ENSMUSG00000007570	291.694	434.061	258.317	266.826	275.156	370.183	346.468	315.467	319.127	341.878	374.66	299.733	72775	Fance
1112	ENSMUSG00000007589	741.299	770.043	881.25	902.249	857.709	896.677	565.855	687.435	598.693	686.654	599.675	489.277	28113	Tinf2
1113	ENSMUSG00000007591	21.0027	20.6089	23.4105	23.8243	20.4915	17.1957	26.3427	23.7054	30.6812	26.8278	10.9193	14.712	71099	Tssk4
1114	ENSMUSG00000007594	16.5823	49.263	8.8829	9.28915	10.1671	6.96333	60.1026	17.8536	48.4227	38.2625	67.6146	61.1674	330790	Hapln4
1115	ENSMUSG00000007603	765.697	750.734	779.596	737.298	755.635	766.102	837.349	744.046	797.47	836.34	836	812.752	224907	Dus3l
1116	ENSMUSG00000007610	376.289	361.342	334.474	443.974	370.696	394.473	483.169	430.21	455.039	393.102	382.28	370.873	70359	Gtpbp3
1117	ENSMUSG00000007613	1582.97	1385.4	1649.85	1086.49	1191.25	1509.69	3025.21	2398.55	2322.33	2401.59	2738.35	2093.81	21812	Tgfbr1
1118	ENSMUSG00000007617	184.559	273.325	207.841	186.165	204.958	193.175	224.199	285.226	174.264	175.25	191.541	294.002	26556	Homer1
1119	ENSMUSG00000007646	159.234	218.433	221.717	245.918	218.518	210.492	129.399	126.983	94.0009	120.29	103.199	114.131	114714	Rad51c
1120	ENSMUSG00000007653	55.3241	98.616	50.9436	29.127	19.4846	19.0203	37.6942	58.8768	73.4519	52.5844	90.1858	45.6607	14401	Gabrb2
1121	ENSMUSG00000007655	505.812	1240.76	825.952	539.934	1103.73	680.289	1602.01	1125.11	929.905	882.677	786.989	1905.14	12389	Cav1
1122	ENSMUSG00000007656	929.698	884.827	805.715	1129.88	994.86	699.984	1065.64	1172.55	1065.09	878.407	622.624	1273.87	59046	Arpp19
1123	ENSMUSG00000007659	2157.7	2200.69	2947.71	3799.15	3445.92	2865.73	1286.51	1904.94	1804.88	1811.66	1703.77	1392.43	12048	Bcl2l1
1124	ENSMUSG00000007670	2374.07	2808.61	3037.11	4245.67	2811.51	3140.32	1942.76	2075.94	1766.03	2417.83	2366.86	1991.81	16549	Khsrp
1125	ENSMUSG00000007682	175.633	249.997	229.285	216.302	196.355	325.211	180.644	314.658	186.676	278.394	276.148	313.503	13371	Dio2
1126	ENSMUSG00000007721	624.854	544.821	680.665	806.161	689.296	563.429	671.237	643.067	619.404	665.941	651.484	622.065	234388	Ccdc124
1127	ENSMUSG00000007739	2293.65	2113.61	2484.77	2430.21	2143.84	2115.08	2192.88	1986.16	2194.47	1998.67	2133.85	2226.38	12464	Cct4
1128	ENSMUSG00000007777	173.214	259.951	203.76	176.075	168.189	204.963	238.689	259.56	204.861	162.242	171.832	258.075	66050	0610009B22Rik
1129	ENSMUSG00000007783	132.685	191.742	144.177	121.525	203.506	151.327	448.372	208.395	293.824	309.337	224.933	339.21	78070	Cpt1c
1130	ENSMUSG00000007805	6.76761	6.27117	10.6351	3.01716	6.61678	7.38029	11.1265	9.79296	7.74285	7.57697	12.0984	16.2719	13345	Twist2
1131	ENSMUSG00000007812	538.832	488.868	584.648	539.812	526.254	537.488	487.244	597.455	538.555	583.798	514.805	492.034	72611	Zfp655
1132	ENSMUSG00000007815	6222.26	6484.55	6493.93	7319.16	6577.9	6806.16	6756.26	6334.16	6383.39	6819.29	6360.36	6191.86	11848	Rhoa
1133	ENSMUSG00000007817	2095.5	2031.63	2162.15	1801.42	1783.37	2203.53	2334.52	2508.18	2795.55	2823.42	3301.78	2255.58	328365	Zmiz1
1134	ENSMUSG00000007827	238.662	219.466	337.257	263.817	314.856	284.854	134.16	234.291	296.198	177.11	153.842	155.968	232339	Ankrd26
1135	ENSMUSG00000007833	956.095	806.555	800.738	974.839	877.043	1032.01	948.7	779.48	777.699	1031.39	876.696	789.844	69748	Aldh16a1
1136	ENSMUSG00000007836	3222.96	2843.51	3049.65	4024.46	3323.48	3350.27	3125.66	3272.24	3164.83	3618.27	3527.68	3193.07	77134	Hnrnpa0
1137	ENSMUSG00000007837	237.631	173.015	197.719	232.397	228.627	219.929	230.765	231.436	213.894	237.197	241.999	222.809	65116	Prrg2
1138	ENSMUSG00000007850	8119.87	7658.73	8718.02	7628.3	7082.02	8625.55	7543.49	6999.96	6490.57	7259.14	6700.17	6629.73	59013	Hnrnph1
1139	ENSMUSG00000007867	77.7034	114.745	97.3019	66.4073	71.4167	61.1602	230.589	178.235	230.303	182.641	192.076	209.628	76411	Ift43
1140	ENSMUSG00000007872	3019.53	3825.4	3518.06	1598.57	1859.48	1880.8	7640.51	3836.13	6076.68	6091.95	5287.6	5447.63	15903	Id3
1141	ENSMUSG00000007877	468.673	8115.7	1515.71	4092.37	4006.07	842.537	2592.56	6261.44	829.495	397.118	851.981	7858.82	21393	Tcap
1142	ENSMUSG00000007880	3452.73	3640.62	3926.22	3723.81	4284.57	4629.51	2417.78	2972.68	2852.86	3859.66	3323.23	2716.75	93760	Arid1a
1143	ENSMUSG00000007888	15.038	19.2389	24.3463	13.174	12.3328	12.303	11.1091	24.681	20.0174	10.9742	27.071	39.6636	12931	Crlf1
1144	ENSMUSG00000007891	9309.03	9821.89	10976.7	14739	12155.1	11657.9	12310.4	14195.5	12220.9	12023.5	13145.8	13628.2	13033	Ctsd
1145	ENSMUSG00000007892	8288.98	7624.16	6626.95	9392.26	6960.68	8230.18	9497.2	8728.13	9911.31	10024.3	11097.7	9075.5	56040	Rplp1
1146	ENSMUSG00000007907	0	0	0	0	0	0	0	0	0	0	0	0	70977	Cabs1
1147	ENSMUSG00000007908	192.866	62.7311	117.274	73.2514	75.4164	114.27	299.016	255.485	400.628	290.9	277.779	315.219	208982	Hmgcll1
1148	ENSMUSG00000007944	0.872732	0	0	0	0	0	0	0.902986	0	0	0.956252	0	73032	Ttc9b
1149	ENSMUSG00000007946	1.39143	1.29096	3.62184	1.66397	0	0.671463	1.05598	1.47932	1.60535	0	0	1.01462	11859	Phox2a
1150	ENSMUSG00000007950	406.043	438.656	410.663	436.448	434.98	389.821	688.485	446.972	580.846	433.937	486.088	643.117	64296	Abhd8
1151	ENSMUSG00000007987	192.886	228.352	165.136	104.477	136.159	166.751	207.448	229.344	255.157	251.032	177.234	173.023	67286	Ift22
1152	ENSMUSG00000007989	127.647	207.577	169.228	89.6381	110.098	141.794	324.917	212.279	260.534	235.073	236.064	249.793	14365	Fzd3
1153	ENSMUSG00000008028	3.22698	4.22942	2.89875	4.87624	0	3.11957	0	5.03894	1.84308	5.41055	2.68041	1.11813	69349	1700008O03Rik
1154	ENSMUSG00000008035	1296.63	1371.17	1285.38	1963.8	1561.85	1693.17	1248.22	1432.44	1187.64	1153.07	1060.41	1184.35	68041	Mid1ip1
1155	ENSMUSG00000008036	1230.7	1080.47	1318.39	1501.56	1293.06	1327.62	1476.61	1368.02	1437.05	1466.96	1533.34	1384.99	232910	Ap2s1
1156	ENSMUSG00000008090	262.994	304.855	271.59	289.307	345.412	240.754	386.63	446.991	419.846	423.311	381.464	477.221	116701	Fgfrl1
1157	ENSMUSG00000008129	12.6661	15.2397	16.5836	6.51326	17.6167	13.7853	12.8021	18.239	17.1751	15.3713	10.1042	23.7246	74666	Brme1
1158	ENSMUSG00000008136	336.893	342.976	428.006	322.451	317.786	293.792	683.646	686.239	897.088	596.293	803.374	760.627	14200	Fhl2
1159	ENSMUSG00000008140	1280.06	1395.4	1371.66	1578.54	1358.05	1261.35	1572.84	1489.76	1661.66	1640.98	1646.41	1636.89	69683	Emc10
1160	ENSMUSG00000008153	147.704	147.636	173.844	190.511	155.676	209.891	83.6555	129.26	159.688	135.688	147.637	98.1599	232370	Clstn3
1161	ENSMUSG00000008167	268.787	234.351	246.31	157.598	176.956	184.25	274.772	254.137	249.545	205.315	258.058	260.323	68628	Fbxw9
1162	ENSMUSG00000008193	2993.77	1760.98	1761.86	1594.14	1623.24	1523.24	770.436	1369.47	876.052	2088.12	1667.43	1094.03	272382	Spib
1163	ENSMUSG00000008200	1851.04	1449.26	1922.06	1618.84	1637.95	1651.03	1098.25	1251.51	1294.85	1423.82	1457.94	1046.22	55935	Fnbp4
1164	ENSMUSG00000008206	334.66	347.362	286.695	225.581	232.151	307.877	256.258	292.311	351.966	326.351	292.861	306.549	67260	Cers4
1165	ENSMUSG00000008226	706.243	705.004	920.823	1222.88	1191.07	853.362	612.997	658.757	493.825	513.196	445.86	587.113	74616	Scrn3
1166	ENSMUSG00000008301	336.172	376.355	389.707	401.578	322.044	357.336	512.942	388.562	457.291	454.082	460.15	480.229	56698	Phax
1167	ENSMUSG00000008305	164.937	284.202	214.197	190.817	197.544	230.247	240.274	273.627	261.29	295.471	260.827	348.593	21885	Tle1
1168	ENSMUSG00000008307	53.25	83.7284	58.1251	57.7717	38.493	21.7673	20.8559	54.1964	22.8618	50.0119	30.7122	56.7675	77036	1700109H08Rik
1169	ENSMUSG00000008318	617.258	621.726	950.607	1021.34	1094.1	1008.78	346	561.871	415.114	521.767	407.201	358.172	320100	Relt
1170	ENSMUSG00000008333	695.117	543.593	496.866	537.802	623.711	500.488	480.504	513.112	441.779	542.776	420.108	563.064	20639	Snrpb2
1171	ENSMUSG00000008348	11234.5	13552.7	12434.7	17075.3	15379.1	12648.3	16966.6	16877.2	16135	18374.3	18372.2	18658.9	22190	Ubc
1172	ENSMUSG00000008373	713.435	762.557	700.259	868.352	712.263	815.29	714.369	716.053	698.377	740.834	690.279	718.671	68988	Prpf31
1173	ENSMUSG00000008384	279.9	285.815	301.511	283.134	265.402	243.888	359.054	250.584	296.743	314.096	357.205	321.565	55942	Sertad1
1174	ENSMUSG00000008393	3182.15	3066.07	3996.21	5403.91	5064.07	3688.69	2131.99	2464.11	2368.87	2564.4	2107.73	2207.54	52502	Carhsp1
1175	ENSMUSG00000008398	1161.71	1005.37	1222.07	835.64	855.71	953.835	1616.6	1537.71	1785.55	1582.4	1570.05	1822.12	13713	Elk3
1176	ENSMUSG00000008429	915.814	935.442	904.242	846.571	896.234	891.289	990.259	1036.7	1068.51	1076.39	997.415	981.115	80517	Herpud2
1177	ENSMUSG00000008435	306.471	253.761	182.908	274.064	327.854	193.546	264.386	325.198	235.02	242.041	285.485	283.987	108841	Rdh13
1178	ENSMUSG00000008438	0	0	0.909307	2.0797	0.958621	1.72215	4.67346	0.914595	1.94806	2.91496	0.959319	3.81086	56622	Adam21
1179	ENSMUSG00000008450	229.28	194.456	198.979	151.93	220.601	186.409	207.731	157.584	160.185	151.048	240.295	206.617	68051	Nutf2
1180	ENSMUSG00000008461	1.92777	2.58405	1.47697	0.843333	0.780801	2.75549	5.42726	2.21188	0.791165	0	0.771992	0	14343	Fut1
1181	ENSMUSG00000008475	4920.87	4475.35	4818.71	5341.19	4640.93	5025.12	3921.84	3844.95	3710.86	4672.19	4129.98	3291.34	67771	Arpc5
1182	ENSMUSG00000008482	4.39178	2.72209	7.26445	2.76826	6.83997	2.24802	1.07444	1.60059	2.62057	2.57302	1.69273	1.929	67504	Rnf151
1183	ENSMUSG00000008489	0	0	0	0	0	0	0	0	0	0	0	2.05392	15569	Elavl2
1184	ENSMUSG00000008496	368.168	279.745	260.553	316.663	280.043	350.59	88.7957	240.737	160.477	244.655	182.041	193.937	18987	Pou2f2
1185	ENSMUSG00000008540	1247.29	811.658	783.213	1239.21	800.958	1127.44	363.301	902.46	605.691	893.772	730.526	654.259	56615	Mgst1
1186	ENSMUSG00000008575	976.427	1413.14	1006.15	529.686	684.836	545.164	1449.96	1300.66	1349.58	1154.55	1418.66	1687.68	18028	Nfib
1187	ENSMUSG00000008590	0	1.57282	0	0	0	0	0	0	0	0	0	0	57014	Htr3b
1188	ENSMUSG00000008601	2.6054	0	9.22719	0.699081	0.786167	1.92645	2.00484	0.608226	0	2.31348	2.56939	0	53868	Rab25
1189	ENSMUSG00000008604	1052.84	1363.11	1350.99	1318.86	1275.62	1232.73	1331.02	1317.43	1252.69	1265.91	1172.33	1409.85	94232	Ubqln4
1190	ENSMUSG00000008658	10.9158	195.048	41.1233	102.799	164.87	26.1764	61.5077	191.663	39.4964	6.8846	20.1936	289.481	268859	Rbfox1
1191	ENSMUSG00000008668	1369.77	1557.23	1283.13	1650.89	1248.54	1298.96	2008.83	1396.63	1794.29	1796.38	1904.92	1438.33	20084	Rps18
1192	ENSMUSG00000008682	3709.57	3379.1	3161.28	3273.17	2833.57	3531.68	4664.56	3290.75	4308.19	4386.2	4112.19	4378.01	110954	Rpl10
1193	ENSMUSG00000008683	3351.35	2459.27	2397.07	3459.2	2760.96	3191.3	2867.93	3052.12	3144.8	3337.46	3461.99	3885.42	267019	Rps15a
1194	ENSMUSG00000008690	2917.72	2242.53	2828.03	3456.69	3186.15	2842.99	2072.34	2315.17	2204.31	2495.05	2220.12	1995.72	52683	Ncaph2
1195	ENSMUSG00000008730	7193.71	8147.23	9158.4	9792.03	10100.8	10260.1	4550.65	6205.02	5378.66	6208.96	6128.23	4566.74	15257	Hipk1
1196	ENSMUSG00000008734	518.634	366.172	271.336	208.844	196.548	238.717	362.83	262.847	409.661	308.899	293.263	478.271	64297	Gprc5b
1197	ENSMUSG00000008763	1595.62	1674.03	1466.42	1297.94	1120.81	1253.04	1756.49	1365.94	1793.2	1740.46	1772.17	1522.72	17156	Man1a2
1198	ENSMUSG00000008789	0	0	0	0	0	0	0	0	0	0	0	0	73250	Ceacam5
1199	ENSMUSG00000008813	0	1.63352	0.912325	3.12145	0	0	2.41831	1.77866	0	0.961283	0	0.953263	219038	Tppp2
1200	ENSMUSG00000008822	165.261	143.132	129.335	168.924	148.161	126.688	118.386	125.167	92.2846	104.366	97.2901	136.583	66204	Acyp1
1201	ENSMUSG00000008843	1305.88	1259.82	1957.89	2675.41	2204.43	1924.55	663.925	928.653	724.862	707.099	578.225	484.731	57255	Cldn13
1202	ENSMUSG00000008845	505.967	580.141	804.697	1020.77	312.942	505.711	273.459	502.359	190.246	371.245	444.448	196.576	93671	Cd163
1203	ENSMUSG00000008855	2897.67	2647.54	2780.16	2098.98	2529.42	2577.28	2706.01	2944.73	2809.42	2876.59	2716.98	2728.75	15184	Hdac5
1204	ENSMUSG00000008859	430.729	525.439	455.637	544.348	476.042	465.98	786.435	644.965	575.234	599.973	525.811	582.425	56044	Rala
1205	ENSMUSG00000008874	0	0	0	3.07483	0.913862	0	16.3774	9.72232	3.00649	8.75587	0.959642	6.79148	403395	Clec3a
1206	ENSMUSG00000008892	1785.09	2614.31	1757.82	2196.43	2159.89	1752.52	2252.9	2489.98	1945.12	1769.91	1786.88	2948.46	22335	Vdac3
1207	ENSMUSG00000008932	0	0	0	0	0	0	0	0	0	0	0	0	242607	Slc1a7
1208	ENSMUSG00000008958	524.199	500.999	591.35	623.512	573.316	577.733	675.652	557.402	587.092	533.983	614.529	609.215	21427	Vps72
1209	ENSMUSG00000008976	1281.48	1173.37	1135.5	1286.4	1001.41	1090.04	932.784	961.595	1087.21	902.423	940.722	954.079	14390	Gabpa
1210	ENSMUSG00000008999	487.99	537.897	432.423	261.724	204.309	216.831	446.724	466.308	654.045	528.409	611.262	489.161	12162	Bmp7
1211	ENSMUSG00000009013	1760.98	1743.22	1991.29	1945.49	1891.94	2045.09	2563.04	1893.05	2201.91	2093.29	1827.96	4152.42	56455	Dynll1
1212	ENSMUSG00000009030	832.174	672.897	623.045	692.463	618.531	610.16	737.465	720.784	776.334	680.628	716.565	684.545	67466	Pdcl
1213	ENSMUSG00000009035	1638.49	1646.01	1373.24	1279.18	1398.26	1307.98	1961.89	1835.45	2311.14	2307.69	2144.02	2049.7	223693	Tmem184b
1214	ENSMUSG00000009047	0	0	0	0	0	0	0	0	0	0	0	0	546672	Gm5965
1215	ENSMUSG00000009070	3.63018	0	1.7798	0	0.557154	0.895286	0.705669	0	1.95883	0	1.57312	0	71236	Rsph14
1216	ENSMUSG00000009073	1467.48	1808.48	1577.05	1628.54	1513.18	1485.43	1731.78	1592.49	1588.58	1535.74	1614.32	1728.39	18016	Nf2
1217	ENSMUSG00000009075	0	0	0	0	0	0	0	0	0	0	0	1.02696	192650	Cabp7
1218	ENSMUSG00000009076	163.928	195.505	133.673	173.545	168.58	164.602	205.468	185.915	180.948	204.91	207.46	222.211	67178	Zmat5
1219	ENSMUSG00000009079	6472.15	4559.98	5995.01	6643.64	6587.73	6349.02	5160.94	5070.76	5091.35	5544.63	5508.94	4822.74	14030	Ewsr1
1220	ENSMUSG00000009090	2742.52	2384.03	2969.15	3936.96	4072.98	3467.51	1553.43	2037.47	1875.87	2031.04	1854.76	1806.64	11764	Ap1b1
1221	ENSMUSG00000009092	25.8915	37.6527	18.6531	34.5291	37.6746	43.0862	24.0805	20.8251	33.2191	36.626	16.44	17.6452	70377	Derl3
1222	ENSMUSG00000009093	0	3.22316	0.882406	0	0	0	0	0.89405	0.97336	0.9546	0	0	75886	Gstt4
1223	ENSMUSG00000009097	1.30763	131.997	34.0683	46.5496	85.5587	5.73306	54.1238	44.4086	34.0979	11.3542	14.6093	127.836	21380	Tbx1
1224	ENSMUSG00000009108	9.06955	4.56405	3.68762	7.3109	6.85238	5.82471	8.61514	10.5247	11.3593	17.9752	11.9012	11.0793	14686	Gnat2
1225	ENSMUSG00000009112	1029.87	1631.23	1987.97	2271.69	2125.71	2097.11	1232.11	1605.69	1828.48	1476.01	1328.75	1100.36	94044	Bcl2l13
1226	ENSMUSG00000009114	0	5.0109	0	0	2.58674	0	5.11602	5.58657	0	0	0	9.10893	76964	2610028H24Rik
1227	ENSMUSG00000009115	0	1.355	0	0	0.807241	0	1.433	0	0.82885	1.1052	1.09172	0	76573	Spatc1l
1228	ENSMUSG00000009145	110.068	134.852	214.31	137.259	213.932	213.882	85.1106	103.253	86.1933	89.8558	90.0372	72.6991	93838	Dqx1
1229	ENSMUSG00000009185	9.56154	0	11.8513	5.08309	3.63239	0.828872	5.00861	8.00365	28.4239	14.539	38.5032	24.8551	20307	Ccl8
1230	ENSMUSG00000009207	423	575.015	401.169	533.38	498.939	475.171	259.802	429.233	297.297	332.481	300.685	329.568	69605	Lnpk
1231	ENSMUSG00000009210	4.17867	17.6693	2.72954	0	4.56319	1.2642	0.919566	4.99756	2.37438	0	3.36656	2.4894	75573	Prr29
1232	ENSMUSG00000009214	0	1.66786	0	0.949043	0.992875	0.880472	2.22127	0	1.03278	0	0	2.92355	66139	Mymk
1233	ENSMUSG00000009216	1.73937	1.58037	0	0	0	0	0	1.7865	0.970105	0	0.940349	1.05036	109349	Fam163b
1234	ENSMUSG00000009246	0.904585	4.40512	4.87247	2.89432	2.99342	2.41397	1.12914	3.376	3.0702	2.70594	7.05383	3.08599	56843	Trpm5
1235	ENSMUSG00000009248	6.71266	9.32385	8.8541	5.01324	2.837	6.52234	6.20263	7.08727	3.82934	8.44604	7.43053	2.44364	17173	Ascl2
1236	ENSMUSG00000009281	432.674	392.406	410.572	212.764	267.155	313.028	580.452	501.173	594.421	422.029	419.455	692.364	71660	Rarres2
1237	ENSMUSG00000009291	3375.09	2784.56	2871.32	2843.73	3471.39	2881.87	3028.7	3396.89	3630.98	3156.62	3487.15	3059.24	108705	Pttg1ip
1238	ENSMUSG00000009292	969.743	857.879	930.978	981.867	1091.43	1245.94	261.177	598.388	591.27	638.459	502.879	397.432	28240	Trpm2
1239	ENSMUSG00000009293	1100.03	1096.57	1019.57	1272.21	1280.1	1191.75	1301.59	1521.62	1314.41	1387.94	1264.3	1579.54	22213	Ube2g2
1240	ENSMUSG00000009350	21858.6	19021.8	24406.9	34767.1	30250.6	46100.2	6922.52	15658.4	18840.4	27622.3	27999.7	12675.8	17523	Mpo
1241	ENSMUSG00000009356	0	0	0	0	0.962285	0.843578	0	0	1.93832	0	0	0	76113	Lpo
1242	ENSMUSG00000009376	162.951	189.306	191.82	163.027	174.633	297.949	271.277	264.632	325.078	298.143	280.114	298.092	17295	Met
1243	ENSMUSG00000009378	8.08307	12.8155	11.7902	8.25796	17.2339	14.5266	15.3214	7.30026	20.4709	10.6716	14.3369	14.0024	240638	Slc16a12
1244	ENSMUSG00000009394	11.4161	12.5784	12.0785	4.04269	5.00914	4.17745	4.7763	5.74986	10.6786	7.6918	7.18275	15.6947	20965	Syn2
1245	ENSMUSG00000009406	375.692	380.873	348.682	284.776	327.091	348.58	429.366	442.781	489	433.926	472.478	476.92	13712	Elk1
1246	ENSMUSG00000009418	1883.64	2116.11	1672.93	1200.32	1327.12	1212.14	1824.8	1423.73	2575	2410.68	2836.67	1930.29	215690	Nav1
1247	ENSMUSG00000009470	2731.28	2395.72	2383.49	2507.41	2146.43	2523.54	1848.56	2188.37	1984.82	2164.19	2111	1953.21	238799	Tnpo1
1248	ENSMUSG00000009471	4.2543	132.979	19.5293	40.5981	70.6983	6.57197	26.9482	55.7439	12.484	4.72986	5.60008	127.496	17927	Myod1
1249	ENSMUSG00000009487	0	1.05986	2.43424	0	10.3918	1.78584	20.6584	3.64421	3.9335	7.91021	3.83431	3.00069	18419	Otog
1250	ENSMUSG00000009535	772.353	620.551	722.68	725.763	600.821	710.673	651.49	589.058	510.362	520.916	537.974	545.989	67897	Rnmt
1251	ENSMUSG00000009545	52.1268	63.7357	48.8038	40.5232	15.5489	11.8874	72.3017	137.18	33.5302	35.5654	35.0322	130.996	16535	Kcnq1
1252	ENSMUSG00000009549	852.136	1023.44	877.551	896.726	867.825	940.898	1164.19	1096.39	1036.05	1024.81	1126.77	1141.89	20813	Srp14
1253	ENSMUSG00000009551	0	2.19395	0	0	0.591427	0.527746	3.28626	1.16592	0.610259	0	1.24407	1.30051	70730	6330409D20Rik
1254	ENSMUSG00000009555	1504.57	1393.01	1577.51	1850.37	1627.82	1851.18	1477.9	1435.78	1439.76	1648.72	1619.42	1547.43	107951	Cdk9
1255	ENSMUSG00000009563	516.707	383.712	428.804	446.14	425.684	462.286	767.456	571.793	714.61	661.857	754.504	648.55	30933	Tor2a
1256	ENSMUSG00000009566	370.705	331.728	414.944	495.047	371.041	367.04	386.961	373.132	378.589	408.093	436.929	402.19	14287	Fpgs
1257	ENSMUSG00000009569	490.787	542.408	552.207	430.979	519.496	425.997	598.992	548.502	508.081	540.766	633.446	538.938	239719	Mrtfb
1258	ENSMUSG00000009575	4430.03	4494.42	5308.31	5741.07	5814.31	5364.31	3047.73	3254.42	2949.51	2837.95	2727.98	2615.52	12419	Cbx5
1259	ENSMUSG00000009580	0	0	0	0	0	0	0	0	0	0	0	0	69592	Odam
1260	ENSMUSG00000009585	537.976	473.5	504.643	790.297	573.024	590.599	480.34	489.866	477.766	449.914	429.209	446.223	80287	Apobec3
1261	ENSMUSG00000009588	0	0	0.896034	0	0	0	0	0	0.966089	0.957804	0	0	20445	St6galnac1
1262	ENSMUSG00000009596	0	0	0	0	0	0	0	0	0	0	0	1.02696	74469	Taf7l
1263	ENSMUSG00000009614	732.306	541.492	809.268	653.603	1159.95	865.945	883.399	886.277	1168.34	573.923	735.768	734.514	192166	Sardh
1264	ENSMUSG00000009621	1266.65	1156.34	1230.23	801.486	836.955	845.504	1229.13	1181.94	1373.57	1299.43	1589.95	1376.84	22325	Vav2
1265	ENSMUSG00000009628	295.676	254.011	238.201	273.016	227.41	247.273	56.3126	128.243	95.5026	122.392	99.3415	67.9035	104271	Tex15
1266	ENSMUSG00000009630	1013.41	1139.07	1006.83	1162.02	954.245	1064.47	1120.48	1060.3	1232.78	1248.41	1464.7	1309.65	19053	Ppp2cb
1267	ENSMUSG00000009633	127.483	303.087	180.349	233.883	161.655	154.544	163.658	284.192	131.022	177.143	209.009	357.87	14373	G0s2
1268	ENSMUSG00000009640	329.443	250.135	278.227	354.523	331.375	280.608	380.78	302.607	303.817	308.18	307.098	304.579	66233	Dmap1
1269	ENSMUSG00000009646	0.75699	2.53223	0	0	0	0	1.07222	0	0	0.845189	0	4.66493	69836	Pla2g12b
1270	ENSMUSG00000009647	628.456	591.998	624.546	728.529	755.255	693.551	622.215	648.783	620.559	659.932	691.219	693.888	215999	Mcu
1271	ENSMUSG00000009654	42.3821	29.0273	52.7815	42.0237	36.1584	31.8181	76.7943	62.7598	71.166	52.8142	73.9328	47.3651	18302	Oit3
1272	ENSMUSG00000009670	4.42708	21.7894	0	2.04266	0	1.71154	13.515	3.607	5.68645	0	8.40484	4.40759	83558	Tex11
1273	ENSMUSG00000009681	1287.82	1221.42	1319.77	985.27	1262.66	1212.65	748.746	976.149	1100.2	972.894	1070.43	877.718	110279	Bcr
1274	ENSMUSG00000009687	2193.09	2134	2721.54	2758.78	2620.01	3601.3	3623.21	3350.41	3366.8	4073.05	4087.99	3270.28	18301	Fxyd5
1275	ENSMUSG00000009731	77.6799	100.738	99.8021	59.4479	124.378	118.848	152.18	94.9933	125.06	145.86	88.9422	99.8618	16506	Kcnd1
1276	ENSMUSG00000009733	413.15	493.02	496.675	370.909	587.803	444.238	1235.37	839.184	873.889	979.085	1154.85	739.278	21422	Tfcp2
1277	ENSMUSG00000009734	0	0	0	7.69886	0	0	0	0.268808	1.72784	0	0	0	218030	Pou6f2
1278	ENSMUSG00000009739	685.609	666.056	995.642	452.828	608.474	590.33	1610.16	1427.59	1510.78	1659.25	2051.9	1335.48	19009	Pou6f1
1279	ENSMUSG00000009741	3110.53	2499.83	3459.89	3607.2	3943.5	3265.57	1819.31	2122.06	2024.2	2342.12	1906.57	1647.67	22221	Ubp1
1280	ENSMUSG00000009772	375.23	164.324	250.459	316.386	252.796	425.658	98.2204	200.29	145.816	334.713	394.675	129.621	74137	Nuak2
1281	ENSMUSG00000009828	589.858	579.306	505.702	443.88	455.544	406.167	763.955	572.937	776.979	708.635	676.499	707.205	56542	Cilk1
1282	ENSMUSG00000009863	1122.96	2173.46	1131.57	1504.3	1578.08	1108.74	2152.66	2555.5	1509.43	1407.67	1529.21	2842.16	67680	Sdhb
1283	ENSMUSG00000009876	55.5144	152.347	104.117	28.831	44.3177	63.7526	218.071	71.022	120.301	114.361	124.746	142.452	84682	Cox4i2
1284	ENSMUSG00000009894	205.116	333.27	247.09	198.207	193.463	175.398	432.14	375.792	480.929	309.812	365.846	385.089	67826	Snap47
1285	ENSMUSG00000009900	0.865562	0	0	0	0.952641	0.832677	3.6693	0	1.94744	0.965373	0	0	22416	Wnt3a
1286	ENSMUSG00000009905	286.703	230.385	249.881	218.896	191.116	253.52	251.515	220.195	256.213	267.606	271.542	230.003	70750	Kdsr
1287	ENSMUSG00000009907	1675.89	1378.53	1432.81	1799.66	1527.63	1713.17	1286.16	1347.84	1199.33	1547.65	1512.97	1199.48	20479	Vps4b
1288	ENSMUSG00000009927	4997.11	4204.92	4181.49	5141.91	3765.23	4519.49	5794.83	4246.85	4990.43	4988.97	5110.92	4153.39	75617	Rps25
1289	ENSMUSG00000009941	9.67874	3.07263	7.87627	4.8426	3.6515	7.3979	6.86561	7.09427	5.67394	8.36915	2.78502	5.51437	83454	Nxf2
1290	ENSMUSG00000009995	871.683	792.069	879.354	765.371	803.468	835.326	828.651	865.662	748.866	760.239	768.999	801.793	66826	Tafazzin
1291	ENSMUSG00000010021	95.257	67.6678	46.1298	46.8305	60.1316	52.4141	65.4266	56.0274	32.3392	38.9866	60.5159	16.4815	286942	Kif19a
1292	ENSMUSG00000010025	867.305	714.257	718.692	790.747	791.953	937.534	833.498	728.872	737.229	841.602	781.458	856.268	11671	Aldh3a2
1293	ENSMUSG00000010044	6.89847	6.27641	7.79126	18.7283	14.7234	12.7751	7.48786	3.16698	8.98067	9.51057	9.37832	17.1161	114602	Zmynd10
1294	ENSMUSG00000010045	493.668	514.104	461.899	501.126	471.466	447.884	625.997	565.517	658.553	635.693	644.061	664.775	56395	Tmem115
1295	ENSMUSG00000010047	402.251	321.372	458.179	400.933	459.032	357.496	686.395	648.313	636.799	671.827	637.518	669.079	15587	Hyal2
1296	ENSMUSG00000010048	1679.47	1860.65	2701.05	3740.59	3436.27	2486.64	1176.79	1322.78	1128.47	1070.87	890.72	970.896	15983	Ifrd2
1297	ENSMUSG00000010051	220.51	159.93	279.745	227.699	229.227	197.105	409.936	356.998	382.055	402.651	420.691	311.813	15586	Hyal1
1298	ENSMUSG00000010054	399.085	500.225	447.055	508.493	430.621	409.512	560.345	497.115	500.029	453.308	477.795	539.117	80385	Tusc2
1299	ENSMUSG00000010057	260.113	263.002	286.581	232.019	310.498	302.382	242.316	303.452	287.159	307.054	304.086	371.35	56032	Nprl2
1300	ENSMUSG00000010064	15.9778	514.778	160.305	298.538	574.013	70.0455	187.992	538.009	55.5576	33.0008	84.7589	553.523	76257	Slc38a3
1301	ENSMUSG00000010066	13.7255	12.4335	5.37982	13.3361	13.3487	11.1342	9.51115	14.3473	10.9912	6.65221	9.39142	16.7323	56808	Cacna2d2
1302	ENSMUSG00000010067	541.264	489.157	529.137	498.493	465.992	568.361	601.36	525.701	566.32	604.364	545.422	632.852	56289	Rassf1
1303	ENSMUSG00000010080	0	0	0	0	0	1.64341	2.41086	0.88697	0	0	2.78875	1.0873	71889	Epn3
1304	ENSMUSG00000010086	14.551	7.6075	4.39539	2.49087	3.10126	8.04389	0.977138	4.41204	3.84413	1.57022	2.29387	11.0303	22671	Rnf112
1305	ENSMUSG00000010095	1820.55	1791.55	2358.76	2656.46	2443.56	2182.63	1604.37	1792.38	1994.1	2003.66	2244.75	1889.99	17254	Slc3a2
1306	ENSMUSG00000010097	2857.68	2549.87	3241.3	3157.4	3377.63	3336.67	3162.57	2470.81	2637.79	2638.64	2827.68	2996.7	53319	Nxf1
1307	ENSMUSG00000010110	1781.83	1872.42	1941.78	1553.3	1603.33	1868.08	2398.7	1664.32	2287.56	2280.04	2236.64	1951.34	56389	Stx5a
1308	ENSMUSG00000010122	6.8808	84.3165	15.6356	34.7951	85.6568	14.9986	17.4147	143.461	10.4642	28.98	7.07457	56.1696	67473	Slc47a1
1309	ENSMUSG00000010136	1.78565	0	0	2.11685	0	0.860336	0	0	0	0	0	0.964263	100503311	Pifo
1310	ENSMUSG00000010142	905.29	519.291	431.358	663.703	492.776	625.778	235.844	412.237	304.993	536.765	429.524	384.716	57916	Tnfrsf13b
1311	ENSMUSG00000010154	10.9945	7.72028	9.84076	24.5577	30.443	14.8706	6.09576	12.4589	9.5874	6.6177	7.4312	8.15659	234857	Spire2
1312	ENSMUSG00000010175	6.25861	22.215	15.3812	12.4409	19.2426	11.1276	25.9514	78.1449	17.4357	15.4488	15.2083	61.2817	19130	Prox1
1313	ENSMUSG00000010205	1787.53	1754.77	1759.4	2202.94	1909.65	1909.64	1568.31	1551.98	1649.28	1810.54	1706.59	1533.18	71766	Raver1
1314	ENSMUSG00000010277	4252.23	4524.32	5136.14	4675.68	5158.71	4615.87	4195.46	5458.69	4738.65	4425.16	4473.06	4507.72	72503	Bltp2
1315	ENSMUSG00000010290	351.239	335.168	337.497	320.202	336.207	346.394	437.482	446.562	409.147	364.396	328.45	468.972	98404	AI597479
1316	ENSMUSG00000010307	554.551	446.793	561.798	563.908	686.214	404.765	1365.74	2021.81	1327.52	1847.64	1779.68	1434.38	67893	Tmem86a
1317	ENSMUSG00000010311	2.03978	2.93442	4.2113	2.8378	3.21305	2.34821	0.934586	3.47135	5.9793	6.45777	4.03837	0.949333	269120	Optc
1318	ENSMUSG00000010342	12.3421	6.0443	1.48402	1.70483	2.63961	4.22438	6.776	20.0169	14.6991	7.34116	16.462	4.32824	83560	Tex14
1319	ENSMUSG00000010358	322.692	327.89	344.719	337.554	358.449	403.86	342.221	317.966	573.696	397.157	371.279	417.296	70110	Ifi35
1320	ENSMUSG00000010362	323.959	318.737	303.035	379.056	414.712	387.21	287.993	242.621	239.046	209.636	234.309	227.002	66599	Rdm1
1321	ENSMUSG00000010376	1035.64	926.601	996.831	1062.76	897.426	909.779	1342.1	1113.24	1135.33	1025.93	1064.99	1229.21	18002	Nedd8
1322	ENSMUSG00000010392	813.568	757.135	795.417	934.066	740.478	853.936	852.178	883.085	962.773	943.169	914.555	863.382	53334	Gosr1
1323	ENSMUSG00000010406	278.737	244.468	266.15	340.188	275.2	267.503	447.847	401.56	448.645	373.681	404.869	323.22	68836	Mrpl52
1324	ENSMUSG00000010435	0	0	0	0	0	0	0	0	0	0	0	0	78634	Spaca7
1325	ENSMUSG00000010453	1572.46	1613.9	1692.38	1559.52	1620.62	1671.41	1891.44	1740.88	1806.57	1748.85	1904.4	1612.81	226976	Kansl3
1326	ENSMUSG00000010461	525.609	576.485	351.837	186.244	204.06	176.927	276.344	373.247	299.922	236.679	256.552	268.284	14051	Eya4
1327	ENSMUSG00000010476	966.452	418.018	818.672	576.956	579.829	657.559	349.712	715.876	806.847	585.616	610.869	702.668	13593	Ebf3
1328	ENSMUSG00000010492	11.889	113.838	16.2424	36.8865	61.4064	27.9582	44.9986	55.1263	22.042	6.97107	3.69192	129.781	100271841	Uckl1os
1329	ENSMUSG00000010505	0	0	0	0	0	0	0	0	0	0	0	0	17932	Myt1
1330	ENSMUSG00000010517	810.767	898.111	844.43	1111.15	1014.98	1035.72	760.195	931.734	808.506	756.486	764.294	855.898	14084	Faf1
1331	ENSMUSG00000010529	154.025	84.8214	68.7024	48.1995	52.4664	21.9992	241.506	158.294	229.483	244.353	249.116	243.824	212539	Gm266
1332	ENSMUSG00000010538	21.5291	23.225	19.9101	17.2781	23.9783	17.9558	22.1199	20.3989	20.049	14.5122	19.0429	27.1225	76927	Tsacc
1333	ENSMUSG00000010554	458.462	555.539	637.111	597.076	529.659	511.752	451.891	457.363	481.092	386.786	404.353	504.916	67493	Mettl16
1334	ENSMUSG00000010592	6.59193	2.89361	2.43987	1.86274	3.42325	4.71365	4.09117	4.92252	3.46845	0.865885	0	2.76969	13164	Dazl
1335	ENSMUSG00000010601	0	1.48799	0	1.53676	0	0	3.34652	0	0.911444	0.905474	0.844182	3.85539	75761	Apol7a
1336	ENSMUSG00000010607	193.899	199.887	155.55	209.209	184.821	165.575	281.717	226.948	204.389	180.132	217.834	259.778	66268	Pigyl
1337	ENSMUSG00000010608	2957.3	2952.98	2832.31	2677.04	2985.67	3141.71	2064.25	2270.87	2127.75	2112.14	2279.6	2082.61	67039	Rbm25
1338	ENSMUSG00000010609	391.4	284.822	412.272	352.376	496.05	541.851	279.354	346.337	353.164	416.432	528.304	305.851	19165	Psen2
1339	ENSMUSG00000010651	29.0066	2.98349	15.9615	12.5561	8.04218	2.34481	26.6093	19.1402	10.1451	6.3922	16.1121	25.1719	235674	Acaa1b
1340	ENSMUSG00000010660	1271.56	1244.32	1120.95	639.323	615.631	486.269	1722.16	1254.66	1602.74	1506.9	1666.01	1325.82	18799	Plcd1
1341	ENSMUSG00000010663	1101.58	1027.08	1204.97	1297.11	1366.37	1014.43	1627.85	1325.86	1703.9	1304.5	1617.3	1464.13	76267	Fads1
1342	ENSMUSG00000010721	129.82	156.649	91.6023	103.091	90.693	88.6032	152.597	167.044	203.428	115.554	190.25	145.422	56873	Lmbr1
1343	ENSMUSG00000010751	81.8083	86.4145	88.6305	61.188	89.5963	94.2062	125.374	103.337	125.441	93.2414	166.7	143.81	79202	Tnfrsf22
1344	ENSMUSG00000010755	794.593	772.669	897.063	1081.92	1012.29	955.652	957.277	831.003	786.244	659.482	748.429	894.914	27267	Cars
1345	ENSMUSG00000010760	0	0	1.52547	3.4569	5.57921	2.07498	0	0.748684	0.821474	0.798136	0	0	22113	Phlda2
1346	ENSMUSG00000010796	0	0	0	0	0	0	0	0	0	0	0	0	74068	Asz1
1347	ENSMUSG00000010797	0	0	0.897631	0	0	0	0	4.47603	0	0.958828	0.942802	6.22252	22413	Wnt2
1348	ENSMUSG00000010803	0	31.5989	3.0412	4.25567	5.92513	2.36278	27.9402	14.0853	3.25715	0.811483	2.40345	11.946	14394	Gabra1
1349	ENSMUSG00000010825	0	0	0	0	0.985155	0	0	0.915161	0.911076	0.976861	0	0	170935	Grid2ip
1350	ENSMUSG00000010830	1073.99	956.953	776.956	404.127	455.249	328.244	1794.53	1096.19	1853.9	1524.06	1465.71	1882.89	105785	Kdelr3
1351	ENSMUSG00000010841	0	0	0	0	0	0	0	0	0	0	0	0	75437	Cfap97d1
1352	ENSMUSG00000010911	225.965	270.72	300.514	295.326	289.456	263.284	237.997	233.889	254.45	211.098	189.284	236.695	56369	Apip
1353	ENSMUSG00000010914	414.448	594.2	435.253	516.971	514.834	464.444	475.531	592.272	419.942	382.848	441.44	665.171	27402	Pdhx
1354	ENSMUSG00000010936	655.426	717.66	647.977	881.747	773.668	764.399	494.502	676.182	662.435	777.216	748.165	582.6	234729	Vac14
1355	ENSMUSG00000011008	69.2426	27.6125	86.0965	58.8103	27.6331	32.3425	52.1127	38.9178	39.0798	25.0634	54.9228	25.3666	68279	Mcoln2
1356	ENSMUSG00000011034	0.88006	0	0	0	0	0	0	0	0	0	0.945244	0	20537	Slc5a1
1357	ENSMUSG00000011096	750.412	863.827	751.583	792.102	701.029	715.68	885.762	951.233	769.64	945.779	1068.26	1201.52	67605	Akt1s1
1358	ENSMUSG00000011114	1336.71	1375.91	1161.72	1242.44	1185.12	962.289	1697.33	1604.22	1511.32	1624.58	1669.31	1503.18	21376	Tbrg1
1359	ENSMUSG00000011118	197.332	151.757	96.5906	124.183	60.8732	19.4224	73.6456	382.345	10.1173	24.4689	12.4652	33.1925	208098	Panx3
1360	ENSMUSG00000011148	749.744	2659.56	965.844	1827.44	1972.46	1003.91	1252.04	2735.56	775.061	960.288	986.944	3496.67	11565	Adssl1
1361	ENSMUSG00000011154	29.2931	18.6858	47.5211	24.545	32.0962	74.6211	71.0183	83.0888	50.0115	84.8993	71.1177	43.351	75556	Cfap161
1362	ENSMUSG00000011158	1088.59	1130.4	1164.09	1122.72	1073.89	1018.46	1115.86	932.38	961.362	1040.58	1078.04	747.288	72308	Brf1
1363	ENSMUSG00000011171	20.8735	93.0154	35.8255	50.304	42.0613	20.0238	54.408	27.8033	33.2574	26.0503	25.6891	48.7309	22355	Vipr2
1364	ENSMUSG00000011179	5490.51	5381.19	7952.02	10278.9	9384.07	6879.31	5124.13	4479.09	3995.33	4518.6	4272.48	3768.62	18263	Odc1
1365	ENSMUSG00000011254	210.282	127.463	167.366	210.868	205.459	174.376	178.778	206.656	164.326	190.616	178.816	145.94	66628	Thg1l
1366	ENSMUSG00000011256	1586.22	1022.05	1292.37	1248.41	1384.5	1427.78	862.119	1232.03	874.727	1148.06	902.345	1123.34	11492	Adam19
1367	ENSMUSG00000011257	3334.17	4234.46	4815.35	7881.25	6975.98	5776.85	3438.13	4248.46	3374.93	3411.9	3041.23	4119.43	230721	Pabpc4
1368	ENSMUSG00000011263	545.05	353.642	471.874	434.898	490.142	436.071	567.764	609.442	555.441	445.641	518.244	469.439	74463	Exoc3l2
1369	ENSMUSG00000011267	62.6301	26.7269	35.3249	35.4696	45.4228	54.2626	32.1685	27.6341	25.7433	48.8047	49.5421	35.6958	63872	Zfp296
1370	ENSMUSG00000011305	7.64899	92.0333	29.4457	49.0422	90.1485	22.2127	49.7673	113.813	23.0392	15.3125	20.5711	123.598	66968	Plin5
1371	ENSMUSG00000011306	597.742	552.878	562.309	704.731	624.993	592.824	512.892	542.872	630.087	648.861	581.883	590.127	70616	Sugp1
1372	ENSMUSG00000011349	0	0	0	0	0	0	0	0.905896	0	0	0	0	71241	Dmrtc2
1373	ENSMUSG00000011350	0	0	0	0	0	0	0	0	0	0.955063	0	0	545936	Gm5893
1374	ENSMUSG00000011382	250.029	298.85	241.74	227.507	263.041	306.56	162.931	233	154.913	178.988	177.099	205.042	71755	Dhdh
1375	ENSMUSG00000011427	292.297	194.507	294.726	230.964	229.135	242.66	218.537	275.447	218.075	210.745	166.422	249.308	233056	Zfp790
1376	ENSMUSG00000011463	0	0	0.928401	0	0.978529	0	0	0	0	0	0.977812	0.940647	76703	Cpb1
1377	ENSMUSG00000011486	0	0	0.881269	0	0.927129	0	1.20139	0	0	0	0	1.07508	103775	Slc25a41
1378	ENSMUSG00000011589	2.29657	2.77466	2.39206	6.06234	1.70826	2.96951	29.3043	3.17251	6.86837	6.77908	4.99749	3.92623	240121	Fsd1
1379	ENSMUSG00000011632	0.866974	0	0	0	0	0	0	0	0	0	1.91902	0	641361	Pinlyp
1380	ENSMUSG00000011658	318.902	330.306	340.038	283.165	338.442	291.141	303.458	310.481	274.86	245.229	289.458	241.242	70300	Fuz
1381	ENSMUSG00000011751	11.5323	6.18666	6.50649	7.1023	10.415	11.9458	6.28063	6.48016	10.5331	5.08229	6.76372	8.25432	80297	Sptbn4
1382	ENSMUSG00000011752	2384.07	2259.85	2064.73	2820.13	2292.34	3157.23	2862.3	2326.03	2518.8	3440.64	3338.48	2377.44	18648	Pgam1
1383	ENSMUSG00000011831	1212.09	951.464	1420.4	1453.16	1292.51	1199.13	943.125	963.607	900.104	790.442	694.45	687.426	14020	Evi5
1384	ENSMUSG00000011832	424.971	420.85	367.943	456.083	404.718	354.106	602.326	460.835	569.708	592.86	513.056	497.144	213027	Evi5l
1385	ENSMUSG00000011837	230.868	294.63	205.633	281.46	243.442	246.708	293.299	273.996	282.384	280.432	276.897	263.868	102209	Snapc2
1386	ENSMUSG00000011877	1068.79	1317.51	1324	1083.33	1191.92	1208.3	1844.13	1534.66	1725.81	1901.41	1753.27	1811.66	216963	Git1
1387	ENSMUSG00000011884	1355.17	1080.17	1564.21	1899.16	1571.26	1607.46	1204.09	1427.68	1431.65	1522.13	1448.2	1299.54	56356	Gltp
1388	ENSMUSG00000011958	1849.69	1796.45	1855.82	1612.01	1821.31	1957.66	1903.66	1952.81	2099.88	1925.34	1984.04	1864.41	12175	Bnip2
1389	ENSMUSG00000011960	1454.81	1413.98	1485.07	1362.27	1539.54	1683.43	954.76	1133.72	1099.45	1330.15	1171.98	1073.95	12455	Ccnt1
1390	ENSMUSG00000012017	1379.23	1699.87	1313.3	745.716	1203.2	871.187	3296.34	1584.29	2308.75	2173.58	1996.45	2628.62	224024	Scarf2
1391	ENSMUSG00000012042	0	0	0	0	0	0	0	0	0	0	0	0	67741	4930579F01Rik
1392	ENSMUSG00000012076	481.581	410.133	525.452	412.536	472.563	364.645	514.615	430.324	505.188	461.318	480.108	473.001	52592	Brms1l
1393	ENSMUSG00000012114	1078.62	1100.73	1429.74	1264.06	1152.84	1494.95	1476.05	1346.93	1489.92	1472.6	1396.85	1272.33	94112	Med15
1394	ENSMUSG00000012117	926.803	825.72	900.826	1213.64	903.984	1036.82	784.12	765.466	947.087	997.777	841.527	789.123	67422	Dhdds
1395	ENSMUSG00000012123	14.2393	8.76	6.89713	2.44373	2.91609	13.7216	6.02598	2.92179	2.70538	2.68455	2.03616	3.86572	230806	Crybg2
1396	ENSMUSG00000012126	122.571	142.18	107.343	90.4831	89.7642	97.5437	52.1296	67.3698	94.6497	78.586	85.4426	51.2978	67586	Ubxn11
1397	ENSMUSG00000012187	0	0	0	0	0	0	0	0	0	0.383232	0	2.55931	68393	Mogat1
1398	ENSMUSG00000012211	1.18915	0	0	0	0.711213	0	0	0	0	0	0	0	75671	Tex22
1399	ENSMUSG00000012282	0	1.58117	0	0	0	0	0	1.80223	0	0	0	0	20890	Wnt8a
1400	ENSMUSG00000012296	462.107	536.43	516.345	822.922	604.537	622.377	764.412	479.849	381.719	1191.26	770.774	517.329	74094	Tjap1
1401	ENSMUSG00000012350	97.474	120.818	83.3951	55.6942	34.4131	70.319	18.0906	32.193	21.1229	12.6336	10.1125	32.2126	13661	Ehf
1402	ENSMUSG00000012396	0	0	0	0	0	0	0	0	1.93789	0	0.941452	0	71950	Nanog
1403	ENSMUSG00000012405	6413.11	5780.05	5970.25	6483.1	5423.2	5485.61	7613.68	6255.5	6239.1	6816.85	6459.14	7542.81	66480	Rpl15
1404	ENSMUSG00000012422	1396.33	1137.13	1047.24	880.83	889.536	985.68	1493.65	1115.95	1413.63	1194.21	1278.15	1309.46	66074	Tmem167
1405	ENSMUSG00000012428	1017.02	754.669	1165.14	1082.08	992.121	991.508	1415.71	2671.46	2439.94	1786.52	2264.15	1987.28	117167	Steap4
1406	ENSMUSG00000012429	363.448	404.527	319.888	368.28	347.716	357.573	303.484	321.402	253.004	257.065	270.466	278.793	66308	Mplkip
1407	ENSMUSG00000012443	2356.18	2203.58	2465.82	3169.42	2902.26	2599.16	1077.86	1143.25	960.288	1348.8	1010.79	687.01	16551	Kif11
1408	ENSMUSG00000012483	312.178	197.716	225.536	335.774	284.228	296.547	164.267	224.265	175.377	185.769	175.137	186.423	68240	Rpa3
1409	ENSMUSG00000012519	161.691	124.346	142.835	158.198	98.1474	168.754	151.55	147.945	237.702	154.168	159.978	174.162	74568	Mlkl
1410	ENSMUSG00000012520	0	0	0	0	0	0	0	0	0	0	0	0	18935	Phox2b
1411	ENSMUSG00000012535	1336.63	1473.74	1265.49	1527.58	1451.64	1570.21	1339.58	1301.54	1153.07	1321.26	1385.86	1242.42	320938	Tnpo3
1412	ENSMUSG00000012609	258.835	272.498	339.482	443.985	499.619	360.494	348.477	282.466	338.827	250.176	358.271	310.361	320244	Ttll5
1413	ENSMUSG00000012640	807.246	574.272	713.938	400.656	556.068	644.858	530.231	590.546	642.873	532.21	507.657	507.486	69930	Zfp715
1414	ENSMUSG00000012705	9.56297	1.66804	1.859	3.92858	0.961984	3.09429	1.24441	3.69663	4.02656	2.61091	2.92852	13.4172	57264	Retn
1415	ENSMUSG00000012777	0	0	0	0	0	0	0	0	0	0	0	0	100503991	Acp4
1416	ENSMUSG00000012819	90.3833	209.049	68.5612	86.8626	95.6325	109.142	132.433	29.9631	108.55	28.9319	35.038	61.879	22295	Cdh23
1417	ENSMUSG00000012848	7014.18	6167.72	6663.53	8164.23	6381.81	7220.92	7206.58	7127.64	6904.68	8208.47	7836.72	8315.71	20103	Rps5
1418	ENSMUSG00000012889	451.323	341.021	478.1	335.758	407.918	394.325	1495.93	802.755	852.774	755.158	952.874	890.107	244550	Podnl1
1419	ENSMUSG00000013033	988.901	986.953	971.825	426.045	812.855	795.726	1844.64	840.92	1547.74	951.429	1667.48	1292.37	330814	Adgrl1
1420	ENSMUSG00000013076	1976.16	3031	2393.92	1570.94	1959.66	1580.4	4636.63	4080.88	4285.51	3491.98	4747.01	5198.06	75723	Amotl1
1421	ENSMUSG00000013083	1.7163	0	0	0	0	0	4.70926	0.872019	1.90894	1.0227	1.01445	0.97606	69147	2200002J24Rik
1422	ENSMUSG00000013089	506.863	561.517	393.627	318.735	315.204	294.819	993.676	610.454	1146.48	1075.97	936.462	828.577	104156	Etv5
1423	ENSMUSG00000013091	0	0	0	0	0	0	0	0	0	0	0	1.02696	78052	Tmem190
1424	ENSMUSG00000013150	150.893	111.621	110.241	155.53	150.875	97.0077	136.397	177.061	245.568	131.305	115.432	172.323	70575	Gfod2
1425	ENSMUSG00000013155	194.328	169.22	242.425	276.096	217.211	248.251	123.247	137.63	124.929	163.207	145.058	139.888	102124	Enkd1
1426	ENSMUSG00000013158	0.867868	0	0	0	0	0.84537	0	0	0.98481	0	0	0	71046	4933405L10Rik
1427	ENSMUSG00000013160	1630.87	1629.25	1605.73	1998.98	1679.21	1766.68	1820.82	1626.18	1761.02	1761.96	1793.73	1636.1	11972	Atp6v0d1
1428	ENSMUSG00000013236	8892.04	10930	9705.62	5049.64	5381.4	5303.43	12649.9	9479.82	13635.6	14006.2	16713.5	11118.9	19280	Ptprs
1429	ENSMUSG00000013275	653.024	930.582	665.472	582.809	683.417	558.737	1195.59	1056.47	1089.64	992.664	1050.54	1683.05	98396	Slc41a1
1430	ENSMUSG00000013338	0	0	0	0	0	0	0	0	0	0	0	0	74562	Fer1l4
1431	ENSMUSG00000013353	0.463593	3.47071	0	1.17415	2.95555	0.903235	0	0	1.02563	1.08841	1.0698	0	74054	4931406B18Rik
1432	ENSMUSG00000013367	2.59733	7.78222	4.45381	3.05863	3.80827	1.65135	7.22303	8.00503	7.74778	6.71671	7.5388	7.76011	210094	Iglon5
1433	ENSMUSG00000013415	0.283154	0	0.577738	0	0	0	6.69695	0	0.312658	0	5.02665	0	140486	Igf2bp1
1434	ENSMUSG00000013418	0.88022	0	0	0	1.91674	1.68847	0	0	0	0	1.90172	0	14422	B4galnt2
1435	ENSMUSG00000013419	514.178	991.488	579.395	636.126	706.78	373.108	1186	1123.41	924.163	719.327	753.498	1523.67	270210	Zfp651
1436	ENSMUSG00000013465	1197.66	967.073	1159.44	1305.73	1288.2	1438.07	1037.04	1057.58	1053.19	1264.24	1061.9	1124.17	58202	Nelfb
1437	ENSMUSG00000013483	11.9998	11.3522	28.4466	28.86	26.6133	24.8644	103.597	62.5369	53.3653	75.6865	67.519	33.5375	170720	Card14
1438	ENSMUSG00000013495	355.49	349.909	373.325	358.426	302.814	399.042	367.021	363.317	457.248	365.507	414.829	353.897	72392	Tmem175
1439	ENSMUSG00000013523	20.3986	13.4181	29.1048	7.95937	17.9143	12.9181	8.29743	6.40226	8.4882	10.899	41.115	9.57638	76960	Bcas1
1440	ENSMUSG00000013539	503.915	548.431	535.615	569.945	577.176	586.993	596.597	587.486	514.798	516.845	498.708	462.126	27883	Tango2
1441	ENSMUSG00000013584	738.52	700.617	701.828	370.557	731.448	271.563	664.43	1457.84	1611.45	1247.74	1624.32	1364.81	19378	Aldh1a2
1442	ENSMUSG00000013593	1899.87	3634.9	2131.56	2826.97	2936.79	2110.67	3191.9	3942.59	2504.11	2576.36	2659.85	4472.48	226646	Ndufs2
1443	ENSMUSG00000013611	7.49691	5.5584	10.4287	34.3391	10.3103	15.604	4.90911	2.76367	8.14103	26.9244	5.80586	9.51576	66696	Snx31
1444	ENSMUSG00000013622	607.356	701.02	559.541	474.978	443.622	432.219	1021.87	811.229	901.595	826.764	881.395	939.581	381629	Atraid
1445	ENSMUSG00000013629	1553.27	1660.68	1496.66	1955.16	2205.05	1677.85	1394.37	1419.83	1725.62	1548.52	1872.43	1335.14	69719	Cad
1446	ENSMUSG00000013643	1.66279	0	0.930523	0	0	0	0	0.927017	0	0	0	0	70163	Lypd8
1447	ENSMUSG00000013646	766.059	635.29	800.473	1051.2	1047.94	790.972	798.315	705.094	701.526	756.108	607.628	679.101	79566	Sh3bp5l
1448	ENSMUSG00000013653	0.892928	0	0	0	0.949536	0	0	0	0	0.9689	1.92085	1.98475	69864	1810065E05Rik
1449	ENSMUSG00000013662	1145.22	1342.22	1128.96	881.201	924.408	1045.62	1264.39	1263.35	1070.48	1074.16	1127.91	1189.59	67979	Atad1
1450	ENSMUSG00000013663	3872.75	3480	3517.15	3118.69	3107.45	3263.01	2927	3401.48	2999.72	3401.35	3258.84	3074.23	19211	Pten
1451	ENSMUSG00000013668	0	0	0	0	0	0	0	0	0	0	0	0	233918	4933402N03Rik
1452	ENSMUSG00000013698	1124.14	1242.37	1326.96	961.303	1129.58	1006.74	1794.14	1428.75	1692.1	1331.16	1395.83	2069.22	18611	Pea15a
1453	ENSMUSG00000013701	1124.06	1343.04	1070.57	1428.57	1161.62	1038.44	1478.41	1491.85	1200.63	1092.21	1163.95	1649.24	53600	Timm23
1454	ENSMUSG00000013707	365.951	235.025	276.931	377.406	308.199	399.885	145.338	198.844	176.511	250.486	219.925	144.439	69769	Tnfaip8l2
1455	ENSMUSG00000013736	493.672	514.77	534.256	528.252	415.163	522.416	410.311	453.376	449.125	414.011	442.361	455.872	70047	Trnt1
1456	ENSMUSG00000013766	3.19406	4.00553	2.61476	1.2527	1.37043	2.42969	1.80496	5.94216	4.24571	2.38617	5.93989	6.39575	70274	Ly6g6e
1457	ENSMUSG00000013787	2272.69	2134.62	2139.23	2129.86	2124.01	2405.17	2982.29	2338.11	2832	2833.31	3147.42	2624.57	110147	Ehmt2
1458	ENSMUSG00000013822	690.538	717.789	702.587	870.728	721.736	664.467	941.687	708.897	830.906	845.664	852.06	790.031	66126	Elof1
1459	ENSMUSG00000013833	918.343	756.546	801.505	935.674	781.373	692.572	730.488	769.951	809.207	948.185	818.871	774.244	216154	Med16
1460	ENSMUSG00000013846	3127.1	2849.47	3118.6	3263.7	3493.95	3015.27	3459.68	3313.33	4121.28	3507.92	3748.69	3350.19	20442	St3gal1
1461	ENSMUSG00000013858	2150.98	2203.95	2225.85	2493.91	2246	2175.66	2438.31	2534.83	2416.03	2385.47	2436.81	2360.7	216157	Tmem259
1462	ENSMUSG00000013878	478.892	462.509	359.929	348.207	339.904	327.87	564.327	474.981	553.129	462.955	423.655	450.561	77733	Rnf170
1463	ENSMUSG00000013921	149.31	239.574	201.144	59.668	210.416	120.227	560.135	188.801	373.204	309.481	421.328	485.688	76686	Clip3
1464	ENSMUSG00000013928	0	1.56067	2.71333	3.08088	0.940823	0.819754	6.00043	2.71253	0.964695	0.947883	2.87263	3.20467	108167416	1700020L13Rik
1465	ENSMUSG00000013936	185.264	578.794	192.547	915.737	460.942	271.224	953.17	6638.86	130.828	134.737	288.062	2139.75	17906	Myl2
1466	ENSMUSG00000013973	616.053	634.031	576.544	633.589	691.943	659.403	542.012	643.59	591.407	574.265	535.466	646.139	21945	Dedd
1467	ENSMUSG00000013974	1265.82	980.636	1226.49	1645.54	1272.92	1690.99	358.048	783.238	560.809	909.545	823.228	523.697	69189	Mcemp1
1468	ENSMUSG00000013997	371.381	370.615	328.771	406.764	402.589	373.328	366.194	395.601	385.568	405.668	377.872	445.923	27045	Nit1
1469	ENSMUSG00000014030	1561.02	909.816	938.477	1050.92	1071.16	1200.05	525.896	876.403	588.077	1451.65	1229.2	912.495	18507	Pax5
1470	ENSMUSG00000014039	295.184	263.3	357.541	258.668	339.48	326.488	257.503	275.04	381.022	299.43	334.479	310.934	114604	Prdm15
1471	ENSMUSG00000014074	890.297	629.677	756.601	867.918	813.977	809.213	535.446	555.076	525.674	631.946	552.224	494.242	70238	Rnf168
1472	ENSMUSG00000014075	202.075	174.449	216.993	164.645	149.849	238.216	175.914	185.844	196.118	200.299	185.621	162.741	66061	Dynlt2b
1473	ENSMUSG00000014077	2619.92	2605.46	2683.08	3258.86	2832.32	3033.6	2565.9	2733.46	2781.39	3173.08	2923.91	2627.79	56398	Chp1
1474	ENSMUSG00000014104	0	0	0	0	0	0	0	0	0	0	0	0	84543	Sval2
1475	ENSMUSG00000014158	359.567	304.089	320.617	208.601	278.23	182.468	648.252	293.995	534.35	473.059	458.672	436.976	63873	Trpv4
1476	ENSMUSG00000014164	46.9056	35.7903	46.149	38.6102	37.9109	54.2106	31.9275	56.3897	35.5142	56.339	54.5726	38.3989	100503085	Klhl3
1477	ENSMUSG00000014177	917.884	929.684	805.607	582.407	585.319	645.212	1446.88	997.59	1257.52	1143.98	1072.75	1108.34	67510	Tvp23b
1478	ENSMUSG00000014195	3138.92	2563.76	2722.34	2714.2	2616.58	2901.05	2160.21	2314.63	2138.68	2522.57	2475.66	2208.3	56354	Dnajc7
1479	ENSMUSG00000014198	13.3412	16.1516	6.86852	2.81663	10.5122	2.30437	11.725	21.9314	16.4527	11.4567	12.1123	13.4514	278304	Zfp385c
1480	ENSMUSG00000014226	1012.41	1219.61	985.885	1136.46	1003.51	1335.33	909.255	863.717	829.845	790.485	762.872	734.313	12301	Cacybp
1481	ENSMUSG00000014232	227.3	228.033	223.137	186.369	192.261	228.071	217.668	216.483	186.755	194.56	169.256	191.022	76779	Cluap1
1482	ENSMUSG00000014243	64.4542	81.2506	56.6403	74.1161	55.9311	53.0146	106.788	79.4015	50.3047	61.4691	75.0029	127.147	69747	Zswim7
1483	ENSMUSG00000014245	135.982	121.181	124.979	159.812	142.043	156.898	125.271	123.984	118.255	117.074	111.215	110.818	327942	Pigl
1484	ENSMUSG00000014294	565.181	749.827	654.409	719.933	726.715	560.371	958.825	888.072	883.518	801.637	816.215	945.038	17991	Ndufa2
1485	ENSMUSG00000014301	91.5732	73.0206	113.162	139.179	188.006	102.417	152.489	127.697	178.74	120.477	175.448	179.107	66449	Pam16
1486	ENSMUSG00000014303	728.805	886.041	856.136	449.194	621.744	429.522	1819.21	832.203	1311.26	1177.7	1273.16	1365.03	83396	Glis2
1487	ENSMUSG00000014313	1314.15	2209.02	1563.48	1549.86	1662.53	1101.11	2066.53	2093.46	1616.65	1519.52	1691.01	2738.87	12864	Cox6c
1488	ENSMUSG00000014329	889.463	1864.45	1408.79	657.479	1145.25	914.807	2736.09	2226.8	2750.07	2862.48	2923.34	3025.26	83675	Bicc1
1489	ENSMUSG00000014349	1903.56	1791.74	1723.79	1975.89	1860.66	1858.04	2425.37	1890.88	2244.68	2435.72	2264.28	2417.92	268470	Ube2z
1490	ENSMUSG00000014351	0	0	0	0	0	0	0	0	0	0	0	0	14607	Gip
1491	ENSMUSG00000014353	745.256	604.242	714.449	485.612	509.722	663.862	634.655	647.277	759.139	545.314	786.585	630.241	72477	Tmem87b
1492	ENSMUSG00000014355	3027.25	2770.62	2769.45	3379.48	3052.33	3225.21	2552.74	2314.33	2603.96	2641.66	3075.16	2169.99	17222	Anapc1
1493	ENSMUSG00000014361	644.459	711.121	769.012	501.356	369.8	471.287	970.458	614.172	1120.3	1110.47	1394.76	807.255	17289	Mertk
1494	ENSMUSG00000014402	709.42	778.983	827.019	898.185	788.566	790.839	813.517	918.941	836.137	883.531	920.257	985.609	22088	Tsg101
1495	ENSMUSG00000014418	793.829	650.879	732.7	681.719	694.488	818.408	724.217	746.757	796.628	865.157	686.92	801.788	246694	Hps5
1496	ENSMUSG00000014426	569.716	545.631	564.282	488.535	739.142	788.858	553.643	543.763	781.59	461.919	583.342	523.395	26407	Map3k4
1497	ENSMUSG00000014444	2657.07	2617.93	2834.05	2688.97	3261.55	3234.66	3431.69	3400.89	3295.42	3630.19	3761.96	2995.01	234839	Piezo1
1498	ENSMUSG00000014453	548.455	309.622	315.864	360.535	347.762	332.406	153.532	293.36	201.115	462.318	319.509	194.96	12143	Blk
1499	ENSMUSG00000014470	748.415	667.23	689.786	810.571	715.071	796.111	650.237	740.308	663.127	780.913	799.152	787.285	68718	Rnf166
1500	ENSMUSG00000014496	3467.24	2785.83	3045.37	2654.05	2930.26	3370.6	2775.83	2503.87	2866.11	3007.96	3345.37	2453.27	105522	Ankrd28
1501	ENSMUSG00000014498	1549.33	1617.27	1735.69	1792.44	1729.39	1762.59	1145.47	1472.24	1123.44	1349.31	1469.27	1233.38	237615	Ankrd52
1502	ENSMUSG00000014503	42.8039	82.1608	77.526	80.8174	112.927	75.9106	31.4167	30.3706	28.2661	17.458	14.7663	16.1817	53871	Pkd2l2
1503	ENSMUSG00000014504	571.819	625.762	629.645	591.88	671.869	605.283	799.601	613.042	654.064	624.139	607.916	608.204	66384	Srp19
1504	ENSMUSG00000014529	0	0	0	0	0	0	0	0	0	0	0	0	75010	Tmbim7
1505	ENSMUSG00000014542	0	0	0	3.05272	3.79628	1.67915	0	0	0.968004	0.964743	0	1.04053	51811	Clec4f
1506	ENSMUSG00000014543	97.336	62.987	80.0768	109.8	81.7579	107.898	67.0506	98.9426	83.0738	72.5499	95.7053	69.2278	170733	Klra17
1507	ENSMUSG00000014547	970.21	889.234	1061.65	1012.18	1004.15	1239.22	1170.37	1261.72	1361.45	1364.89	1376.46	1267.18	268752	Wdfy2
1508	ENSMUSG00000014550	721.835	701.958	804.317	640.417	612.538	612.636	725.935	643.348	727.406	730.202	814.818	807.439	78287	Rbsn
1509	ENSMUSG00000014551	304.838	253.88	372.401	438.261	311.88	254.888	525.945	389.935	396.346	355.761	324.297	494.339	64658	Mrps25
1510	ENSMUSG00000014554	282.091	336.91	307.621	362.215	369.416	315.031	352.023	311.892	357.326	289.482	263.406	319.01	27369	Dguok
1511	ENSMUSG00000014592	208.259	330.237	248.325	239.792	250.451	191.724	224.819	321.26	195.996	167.184	183.19	288.995	100072	Camta1
1512	ENSMUSG00000014599	1621.46	1756.89	2025.45	1498.44	1787.6	1754.59	3840.9	3545.4	3551.17	3687.65	4876.55	3006.25	12977	Csf1
1513	ENSMUSG00000014601	991.292	961.531	984.087	784.664	868.477	889.413	1045.32	928.31	1019.18	1113.02	1181.99	1006.77	229707	Strip1
1514	ENSMUSG00000014602	56.925	43.8127	98.4	36.2503	78.9056	53.9879	69.8718	72.1672	127.068	78.3794	79.4768	140.08	16560	Kif1a
1515	ENSMUSG00000014603	8.39875	1.36288	0.77221	0	0	1.41573	6.42165	1.54526	2.54203	1.66582	1.63286	0	11694	Alx3
1516	ENSMUSG00000014606	1224.1	1979.92	1270.71	1611.2	1699.02	1274.07	1643.17	2209.22	1458.4	1397.21	1512.01	2468.89	67863	Slc25a11
1517	ENSMUSG00000014609	1.32545	14.3608	2.23184	1.55688	4.66302	0	0	0	1.23996	0	1.49227	0.450649	11448	Chrne
1518	ENSMUSG00000014633	302.901	356.636	325.038	454.524	366.434	327.474	297.792	262.141	311.044	316.482	250.78	255.763	66531	Cmc2
1519	ENSMUSG00000014668	1135.67	1024.67	1069.46	1132.95	1199.54	1169.44	896.24	827.628	938.292	969.557	1062.85	917.547	231600	Chfr
1520	ENSMUSG00000014686	6.88141	3.77503	5.03849	4.62852	3.05904	12.6103	6.10207	3.57787	6.1949	10.7916	9.72356	5.40496	330483	Ceacam16
1521	ENSMUSG00000014704	14.9052	12.7071	30.7298	14.4554	29.7448	18.595	45.1852	43.2807	29.147	25.8523	56.4724	29.521	15399	Hoxa2
1522	ENSMUSG00000014725	1.59516	0	0	3.76634	0.643123	0	0	1.21481	0	0	0	0	13522	Adam28
1523	ENSMUSG00000014747	0	0	0	0	0	0	0	0	0	0	0	0	75305	Ankrd53
1524	ENSMUSG00000014748	1260.53	1258.04	1245.42	1452.96	1225.95	1217.25	1497.32	1542.39	1551.55	1578.87	1578.95	1505.31	21766	Tex261
1525	ENSMUSG00000014763	547.621	596.461	556.973	514.963	514.426	548.519	627.385	632.568	682.466	644.67	656.353	653.566	67544	Fam120b
1526	ENSMUSG00000014767	498.275	506.099	510.138	475.312	494.713	571.545	427.091	404.778	417.909	408.237	473.407	404.721	21374	Tbp
1527	ENSMUSG00000014769	1815.07	1639.89	1668.66	2040.03	1700.53	1623.75	1929.9	1970.66	1772.03	1750.96	1744.86	1894.82	19170	Psmb1
1528	ENSMUSG00000014771	185.459	179.859	149.924	163.403	146.561	163.952	176.067	171.769	200.522	161.318	190.789	143.273	18567	Pdcd2
1529	ENSMUSG00000014773	88.8287	84.2776	96.3716	56.963	86.3429	73.7296	361.912	203.485	140.428	161.422	194.449	278.968	13388	Dll1
1530	ENSMUSG00000014776	84.4511	258.117	98.0083	184.853	185.334	75.9749	252.704	413.296	192.445	140.983	155.733	468.91	78688	Nol3
1531	ENSMUSG00000014778	1715.32	1538.38	1968.87	1479.53	2165.16	1927.09	1712.52	1898.83	1783.63	1829.26	1760.6	1549.15	234686	Fhod1
1532	ENSMUSG00000014782	25.7994	311.693	200.158	16.2336	244.848	131.463	816.247	145.569	198.362	213.486	73.6593	480.64	102075	Plekhg4
1533	ENSMUSG00000014786	256.082	218.503	241.32	141.715	210.565	192.731	419.861	265.96	273.454	272.151	269.132	281.692	277973	Slc9a5
1534	ENSMUSG00000014791	113.349	246.122	117.014	155.936	115.059	114.459	117.935	231.714	147.007	153.469	154.644	144.111	234683	Elmo3
1535	ENSMUSG00000014813	56.0307	33.4786	87.0017	24.9798	55.9475	57.7696	95.7345	102.094	80.0969	106.715	171.82	146.127	20855	Stc1
1536	ENSMUSG00000014837	197.329	100.896	167.151	131.866	131.917	125.647	168.002	138.072	195.571	164.543	177.194	130.297	74356	4931428F04Rik
1537	ENSMUSG00000014846	61.667	456.717	175.409	251.934	409.497	158.48	496.716	461.203	171.241	207.671	89.0613	936.836	67971	Tppp3
1538	ENSMUSG00000014850	456.419	412.727	421.806	403.793	411.664	438.008	382.375	342.7	351.133	373.499	388.559	338.458	17686	Msh3
1539	ENSMUSG00000014852	12.429	3.69519	4.70618	32.1595	3.32399	6.79968	14.7476	11.0476	17.4874	9.02576	8.98433	9.18285	279028	Adamts13
1540	ENSMUSG00000014856	524.289	484.726	528.936	512.608	511.767	501.434	678.128	524.389	571.477	526.519	581.679	518.501	66320	Tmem208
1541	ENSMUSG00000014859	2241.14	2390.53	2702.58	4135.54	3564.33	2729.55	1571	2027.62	1555.95	1560.35	1489.14	1318.01	104394	E2f4
1542	ENSMUSG00000014867	5301.62	5047.16	4993.35	4464.42	4300.95	4293.14	8488.5	6364.78	8563.25	8010.89	8007.72	8019.99	20932	Surf4
1543	ENSMUSG00000014873	302.132	406.346	296.711	290.039	304.742	324.702	277.583	320.562	271.083	360.528	324.563	307.882	20931	Surf2
1544	ENSMUSG00000014905	508.015	662.597	543.609	387.476	492.22	475.606	691.046	682.894	841.426	714.172	669.151	879.086	27362	Dnajb9
1545	ENSMUSG00000014907	166.63	153.133	150.556	153.967	154.637	150.107	128.507	158.425	178.033	145.573	172.13	164.963	234344	Naf1
1546	ENSMUSG00000014932	305.815	317.235	284.027	129.875	182.781	155.1	349.11	356.774	398.378	341.584	377.977	349.517	22612	Yes1
1547	ENSMUSG00000014956	7042.5	6184.01	6518.78	7979.8	8139.69	7265.42	5649.84	6455.09	4918.21	5740.44	4742.47	5947.93	19046	Ppp1cb
1548	ENSMUSG00000014959	1509.76	1665.75	1355	1426.81	1354.26	1243.32	2327.28	1781.14	2352.07	2159.91	2250.59	2104.5	70231	Gorasp2
1549	ENSMUSG00000014980	199.938	248.078	226.64	218.176	194.322	200.923	268.941	257.062	228.35	213.456	225.905	232.34	66637	Tsen15
1550	ENSMUSG00000015001	0	0	0	0	0	0	0	0	0	0	0	0	18256	Oc90
1551	ENSMUSG00000015002	1200.59	1291.18	1506.45	1354.71	1226.09	1160.72	1102.81	1302.13	1557.52	1232.51	1759.99	1302.56	76740	Efr3a
1552	ENSMUSG00000015013	294.732	302.063	274.404	272.687	261.828	351.358	315.514	400.502	407.907	285.928	288.608	348.615	59005	Trappc2l
1553	ENSMUSG00000015016	232.429	227.776	217.634	230.187	235.744	193.997	234.386	247.777	237.284	264.958	271.708	291.668	257633	Acsf3
1554	ENSMUSG00000015023	738.192	808.543	719.437	968.774	836.503	777.036	622.267	707.655	709.708	764.855	662.709	687.677	13680	Ddx19a
1555	ENSMUSG00000015027	691.773	614.642	635.448	833.943	597.284	791.539	768.87	586.528	844.625	962.572	989.929	756.818	50917	Galns
1556	ENSMUSG00000015053	426.798	331.092	374.258	537.65	548.274	566.517	168.709	553.338	324.783	401.33	361.513	275.42	14461	Gata2
1557	ENSMUSG00000015083	19.8138	14.5073	9.3882	9.18299	10.5103	8.81992	15.1221	27.7589	10.4423	17.3539	13.3853	11.9801	69379	C8g
1558	ENSMUSG00000015085	40.4258	60.4007	65.4852	13.1202	45.8575	53.9561	51.2067	72.0055	76.5524	68.9687	52.7061	167.085	12496	Entpd2
1559	ENSMUSG00000015087	1214.37	1312.13	1720.21	1296.86	1465.16	1585.45	2095.86	1365.34	1521.55	1388.42	1622.48	1361.29	227624	Rabl6
1560	ENSMUSG00000015090	0.76447	2.35987	1.52442	0	0.985059	1.75621	0	1.25667	2.13132	0	0	1.1443	19215	Ptgds
1561	ENSMUSG00000015092	735.387	911.457	982.733	1013.37	918.956	810.374	1062.52	912.257	1049.05	973.173	948.794	1035.48	59022	Edf1
1562	ENSMUSG00000015093	0.647203	1.7733	0.979109	3.05583	1.04309	0.624269	0	0.846769	1.08776	1.03157	1.01962	1.16172	69454	Clic3
1563	ENSMUSG00000015094	718.426	755.211	803.107	405.571	600.492	474.819	1631.44	979.652	1300.64	1258.13	1209.4	1365.64	18146	Npdc1
1564	ENSMUSG00000015095	726.075	821.018	771.392	836.557	763.046	774.516	929.557	867.81	884.639	808.741	852.851	896.642	30839	Fbxw5
1565	ENSMUSG00000015112	241.298	248.256	195.546	223.963	217.236	230.121	528.109	336.887	469.401	399.728	421.102	370.454	50799	Slc25a13
1566	ENSMUSG00000015120	2414.36	2506.44	2428.13	2662.57	2262.51	2263.75	2312.98	2187.03	2096.07	2212.92	2095.11	1906.63	22196	Ube2i
1567	ENSMUSG00000015126	181.458	244.405	202.718	239.975	163.473	201.872	281.466	278.499	243.742	268.979	277.326	321.749	68327	Tsr3
1568	ENSMUSG00000015127	390.807	440.361	385.927	526.597	307.368	442.41	291.957	435.729	338.57	376.257	365.894	302.803	74154	Unkl
1569	ENSMUSG00000015133	583.795	430.791	677.364	636.868	794.964	729.758	924.43	535.905	750.658	806.52	610.267	736.139	233328	Lrrk1
1570	ENSMUSG00000015134	65.488	83.2685	125.141	27.8423	116.06	96.7175	569.977	65.0825	386.008	152.225	194.012	307.886	56847	Aldh1a3
1571	ENSMUSG00000015143	3602	3447.81	3941.97	3940.4	4894.87	4309.63	3520.62	4306.17	4325.75	4043.65	4365.65	3564.52	109711	Actn1
1572	ENSMUSG00000015149	963.258	1275.43	1180.53	1075.5	1159.4	1101.54	1315.12	1227	1301.18	1306.12	1451.34	1452.13	64383	Sirt2
1573	ENSMUSG00000015165	5395.54	4789.07	5442.79	5783.66	5271.59	5449.26	5050.89	4701.98	4743.87	5120.45	5117.23	4539.57	15388	Hnrnpl
1574	ENSMUSG00000015176	1153.18	1231.86	1501.6	1907.44	1666.84	1487.59	1141.6	1068.26	1273.27	1245.53	1191.62	1015.29	70769	Nolc1
1575	ENSMUSG00000015189	1042.67	989.019	972.334	936.166	972.947	1089.62	927.323	1005.8	1024.76	872.616	919.364	992.253	213819	Casd1
1576	ENSMUSG00000015202	327.694	251.116	307.022	272.685	277.792	243.098	556.398	373.5	533.435	503.875	526.122	502.884	215748	Cnksr3
1577	ENSMUSG00000015214	809.939	627.007	654.955	616.979	644.793	705.719	511.941	860.132	693.602	740.743	671.816	581.781	53332	Mtmr1
1578	ENSMUSG00000015217	1953.47	1506.94	1903.36	2845.48	2381.94	1913.24	1157.34	1254.2	990.377	1114.52	1021.87	820.098	15354	Hmgb3
1579	ENSMUSG00000015222	37.9133	47.2846	33.5647	9.15787	17.6158	10.8875	38.2709	17.3813	48.8144	28.9479	19.592	21.339	17756	Map2
1580	ENSMUSG00000015224	24.2885	42.7656	37.2046	23.6173	23.7958	14.6967	28.6778	20.6244	36.604	37.755	41.5819	24.2344	74519	Cyp2j9
1581	ENSMUSG00000015242	0	0	0	0	0	0	0	0	0	0	0	0	73398	Nipsnap3a
1582	ENSMUSG00000015243	2362.89	1956.65	2268.79	1396.08	1402.3	1138.85	2161.73	2040.91	2798.23	2086.94	3139.45	1826.69	11303	Abca1
1583	ENSMUSG00000015247	393.469	353.294	375.507	416.215	340.641	445.016	347.768	338.426	370.682	373.543	391.221	315.459	66536	Nipsnap3b
1584	ENSMUSG00000015289	331.492	291.189	316.664	364.065	303.007	298.691	399.83	339.404	340.643	327.783	283.135	324.369	66192	Lage3
1585	ENSMUSG00000015290	813.115	851.343	791.699	918.98	735.469	722.92	888.635	890.492	871.094	884.421	830.185	1022.31	27643	Ubl4a
1586	ENSMUSG00000015290	813.115	851.343	791.699	918.98	735.469	722.92	888.635	890.492	871.094	884.421	830.185	1022.31	100169864	Gm44504
1587	ENSMUSG00000015291	5090.92	3787.66	4783.77	4464.48	5689.74	6048	3799.16	4294.27	3723.25	4233.96	3569.08	3452.77	14567	Gdi1
1588	ENSMUSG00000015305	2252.47	2474.41	1963.79	1089.28	1246.75	1075.12	2344.31	2748.67	3371.49	2447.05	3029.11	2701.89	70097	Sash1
1589	ENSMUSG00000015312	377.894	427.272	422.173	356.007	359.922	397.088	416.839	409	374.53	448.896	347.205	450.813	17873	Gadd45b
1590	ENSMUSG00000015314	539.478	210.285	248.256	337.437	295.25	256.366	106.58	187.224	133.063	297.732	216.16	127.848	30925	Slamf6
1591	ENSMUSG00000015316	492.71	605.627	790.725	473.415	937.56	622.64	338.663	601.042	552.536	291.222	412.14	343.575	27218	Slamf1
1592	ENSMUSG00000015335	158.376	128.243	153.249	155.552	155.25	151.335	188.833	171.755	187.43	183.444	189.928	162.66	66220	Zdhhc12
1593	ENSMUSG00000015337	71.3933	162.112	74.1016	81.9867	104.818	54.7655	173.388	149.882	114.074	98.8898	120.743	219.55	13804	Endog
1594	ENSMUSG00000015340	11734	6597.9	6698.23	10094.7	7203.8	9748.66	2044.93	4356.67	3282.79	5670.68	5533.12	2835.05	13058	Cybb
1595	ENSMUSG00000015341	1399.19	1517.91	1626.29	1592.75	1576.17	1491.99	1590.67	1425.46	1535.45	1460.2	1456.45	1493.25	57437	Golga7
1596	ENSMUSG00000015341	1399.19	1517.91	1626.29	1592.75	1576.17	1491.99	1590.67	1425.46	1535.45	1460.2	1456.45	1493.25	628040	Gm6829
1597	ENSMUSG00000015342	656.076	748.654	862.437	1182.9	1325.63	1077.45	304.113	514.457	404.533	385.623	376.716	310.721	22439	Xk
1598	ENSMUSG00000015354	29.8498	43.7678	33.4413	14.2593	46.7843	21.9487	24.4095	80.7376	30.8684	58.8911	15.514	115.552	76477	Pcolce2
1599	ENSMUSG00000015355	578.198	302.344	348.409	511.659	315.732	645.752	183.363	331.48	320.346	371.256	380.049	261.752	12506	Cd48
1600	ENSMUSG00000015357	797.952	1078.5	853.398	1004.07	958.534	796.813	822.665	1040.98	710.589	734.653	760.284	979.975	270166	Clpx
1601	ENSMUSG00000015363	1161.02	1133.42	1114.75	1306.61	1215.58	1348.03	1464.65	1217.74	1471.8	1344.59	1320.73	1318.66	67976	Trabd
1602	ENSMUSG00000015365	0	0	0	0	0	0	0	0	2.89932	0	0	0	83456	Mov10l1
1603	ENSMUSG00000015377	202.021	176.485	183.958	167.864	205.408	187.385	186.241	168.628	171.61	178.555	181.643	194.686	69440	Dennd6b
1604	ENSMUSG00000015396	173.025	133.211	180.53	136.015	117.407	150.27	173.028	173.127	215.828	190.962	375.252	216.997	12522	Cd83
1605	ENSMUSG00000015401	2.67647	0	0	0	0	0	1.17664	2.71991	0	0	0	0	57394	Cltrn
1606	ENSMUSG00000015405	0.69628	0	1.51978	1.62285	4.80484	0.671373	1.81954	0	1.50199	0.746825	0	1.57833	70008	Ace2
1607	ENSMUSG00000015437	9.73305	12.7338	9.88751	13.3747	5.6802	19.4967	5.92044	9.97051	16.6913	9.70651	7.66112	6.83716	14939	Gzmb
1608	ENSMUSG00000015441	0	0	0	0	0	0	0	0	0	0	0	0	14943	Gzmf
1609	ENSMUSG00000015443	0	0	0	0	0	0	0	0	0	0.955063	0	0	245839	Gzmn
1610	ENSMUSG00000015451	23.8882	20.1038	67.2266	16.3631	20.7038	50.5003	24.4306	57.4613	29.8438	26.3526	35.8894	30.0145	625018	C4a
1611	ENSMUSG00000015452	103.756	59.2104	92.6195	80.744	71.3151	91.7322	47.6926	64.122	37.4832	99.2609	55.3263	48.461	11596	Ager
1612	ENSMUSG00000015461	1932.79	1901.97	1555.2	1794.64	1143.57	1715.22	1715.71	1283.05	2259.62	1747.07	1568.24	1127.95	12915	Atf6b
1613	ENSMUSG00000015467	67.9833	47.3198	107.812	64.7989	87.7062	85.1888	111.4	81.6307	96.9363	96.3698	86.3464	82.5988	81701	Egfl8
1614	ENSMUSG00000015468	467.841	226.288	564.162	349.438	438.212	377.379	828.794	618.109	759.621	880.418	814.629	657.29	18132	Notch4
1615	ENSMUSG00000015474	604.418	654.355	589.616	694.794	651.038	629.713	779.774	809.766	885.943	821.624	926.856	876.255	54397	Ppt2
1616	ENSMUSG00000015476	83.9519	84.3798	126.448	36.6313	124.204	113.064	233.609	62.9275	175.8	123.364	163.522	173.785	260297	Prrt1
1617	ENSMUSG00000015478	602.992	650.427	710.825	905.801	775.86	754.438	627.932	700.781	601.366	598.01	638.509	693.302	54197	Rnf5
1618	ENSMUSG00000015484	0.877805	0	0	0	0	0	0	0	0.971919	0	0	1.02526	329274	Fam163a
1619	ENSMUSG00000015488	723.216	736.467	706.597	586.594	637.558	578.56	1124.08	736.073	892.154	873.221	1036.97	1083.29	381356	Cacfd1
1620	ENSMUSG00000015501	492.621	621.297	592.093	381.967	548.745	449.263	513.149	541.841	554.856	576.345	651.966	688.375	15273	Hivep2
1621	ENSMUSG00000015519	0	0	0	0	0	0	0	0	0	0	0	0	67719	2310057J18Rik
1622	ENSMUSG00000015522	1381.58	1371.98	1522.11	1435.21	1534.84	1534.55	1378.95	1512.27	1620.11	1512.92	1573.98	1472.61	11863	Arnt
1623	ENSMUSG00000015533	886.703	752.98	1030.46	574.737	974.082	776.816	1032.67	1244.77	1205.43	914.224	1297.28	817.108	16398	Itga2
1624	ENSMUSG00000015536	533.549	537.659	515.151	445.064	434.077	443.969	715.735	599.805	584.09	551.532	656.449	658.254	17434	Mocs2
1625	ENSMUSG00000015542	186.818	191.898	231.513	200.79	204.506	238.718	287.781	262.621	286.06	257.482	241.174	245.833	66176	Nat9
1626	ENSMUSG00000015568	3374.97	4426.28	3675.88	3839.41	3297.95	3444.5	2708.55	7747.87	3500.46	2738.25	2970.15	6251.27	16956	Lpl
1627	ENSMUSG00000015575	1430.07	1302.96	1399.98	1421.87	1040.8	1480.47	2347.63	2002.52	1899.48	1883.85	2360.46	1673.96	11974	Atp6v0e
1628	ENSMUSG00000015579	0	0	0	0	0	0	0	0	0	0	0	0	18091	Nkx2-5
1629	ENSMUSG00000015597	759.501	403.892	732.003	295.327	669.488	552.225	560.727	490.191	601.986	763.767	589.84	467.164	57908	Zfp318
1630	ENSMUSG00000015599	14.345	9.40338	20.6286	12.3121	11.674	19.005	1.15478	7.05097	3.05764	11.2462	8.75774	5.40276	106763	Ttbk1
1631	ENSMUSG00000015605	1261.99	1300.87	1241.01	1309.08	1255.44	1447.02	955.585	1409.35	1185.83	1124.29	1419.21	1318.31	20807	Srf
1632	ENSMUSG00000015619	10.1868	19.5939	24.8274	21.0782	17.1573	23.9902	12.944	11.2499	26.8278	11.1351	66.3899	13.5853	14462	Gata3
1633	ENSMUSG00000015627	0.863797	0	0	0	0.951986	0.828651	0	0	0	0	0	1.08124	14464	Gata5
1634	ENSMUSG00000015647	272.101	209.324	332.489	169.013	339.329	255.604	786.754	560.355	352.5	900.807	440.455	948.233	16776	Lama5
1635	ENSMUSG00000015652	3.54856	0	0	0	0.947657	0	4.849	2.73672	2.94101	1.93241	0.949771	2.93101	70358	Steap1
1636	ENSMUSG00000015653	47.8292	44.7443	37.2348	31.7113	45.3809	26.3266	86.1224	65.6128	94.9303	56.4835	35.2428	58.5036	74051	Steap2
1637	ENSMUSG00000015656	8991.88	12825	13735.5	14036.9	14138.2	17534.2	12185.8	12027.5	11123.8	10835.3	9694.43	15198.5	15481	Hspa8
1638	ENSMUSG00000015659	118.328	109.109	82.7992	88.6574	107.795	96.6809	98.6546	121.264	106.078	134.197	82.8826	114.723	321007	Serac1
1639	ENSMUSG00000015665	2.65238	1.59196	2.69114	6.14644	2.85108	5.04616	1.18923	2.70166	0.978713	2.90162	0.953129	2.00215	245533	Awat1
1640	ENSMUSG00000015668	455.207	422.04	445.403	445.132	368.961	347.392	493.79	450.239	498.981	436.461	434.689	502.87	72621	Pdzd11
1641	ENSMUSG00000015671	1446.67	1378.93	1163.64	1438.47	1275.93	1228.46	1128.95	1434.88	1190.77	1259.19	1240.11	1279.64	19166	Psma2
1642	ENSMUSG00000015672	308.705	256.341	277.23	242.848	341.913	281.081	280.849	303.239	257.172	237.909	282.385	383.441	75398	Mrpl32
1643	ENSMUSG00000015697	1134.17	1054.93	1254.28	1361.36	1157.59	1297.15	1110.39	1078.51	1206.56	1134.14	1121.55	1111.7	84505	Setdb1
1644	ENSMUSG00000015702	40.3158	76.7329	80.69	67.8569	78.3105	79.1762	40.4929	44.3066	51.207	40.0899	63.227	37.454	71790	Anxa9
1645	ENSMUSG00000015709	55.1395	226.553	75.3541	54.9454	59.3979	122.165	299.021	230.226	341.374	158.596	191.835	189.366	11864	Arnt2
1646	ENSMUSG00000015711	613.688	674.822	577.532	707.518	741.711	528.755	568.535	811.412	553.479	546.394	615.745	775.992	229589	Prune1
1647	ENSMUSG00000015714	2744.23	2336.66	2585.59	2765.86	2402.25	2712.63	2307.46	2463.72	2563.26	2527.78	2907.75	2375.68	76893	Cers2
1648	ENSMUSG00000015721	0	0	0	0	0.957027	0	2.41012	0	0.981573	0	0.964477	2.94466	23968	Nlrp5
1649	ENSMUSG00000015733	2980.38	2872.65	2551.26	2513.77	2448.36	2753.96	2542.17	2837.74	2613.92	2506.2	2531.48	2792.88	12343	Capza2
1650	ENSMUSG00000015745	1262.19	1248.62	1171.62	999.685	1110.92	1272.5	1342.97	1236.86	1086.11	1338	1321.07	1164.9	67220	Plekho1
1651	ENSMUSG00000015747	179.548	159.849	190.554	180.229	196.514	262.099	196.952	223.668	236.247	195.219	287.338	319.574	22365	Vps45
1652	ENSMUSG00000015748	544.216	546.545	710.427	669.146	670.98	629.464	476.214	467.738	484.813	525.563	544.934	525.749	70767	Prpf3
1653	ENSMUSG00000015749	4261.75	3966.73	4641.24	5728.36	5204.62	4451.53	2602.95	3318.22	2694.24	3166.7	2717.42	2507.88	66471	Anp32e
1654	ENSMUSG00000015750	1585.89	1679.78	1529.01	1596.46	1499.28	1434.52	2381.14	1990.84	2028.41	2071.15	2381.35	2119	226548	Aph1a
1655	ENSMUSG00000015755	2409.95	2657.62	2725.67	2828.77	2962.48	2619.2	2214.08	2548.9	2426.62	2503.73	2437.55	2596.96	68652	Tab2
1656	ENSMUSG00000015757	1148.87	1058.04	1295.11	1187.28	1296.8	1357.24	918.017	950.928	999.099	948.569	927.258	847.706	67418	Ppil4
1657	ENSMUSG00000015759	756.845	940.071	723.116	661.363	734.299	582.052	1238.07	928.572	1044.8	959.617	967.702	1000.06	12793	Cnih1
1658	ENSMUSG00000015766	338.744	369.062	281.972	213.127	205.748	220.168	184.743	283.632	176.895	338.977	284.851	236.895	13860	Eps8
1659	ENSMUSG00000015776	1162.64	1009.5	1149.57	1194.25	1066.5	1043.58	1246.88	1100.51	1120.7	1050.47	1174.73	1098.58	20933	Med22
1660	ENSMUSG00000015787	0	0	0	0	0	0	0	0	0	0	0	0	80908	Abo
1661	ENSMUSG00000015790	444.631	526.086	450.674	449.398	367.966	432.88	449.678	517.862	429.132	409.207	478.71	506.832	20930	Surf1
1662	ENSMUSG00000015804	612.483	724.732	710.129	690.967	727.72	638.963	960.354	708.789	741.055	686.461	712.667	824.214	66999	Med28
1663	ENSMUSG00000015806	429.374	537.788	432.347	433.728	461.65	397.723	719.356	581.888	496.14	499.183	498.609	625.404	110391	Qdpr
1664	ENSMUSG00000015812	23.986	18.9604	23.8755	5.26423	14.8716	16.5457	15.7164	8.36608	15.208	12.9809	14.0975	12.7971	14714	Gnrh1
1665	ENSMUSG00000015829	2.03458	1.19795	0	0	2.2118	0.652042	2.32253	2.06858	0	0	1.83893	0	21960	Tnr
1666	ENSMUSG00000015837	2892.37	3865.27	3271.98	3899.64	3514.8	2954.31	4197.56	4432.87	4099.35	3967.98	3940.96	5540.56	18412	Sqstm1
1667	ENSMUSG00000015839	1915.17	1965.95	1977.48	2219.39	2322.22	2463.34	1587.84	1926.28	1960.21	1943.93	2085.78	1690.37	18024	Nfe2l2
1668	ENSMUSG00000015843	23.7358	127.342	35.8409	37.9286	49.384	9.55621	38.8856	61.3578	31.0775	31.7857	35.6207	100.205	20183	Rxrg
1669	ENSMUSG00000015846	1156.24	1476.51	1250.1	1201.93	1343.46	1069	1985.77	1841.67	1956.62	1719.45	1850.29	2439.4	20181	Rxra
1670	ENSMUSG00000015850	84.6325	143.321	107.929	98.1779	149.903	112.033	222.539	202.034	163.683	168.458	86.3724	271.55	229595	Adamtsl4
1671	ENSMUSG00000015852	36.6646	43.8729	50.9253	22.4652	50.0905	47.8449	100.707	101.134	122	58.1725	140.295	142.894	80891	Fcrls
1672	ENSMUSG00000015854	397.581	160.136	190.989	558.348	178.886	156.367	213.391	418.46	181.985	267.036	218.348	98.3321	11801	Cd5l
1673	ENSMUSG00000015869	831.083	791.757	758.919	721.618	714.82	802.33	1601.93	938.106	1459.79	1498.04	1471.61	1232.96	67763	Prpsap1
1674	ENSMUSG00000015879	2.57318	42.0584	13.517	13.3799	2.88499	3.38402	8.41683	6.30529	13.4757	6.5812	9.44382	66.439	58227	Fam184b
1675	ENSMUSG00000015880	1033.87	999.303	1085.49	1396.78	1320.35	1140.99	430.45	547.291	412.024	546.128	409.394	292.683	54392	Ncapg
1676	ENSMUSG00000015882	452.157	387.203	388.775	420.748	344.959	426.816	214.687	292.682	291.066	241.104	258.951	216.914	209707	Lcorl
1677	ENSMUSG00000015882	452.157	387.203	388.775	420.748	344.959	426.816	214.687	292.682	291.066	241.104	258.951	216.914	100041576	Gm3414
1678	ENSMUSG00000015889	3473.56	2996.5	3298.14	4059.09	3342.46	4609.7	1585.35	2022.35	1936.91	3287.08	2942.85	1666.19	16993	Lta4h
1679	ENSMUSG00000015890	8.76376	4.73557	4.52423	11.3863	8.61154	7.63853	4.75786	2.7108	1.93444	5.74617	3.77805	3.03195	71761	Amdhd1
1680	ENSMUSG00000015932	4770.12	4195.43	4391.03	4180.07	4226.01	4518.34	4539.85	5440.67	4384.34	5360.21	4683.7	4588.14	56431	Dstn
1681	ENSMUSG00000015937	3600.76	3247.24	3436.17	4018.76	3197.35	4672.42	2034.4	2424.12	2566.06	3419.01	3410.47	2192.73	26914	Macroh2a1
1682	ENSMUSG00000015942	240.963	245.491	220.897	197.094	219.616	255.193	284.339	275.079	257.483	250.599	246.985	265.936	114674	Gtf2ird2
1683	ENSMUSG00000015943	110.949	121.26	120.572	159.971	120.792	86.4274	112.281	126.173	112.362	86.7353	105.018	182.238	69168	Bola1
1684	ENSMUSG00000015944	299.783	768.432	443.359	339.788	497.132	370.443	743.171	653.773	604.325	526.156	519.782	859.831	80909	Castor2
1685	ENSMUSG00000015947	80.1005	72.4885	59.5986	88.3309	71.2749	42.4587	44.1111	88.2281	187.591	118.551	110.157	125.098	14129	Fcgr1
1686	ENSMUSG00000015950	5288.88	4606.91	4846.27	6896.56	5417.88	7168.71	1778.43	3256.79	2279.16	3977.05	3905.81	1976.93	17969	Ncf1
1687	ENSMUSG00000015957	46.997	32.1277	34.416	36.4255	29.4907	16.831	114.653	45.7109	101.015	44.0243	35.5808	80.9735	22411	Wnt11
1688	ENSMUSG00000015961	1590.38	1201.55	1242.82	1507.93	1209.36	1435.83	1095.93	1090.75	1076.99	1241.89	1257.45	913.644	11566	Adss
1689	ENSMUSG00000015962	0.903349	0	0	0	0.951324	0	1.21548	0	0	0	0.97807	0.956574	69428	1700016C15Rik
1690	ENSMUSG00000015966	61.5234	53.7927	65.2872	40.4871	48.3614	64.9346	45.2678	25.3665	58.676	31.969	39.8019	25.1195	50905	Il17rb
1691	ENSMUSG00000015968	121.095	56.6451	47.1299	48.7519	37.1041	65.8521	53.8044	75.2364	86.37	103.144	104.275	85.262	12289	Cacna1d
1692	ENSMUSG00000015970	400.647	435.837	433.288	430.195	393.449	610.454	119.431	205.603	224.697	426.44	310.453	199.772	218865	Chdh
1693	ENSMUSG00000015971	648.749	700.04	616.093	693.915	630.06	638.876	629.822	651.123	610.268	619.56	762.891	569.589	56249	Actr8
1694	ENSMUSG00000015980	38.8494	18.6143	18.5417	21.0983	20.6346	56.214	77.1187	30.1319	75.7569	48.0624	59.7702	22.602	76612	Lrrc27
1695	ENSMUSG00000015981	62.6713	58.0317	57.8257	55.3661	53.9204	29.9202	87.249	78.6315	79.716	102.807	87.8597	135.59	57740	Stk32c
1696	ENSMUSG00000015994	848.751	915.823	886.237	763.478	832.679	871.787	892.956	899.609	855.667	780.812	812.593	1057.51	14272	Fnta
1697	ENSMUSG00000016018	1150.51	1278.12	1091.25	1232.84	1154.86	1132.45	883.865	914.061	895.626	842.827	893.032	913.816	72198	Mtrex
1698	ENSMUSG00000016024	667.934	601.688	637.539	798.28	743.526	954.309	400.086	538.465	486.352	668.25	723.613	642.177	16803	Lbp
1699	ENSMUSG00000016028	164.331	75.8435	118.214	99.1798	95.5033	110.269	45.6924	69.7702	70.8356	73.5854	77.2676	26.1749	12614	Celsr1
1700	ENSMUSG00000016087	1361.69	1144.07	1211.17	1164.22	1260.01	1468.33	827.892	1118.73	1027.07	954.093	1072.69	881.566	14247	Fli1
1701	ENSMUSG00000016128	164.209	322.671	240.04	230.734	224.554	213.321	348.542	284.89	413.042	407.319	522.385	544.961	243362	Stard13
1702	ENSMUSG00000016150	0	0	1.70967	0	0.910164	0	1.10075	5.96329	1.82531	1.81859	4.4862	1.75218	23963	Tenm1
1703	ENSMUSG00000016179	14.0341	6.26486	6.24388	5.10343	10.4931	5.03729	18.0002	11.6536	12.5946	17.282	22.7356	10.5322	215303	Camk1g
1704	ENSMUSG00000016181	436.99	245.549	380.768	387.458	360.07	365.474	214.884	301.039	273.519	201.943	352.632	341.651	215193	Utp25
1705	ENSMUSG00000016194	462.415	316.205	303.39	508.401	284.173	507.378	111.278	194.92	172.21	358.014	345.687	147.624	15483	Hsd11b1
1706	ENSMUSG00000016200	152.507	119.808	170.019	132.936	164.885	207.704	32.326	57.1611	28.9801	69.5215	40.2196	29.1032	329324	Syt14
1707	ENSMUSG00000016206	231.826	193.694	172.58	204.23	182.694	232.382	194.263	312.636	294.12	247.58	352.735	333.958	14991	H2-M3
1708	ENSMUSG00000016239	72.2127	54.3804	84.139	92.3052	73.0192	124.338	49.2075	49.2204	50.1138	71.9474	60.1202	42.6014	74365	Lonrf3
1709	ENSMUSG00000016252	1019.33	1781.46	1022.27	1191.78	1364.1	1022.85	2241.81	1877.69	1582.63	1284.91	1453.41	1968.72	67126	Atp5e
1710	ENSMUSG00000016253	1124.76	1170.6	1327.16	1424.28	1556.91	1407.54	912.752	944.023	916.179	951.021	915.135	881.545	57314	Nelfcd
1711	ENSMUSG00000016255	2494.96	2075.16	2371.65	2453.32	4062.99	2821.18	1701.98	2248.67	2359.18	1278.19	1932.68	1566.98	545486	Tubb1
1712	ENSMUSG00000016256	2607.43	2370.93	3142.77	3267.52	2656.4	3327.48	7219.26	5391.34	6159.66	5913.32	7430.33	5724.85	64138	Ctsz
1713	ENSMUSG00000016257	739.422	933.476	936.242	899.29	917.723	761.101	821.659	783.725	704.693	656.955	656.907	855.866	66390	Prelid3b
1714	ENSMUSG00000016262	41.3515	145.749	132.16	40.6984	126.902	55.9844	232.064	102.728	118.746	134.093	82.5039	229.917	214791	Sertad4
1715	ENSMUSG00000016283	12.7018	11.8729	12.0738	24.799	5.00792	19.394	6.24911	12.7289	9.21015	5.13925	26.275	12.7256	14990	H2-M2
1716	ENSMUSG00000016308	625.647	555.908	490.49	612.326	496.579	520.38	577.14	583.286	598.053	623.442	596.072	351.177	22209	Ube2a
1717	ENSMUSG00000016319	5805.85	4669.11	5050.51	6464.02	5185.85	5495.19	5282.67	5335.18	5991.86	6413.18	6274.71	5299.42	11740	Slc25a5
1718	ENSMUSG00000016327	6.29723	92.7062	51.7914	71.7931	72.1688	26.7746	65.7735	167.6	30.9643	15.4908	30.5458	209.789	67821	Atp1b4
1719	ENSMUSG00000016344	445.545	395.406	369.214	399.458	371.672	445.308	548.762	423.884	565.148	581.424	450.124	512.827	66496	Ppdpf
1720	ENSMUSG00000016346	8.06763	6.70729	0.450956	2.93805	0	0.422135	0.598319	1.26578	5.76523	0.967146	4.06075	3.036	16536	Kcnq2
1721	ENSMUSG00000016349	169.002	3228.94	665.337	1919.75	2022.76	477.332	1260.33	4272.38	465.156	194.359	405.343	5079.01	13628	Eef1a2
1722	ENSMUSG00000016356	154.721	151.025	160.946	102.721	138.95	310.305	173.38	146.209	91.7032	98.5744	56.6943	102.035	73368	Col20a1
1723	ENSMUSG00000016382	1781.22	2111.94	1574.14	806.344	1000.18	990.359	2896.27	1815.65	2317.1	2224.55	2178.26	2809.32	102866	Pls3
1724	ENSMUSG00000016386	67.8822	128.976	51.2119	34.7571	60.9912	30.1911	174.344	105.484	226.84	159.83	182.039	167.649	77015	Mpped2
1725	ENSMUSG00000016409	463.569	458.256	433.15	443.683	463.763	455.268	441.399	436.169	402.021	408.694	421.552	363.923	67050	Nkap
1726	ENSMUSG00000016427	373.206	461.397	325.028	434.895	454.494	355.737	605.702	607.89	502.378	450.117	500.392	757.33	54405	Ndufa1
1727	ENSMUSG00000016458	0	0	0	0.528464	0	0	0	0	0	0	0	1.98425	22431	Wt1
1728	ENSMUSG00000016477	562.369	610.258	556.544	643.412	553.126	569.143	475.352	574.243	533.158	586.545	591.169	586.169	13557	E2f3
1729	ENSMUSG00000016481	1233.75	1138.59	1221.53	1232.99	1311.99	1235.14	928.366	1152.73	1255.27	1210.41	1072	1015.94	12946	Cr1l
1730	ENSMUSG00000016487	1214.83	1385.08	1549.63	804.167	887.768	874.551	1704.36	1805.71	1927.06	1599.44	1537.57	1938.88	67533	Ppfibp1
1731	ENSMUSG00000016493	121.469	90.5664	121.718	97.3161	134.145	103.29	43.6787	60.3694	67.1075	51.1809	53.4996	36.8512	17221	Cd46
1732	ENSMUSG00000016494	799.134	852.561	941.375	719.908	926.584	849.429	1567.82	1187.25	1271.41	1240.17	1067.08	1953.02	12490	Cd34
1733	ENSMUSG00000016495	529.781	544.088	542.084	462.135	529.833	575.528	462.789	534.858	531.03	468.736	543.181	441.122	67759	Plgrkt
1734	ENSMUSG00000016496	102.198	73.566	108.583	118.379	127.416	164.662	62.3498	69.3165	130.676	89.3508	79.7124	113.047	60533	Cd274
1735	ENSMUSG00000016498	4.42661	1.60758	3.62549	5.16205	9.54191	11.8837	1.13875	2.72456	4.88224	1.92956	1.90013	2.00311	58205	Pdcd1lg2
1736	ENSMUSG00000016503	405.795	405.69	370.621	492.635	446.115	392.897	447.266	426.718	431.419	375.814	393.009	450.428	66596	Gtf3a
1737	ENSMUSG00000016510	190.486	242.498	207.954	244.107	187.868	199.112	248.076	220.853	206.571	227.701	232.576	262.968	76366	Mtif3
1738	ENSMUSG00000016520	284.29	337.475	300.178	230.254	284.108	314.33	422.363	427.448	441.532	488.642	481.261	438.593	140887	Lnx2
1739	ENSMUSG00000016524	1.23984	0	0	0	0	0.760581	0	1.43641	0	0	0	0	329244	Il19
1740	ENSMUSG00000016526	269.338	372.271	582.158	766.629	750.202	644.286	146.938	200.478	166.67	220.601	220.485	142.582	226419	Dyrk3
1741	ENSMUSG00000016528	3017.37	3757.6	3466.25	4327.03	4570.91	3900.06	3103.21	4397.85	3522.3	3738.38	3806.48	3930.14	17164	Mapkapk2
1742	ENSMUSG00000016529	0.897809	1.61431	0	1.03453	2.85708	0.850705	2.37312	1.80595	3.91187	1.93927	8.61247	0.942568	16153	Il10
1743	ENSMUSG00000016534	4824.18	4336.09	4209.49	3215.48	3349.49	4187.24	4687.06	4770.79	5597.47	4706.64	5083.34	5681.77	16784	Lamp2
1744	ENSMUSG00000016541	1484.28	1581.53	1429.25	1557.26	1374.98	1409.17	1658.33	1633.85	1712.53	1780.3	1755.12	1561.97	54138	Atxn10
1745	ENSMUSG00000016552	293.608	258.573	250.2	315.182	205.389	342.919	93.9939	187.02	174.076	200.846	236.43	114.797	239554	Foxred2
1746	ENSMUSG00000016554	1668.97	1665.02	1750.85	2423.19	2147.39	1983.87	1881.62	1833.64	1848.61	1779.66	1826.12	1787.77	55944	Eif3d
1747	ENSMUSG00000016559	9941.2	9226.82	9556.49	11541.5	9999.83	7786.81	10213.8	9234.98	8861.81	11413.4	10883.5	7404.47	15081	H3f3b
1748	ENSMUSG00000016619	1844.94	1862.34	2025.37	2630.83	2544.77	2167.16	1468.29	1422.08	1382.03	1575.54	1443.97	1316.07	18141	Nup50
1749	ENSMUSG00000016624	26.2577	57.0414	63.4236	24.0153	27.419	49.283	23.2669	22.2252	21.1141	21.9724	19.4733	13.9541	271305	Phf21b
1750	ENSMUSG00000016626	0	0	0	0	0	0	0	0	0	0	0	0	76858	Nlrp14
1751	ENSMUSG00000016637	230.133	212.053	199.577	225.42	173.567	202.186	159.125	187.809	208.912	217.599	230.412	215.01	67042	Ift27
1752	ENSMUSG00000016664	1789.85	1890.94	1990.63	2815.64	2579.69	2507.13	1263.81	1833.99	1426.08	1500.06	1257.32	1511.36	23970	Pacsin2
1753	ENSMUSG00000016756	1482.15	848.401	907.883	1123.75	1232.83	1327.11	416.688	752.286	602.947	712.574	743.196	509.6	12763	Cmah
1754	ENSMUSG00000016757	940.078	904.76	1162.55	2025.37	1725.73	1257.68	826.532	867.268	836.298	802.284	793.811	729.264	223723	Ttll12
1755	ENSMUSG00000016758	21.4919	13.2431	18.2291	18.1797	21.6607	15.1613	35.6955	25.0075	29.231	22.2596	24.0802	35.8355	12124	Bik
1756	ENSMUSG00000016763	51.4152	107.067	92.0668	48.752	66.1403	58.97	254.349	99.819	427.058	260.791	343.366	387.242	64706	Scube1
1757	ENSMUSG00000016831	1330.34	1287.65	1182.66	1383.99	1374.03	1384.03	1056.55	1207.22	1299.62	1298.03	1332.53	1288.27	268741	Tox4
1758	ENSMUSG00000016833	461.314	451.611	349.002	486.707	405.223	404.235	415.807	372.383	384.756	331.115	303.097	363.781	68735	Mrps18c
1759	ENSMUSG00000016918	232.575	683.799	809.988	268.549	1114.26	689.712	2037.78	846.592	1364.54	1147.21	1045.37	1534.59	240725	Sulf1
1760	ENSMUSG00000016921	5141.98	4884.22	5780.32	5214.45	5254	5484.43	5288.76	4734.06	5018.36	4940.54	5091.77	4627.06	67996	Srsf6
1761	ENSMUSG00000016933	1708.95	1490.29	1634.06	942.77	1110.86	1340.27	1992.01	1630.67	2013.41	2184.61	2151.43	1540.62	18803	Plcg1
1762	ENSMUSG00000016940	396.12	339.378	348.946	391.288	341.006	355.408	556.769	385.446	421.529	436.581	417.26	481.055	70382	Kctd2
1763	ENSMUSG00000016942	3.39938	3.07304	0	5.00717	5.81254	0.812585	0	4.41341	0.952513	3.76458	0.930321	0	71753	Tmprss6
1764	ENSMUSG00000016946	487.829	396.611	492.648	522.298	451.911	483.214	578.268	479.143	544.255	566.88	533.999	462.984	69259	Kctd5
1765	ENSMUSG00000016982	0.995415	0	0	0	0	0.955322	0	0	0.7598	0	0	0	195236	Pom121l2
1766	ENSMUSG00000016984	267.926	222.897	313.509	314.283	283.966	298.308	202.901	203.527	203.274	243.145	210.394	187.302	68145	Etaa1
1767	ENSMUSG00000016995	64.6458	82.585	54.1037	10.6996	64.2649	19.9249	250.325	60.3393	116.327	92.5426	65.9078	217.999	17183	Matn4
1768	ENSMUSG00000016998	0	0	0	0	0	0	0	0	0	0	0	0	20941	Svs4
[truncated: 30,298 more rows]

## Sheet: 54 shared osteocyte genes
54 shared genes were identified among 7275 DEGs identified from R342C RNA-seq (padj < 0.05), 1239 osteocyte transcriptome genes and Top 500 osteocyte markers from scRNA-seq.
[truncated: 55 more rows]

[truncated: 2 more sheets: 22 shared osteocyte genes, Osteoclast-related genes]
