# Supplementary material for: Osteoclast-independent osteocyte dendrite defects in mice bearing the osteogenesis imperfecta-causing Sp7 R342C mutation
Source: Bone Res. 2025 Jul 19;13:70. doi: 10.1038/s41413-025-00440-1 (PMC12276330; doi:10.1038/s41413-025-00440-1)
Supplement: Supplementary file 8 — Table S5 [file 41413_2025_440_MOESM8_ESM.xlsx]

## Sheet: Histomorphometry
	BV/TV (%)	OV/BV (%)	OS/BS (%)	Ob.S/BS (%)	Oc.S/BS (%)	ES/BS (%)	Tb.Th (µm)	Tb.Sp (mm)	Tb.N (mm)	N.Ob/B.Pm (mm)	N.Oc/B.Pm (mm)	MAR (µm/d)	MS/BS (%)	BFR/BS (µm³/µm²/d)	MLT (day)
F, +/+ (n=5)	19.9 ± 2.68	0.00 ± 0.01	0.04 ± 0.10	8.284 ± 1.5	7.86 ± 1.8	6.38 ± 1.2	43.3 ± 3.8	195.5 ± 14	4.50 ± 0.5	6.08 ± 0.7	3.02 ± 0.4	0.89 ± 0.1	2.04 ± 0.07	0.018 ± 0.001	0.0359 ± 0.08
F, R342C/R342C (n=6)	14.0 ± 6.68	0.01 ± 0.08	0.81 ± 0.59	16.33 ± 3.6	9.27 ± 0.9	7.44 ± 0.6	35.1 ±7.8	246.7 ± 90	3.82 ± 1.2	12.2 ± 2.0	3.50 ± 0.6	0.81 ± 0.05	1.54 ± 0.40	0.012 ± 0.004	1.4378 ± 1.21
Table S5: Histomorphometry of femur metaphysis (trabecular bone surfaces) from 8-week-old female control and R342C mice
For each parameter, the mean ± SD are listed.
Parameters that show statistically-significant differences between control and mutant mice are indicated in bold
