# Supplementary material for: Osteoclast-independent osteocyte dendrite defects in mice bearing the osteogenesis imperfecta-causing Sp7 R342C mutation
Source: Bone Res. 2025 Jul 19;13:70. doi: 10.1038/s41413-025-00440-1 (PMC12276330; doi:10.1038/s41413-025-00440-1)
Supplement: Supplementary file 9 — Table S6 [file 41413_2025_440_MOESM9_ESM.xlsx]

## Sheet: microCT_OPG
		Femoral Metaphysis (Trabecular Bone Architecture)							Femoral Midshaft (Cortical Bone Properties)
	Bone Length (mm)	BV/TV (%)	BMD (mgHA/cm3)	ConnD. (1/mm3)	SMI	Tb.N (1/mm)	Tb.Th (mm)	Tb.Sp (mm)	Ct.Ar [mm2]	Ma.Ar [mm2]	Tt.Ar [mm2]	Ct.Ar/Tt.Ar (%)	Ct. Th (mm)	Ct. TMD (mgHA/cm3)	Ct. Porosity (%)	pMOI[mm4]	Imax[mm4]	Imin[mm4]
Veh, +/+ (n=6)	14.49 ± 0.28	44.89 ± 25	495.34 ± 242	176.29 ± 38.5	-1.59 ± 3.94	6.56 ± 1.67	0.08 ± 0.033	0.13 ± 0.05	1.51 ± 0.88	0.79 ± 0.17	2.3 ± 0.72	61.51 ± 16	0.24 ± 0.041	1247.63 ± 24.7	1.67 ± 1.2	0.79 ± 0.59	0.48 ± 0.35	0.31 ± 0.24
OPG-Fc, +/+ (n=6)	14.75 ± 0.32	60.41± 19	636.29 ± 196	197.4 ± 69.4	-4.45 ± 6.71	7.6 ± 1.07	0.1 ± 0.040	0.1 ± 0.04	1.47 ± 0.84	0.88 ± 0.27	2.34 ± 0.62	59.2 ± 18	0.24 ± 0.056	1241.22 ± 49	2.63 ± 1.6	0.79 ± 0.56	0.5 ± 0.35	0.29 ± 0.20
Veh, R342C/R342C (n=6)	14.45 ± 0.44	20.05 ± 7.7	255.47 ± 65.9	243.22 ± 104.6	1.7 ± 0.68	5.85 ± 1.21	0.05 ± 0.003	0.17 ± 0.05	0.88 ± 0.12	0.71 ± 0.09	1.58 ± 0.14	55.36 ± 4.6	0.2 ± 0.026	1113.68 ± 47	3.57 ± 2.9	0.32 ± 0.07	0.2 ± 0.05	0.12 ± 0.02
OPG-Fc, R342C/R342C (n=6)	14.37 ± 0.30	48.3 ± 4.7	490.82 ± 39.8	232.36 ± 21.0	-1.04 ± 0.53	7.18 ± 0.44	0.08 ± 0.007	0.12 ± 0.01	1.06 ± 0.12	0.77 ± 0.09	1.83 ± 0.17	57.86 ± 2.9	0.24 ± 0.020	1124.98 ± 14	1.74 ± 1.0	0.45 ± 0.09	0.27 ± 0.05	0.17 ± 0.04
Table S6: Micro-CT of the femur from 10-week-old female control and Sp7 R342C mice treated with Veh or OPG-Fc
For each parameter, the mean ± SD are listed.
Parameters that show statistically-significant differences between control and mutant mice are indicated in bold
